# Supplementary material for: Conservation and divergence of bHLH genes in the calcisponge Sycon ciliatum
Source: EvoDevo. 2016 Oct 14;7:23. doi: 10.1186/s13227-016-0060-8 (PMC5064789; doi:10.1186/s13227-016-0060-8)
Supplement: Supplementary file 1 — 10.1186/s13227-016-0060-8 Sequences of all the identified Sycon bHLH proteins. [file 13227_2016_60_MOESM1_ESM.txt]

>scigt009401 SciAtonal-related
MGRKRSSRASRSGGSSRRSSRPDSVSLRRRNSSGAGNFDGNSSSSLATGCSSSALNNTTSASNATANAGFYMGSQGCAMTEHLSFDSNIRKSAAAAATVARDWRSGSGGARMSLSGPGSGSSSNNRRANADNDTKTTVSPHRGHAGASATAAADMDDMDDDDEDVDDGSGDADSTGPSNTLHSGSRDDLRDRRMRATLRERKRQQHITVALGRLRRAVPIYPGAGRTSKIQVLHLAINYIRDLSELLCEYDGQAPCLSVRARLQASNVFSDTSMTASNDGDIRLAAHHSHNNHHHHHHHHHQQQQHQQQEQHQQQESRRGGQEHRSRMRSRSAGSMSLRSGAGVSQASTSNTAKTPSSTPLTTMVDASCTGLLPIYPLDYGQDVQLPSPDSFNSTVPTHDHLTSAGHVDASRYDPEGWFFNHMLMPTSTSNFGSTPSSTVAAAAGLGAAPTSDTPGLISDSSLQRHQVANDCGGLCDSPPSSGNSSAMQNPHSASPSPSQQHAAWRMARSTEHLANYCMFSGAATMATTSTGTPAQPYVTTWKEPDADDPVSSYTLPASSFFQYADMAFFGQQGQPGAAGFTHQRQWNTTHSLSASGAAGAPPTSHPIRMADPAAMSAQLQQTLAVGVQQQHAMLATSASTVPQQTNRGHQPHPHQQHQQQLLAATQLSLQQSQLMQQRSQQLIQHQQRQVQLKFHKQGQKEAKKPHPGQDQQGEVSQQDQMHQDITRSETRQKPASDHQPIVPSQQRHEAGIVSCPQVPATQHDGEENGGEKDVVSVAGRNTPNSSSSSSSESSISAGISSTASSCTGGDADNVSDADDGGDVTDTNADPAAEDSNTPHSDCIVTESDLAATHVQEVYPKAGSASGGAELLPHPCLDNAMLDVGAGPVISGLEQGDLDPCVSAPQVHADAQQQRKQQPLWNANDQYACSSSSEKELSIVVPACDTASPPSDVSSPMYCYRSGDEDVDLDLPELQLLDTEHEN*
>scigt019218 SciNSCLa
MVDLHSLESFGASASQSSRTVHPSQNCCESEKATPGNRVLEGGSALQSSSFQIYPTHQATNKKETSQICPTSTMMSQMSSAADPYTSLYSESSAYMLHATGPRAPRQPGQTHFYPGFFPVDQASFNGPIRRPRTGKRRKGVQQLITAFDVLRSRLYVYPPERHLSKIETLRMAISYIKDLERLLKQADDSNPTSGPDSESSTSKSDKEVEVSSNASPKNNASPGPQTDLTRNTVTEGKGSQETSEKSQTDYDLLTAGSKVFPEMKSTPDLRSVNRSPGFQSDCSELRRVLSQSSIFSTASCPESAQQLGRNHLTARETLSKSSGFSHHLFSSLNGIDSPLSPASQAAPRSPRTFHQPCRDLVKSASTDLHCEERREALAMASHAHSSYITGQCAADGLLFSRQDSQRGTVELTPLYEPQLFVPSSHIATSMNNTTIMATSSLLCSADESPLMLPNPLSPDQSLDGEDVDVFDMIEKMLSDSDSESFDPWISL*
>scigt012661 SciNSCLb
MSAASSETEFQEPIASSALLPKRSQSSSPANSSSSQEAQVSRTSGSTMLERTDHLAESTRTMSDETSDIMEVETDTQEKMGVQLQQEELTVQNEVPQSASSLNEGTEAAASPPTSYVHRFGKRKMFKRRKGVHQLITGFDKLRSKLTSYAPERHLSKIDTLRMASSYIKDLQAVLKEDEEREMVAQRAAASATCQGCCLHQRCPRVRPATEQRSFYSLEDELDLSWLYGADSPSLTMPLTSRHSSCPSFSTLPHQTLQRSPSLDLSVFSPLTLPYQSQMFGTSEAAPTDLPFTSTQGLFDSVLPAPAAVCAGFPAEEFRLSEFFDHCLQESKGKSTRQGPTSGTVRAGRSSLKECLMHQNAEQYTRIHESSGTVHTTEQRELSASAVGTDFPPAVLPATHHTHASAVDTLRSSRAARLSSLSSSSLVSLASPASVVPEPVEMATQHSLVQCYPPTTASISSPLGLSSLSLATAVESPPVAGEDSYYSSGQEEFELIQIMEEMVRHVSWLTG*
>scigt017440 SciNSCLc
MKSSSPLEQTSPCLGFAPTTNLEEWTDHEKAESCLSPRADPIVDVSEKGESPKVSFAEPDDVGSASLDDDKRSYQDSSESPTPPEEASTTQAEATAKADGSKSQSFKRRKSVQQLITGFDMLRSCLGVYPPDRHVSKIETLRMAMAYIRDLEKLLRESEQAESTARPASLYPSCFAHQGLGAFPGNPPCPHYLYSTQNMPLPLPEPVEVALERHAVTAGTSRILQQPSASATTALSDAGRDPAFLFPFRRNMVPESFLNPPLPQHYQSLQALCGVANSRRQLPYCGMISSTSAPSNLCGIATGQSSVVDVGTSALPNINIELLDDLLDLDMSTFSSTGTLPCSRPGPTCIKSPSPLVSPSSSVSLPTTAMTMSSQSSPRLPWQQQQQHQHGIAALIAPQESVSAGATASAMAERAHDGDLGDENMETLCNIMEQAKETNVLETFENLVSLYITKKNVINWALMVNFGVKIISNFIRIDS*
>scigt006003 SciNSCLd
MGKPRTTPISRLAPSGGSPALRPNAKKNSRSATTSARANSVIPSTCPKGRTLAGAFDYLSSLLPCYPPNKKMTKIETLRLAMLYIGDLSEVVQGFQETPEAGGETGQESDNALSPSADISLQTPTSSTISQGSGNSCASERCILDGISERSKATSPSIRSSLSRTSLLESTVRPRSVASPTNSDVSMAARSPMSLGSSSNTVKQPQCQPRTISPLRHDVLPAQVASPVHPQQAYQQQPQHLQHQSMQQPSHCQTRLQQAPLRSQCSATDTLAWPVTSQQNHDQCTIFPFATTQPSLYSPSGLGVRFDSAFPQTSSSHSAATTAAAVRYPQEPQLQSMYHQSDPMPLSPSIFLRDSGFHCGPNSASVHACMNMADSWSSHNATQPWRSVGMVGAIGNSFM*
>scigt008848 SciHand
MSCSDVNLLRESDESEMSDAGASSAGLGLDSDNTSVLSGTESSMSRAPTEDDDDVADDEIVDDGNDQEVDPDADAASCTAVPDESQSAECRKYSLRNRNKRSEESAGNADTTIDATNDNARNAEMSKSNEDTRDKLKGISAEDGAGTKSVSAAMPAAPTQNMAAHITSSFPAAATGIVPQNLSNAALAAAAASSVKIPSTYTFFQPSTSTIGQGSEPFTRSRAAKLRASLAIQSQIQPVGSTVSSAHHTSLVNHASQSRLGSHTQAPYFPGAIPTVRSMETAPHSYIVSPYLQRSPPSAAAAAAAAAMSFGAPRFVSSPQFPHQPFNMEDVSQFWSPNPPDMTSLPLFQAGGHAHPFHPSFPSPHSMPHTPVTMPPTAALPPATATTGGGVPVPGSGPANSSSICATSASIMTGMTGLLPQTPAATSSTVTSTNTMKASMGSSIAAAAHSTTQPTTRSGNRRHHKSSGGSRPGGRDSGSMSKAERRRNKASIRERKRVVSLNDAFLNLKRAMPFVPPDTKLSKIKTLRFAIRYVKRLMDTLDHGDAGERQGGHAMAQGSGQYDADRLDHVHFDTGECFSSYGGAFDDFDLEMDFNTSSHASLPDVPITINDSDLDC*
>scigt025364 SciMyoRb
MASSIAEPRLPGQQAKKKRKRVSAKFRRLTKERRQANARERDRADSLRRAFLSLEGSLPHNLKEQLPTRFGTMLAAILYIGHLTELVCGRESPALEVANRATCRRYQGLTGNDGEAGEEESDALVAEDDHRQIELSLDVGELLIQPASKPTGCANGGPVPCTAESLTPQSPLLSTSSPFSQSSSPSPDASTSSNCSRSGSSGGGSSNSDSLSDLDLLSSSSHTSLLAAAESLEHGLCGGGSVDLFSGSLFSMPDLGTDDIFADLFDNNVHRFLPPGPVLS*
>scigt013011 SciSCLa
MFSMGETDLQARSPMDEMRSSNGLPQGQNAASVSNRSSPSTEESNAAHVPDSELDWFFPEGTDMDDFDESGASARALQGMSDDDVRTIIASENLRERGLTNTKSKTRISDKDMRQARRLLTNKRERWRQQLVNEASTNLRQLIPTFPPEKKLSKHDVLRFSARYIVYLQHQLNEMLEKQQIQAGEHPSVAKKNALATREHQDWQFASMYNHLPLNSVNAATMMTATTAYGRAASSLLRETRSTFTRTYAAPSSGATPSSSPSSPPPAQPPFAPGTAQQHVQARSNRTTPPHTSMAGGFPGPQGIATIPTPVLLSAGGNAGSNGSVAGTSGKAAAGNSDAEPHTGAGAVESQGFAPAAMETSWAPGKPPGVLPIGSVGSAAEFAALGGGHHAHHHHPAAVAHRGFPGSSPVFSQAMVPAGLHWS*
>scigt001223 SciSCLb
HDGAMGLNFGESNSVVDSGLGSSPTLQSLMALSASPESPTGSSPSLNDGEFEGDHSTNGANLRGNLSGDQVANIIATDGRRPSRRRTSEDEDDARTARRLLTNRRERWRQQLVNDAFMQLRKLIPTFPPDKKLSKHDVLKQASRYIVYVQTILTDSIEQQQRAINPETAKTMTGSIREKQDWHFASMYTHMPLGSPTQGMATFPGSLTPSRSAETLARQAVAETYQRPSSTANSGDSPGYYPAGGPAGGFPGLPEGHHRSTVPQAQPARHISATSPPYSEAYAAPAANARTQASMSSGAMHEESMSRTQPQAVSHGGMRQSIDDRSISPQQSTMPPGNNFSGWIHPNSTNDDSNAQRHIDYGHFHGRSTVEHPNTAQPIIYSSPGTHNESKNHHHYQMPPSTQQSAGHYSDERFRYIPEQPPPHQDSYHPNSMSKAESSRSANHRTPPTQTAHAALY*
>scigt022965 SciSCL-like a
MTFENSPTGSRPTERKMPVLADTPLVAPEISDLKQRDLKASFEPKRLLDVQRSEANRRERERVQNITKAYEDLLEVCPKDFAEPKLSRIELVRRSASYVQYLTDVLQQIETSEAMAGGPVLDESVDLSPDAMRQGFMQCEFGEDVQRLERKRVICNARARVRCKGTKEAFHKLKLKIPVHKTEPELSRLSILRRATDYIALMTLLLNEDETEKEENNEKGEETLQEEHGTEKEGSTSIADSKSSEVKSDHVDNAGADNSQLGDTAKMASPAEGSKSATEGPTADKAAVSTSTRSPVLPPLPITACSSANSHISPFAASDSDYFSNTTSTPTSTISNSSTFTFDCLPAISTISPECTSSGSGLSEDLLSDFDLSPTSWLSSELDSLLPCEFPTNTTSVSGCMHLPITIEDTNTFSLPTFDQVMTSALSFAQPSLSHYTDAMTSPLRNPMPAYPTTTQCASYLGTTSCTTAFATLPATTTAVSGCSRPYTSESTRCERESLAPTHLAASQNQQPHPKYGHANMASASRPWDPPHHRHSAFNRDQLGQQGTETASSRHQRSHRADLYMNYSYDSTGSNMFAC*
>scigt008256 SciSCL-like b
MMSPSTETRELRQGSPRGREASAELREKANLRERHRVDAMRKAYQNLSQQLSTCGAPCSDGPVDFRAVSQHDIIRGATHLIGDLRAHLEISLMEEQRLEAELLPPEQAQELPPARQTGTWLFTSTPSQVACSLSQIPPQTAAVQSLDYTLFAVSSLQQATQYHATDRQTCSLGTAGVMPVSCPTSERILNQAPLSRPATLLSPTLAATERVFPERITSRSQSPPANTINNVLAVSSPAEMTCLSTSGARGAFSSALSNIPMTRHSTPSPIQTTMAISPECRFPSTAASPAYSCPMDTIQHCNDGTKRTAGQGKSSRSSDASSSTEGTPPRKTCRRVKNHRVAINQRLRNRSKSVRFVLQQLRDMVPTDPNETHLTTGQLLRRAAYYIQFLADSLGRDSPVHSEQEYFFLDQ*
>scigt010153 SciSCL-like c
LGGNTDGPKTVEGSTESEDGAASSGVQEPRRAVANARERLRVRNLRLAFEKLSRKLPKDRAEPVFRRMDIVKRAIDYITFLRDVLEDDESGDDDSFVFDSALAVDPKQLFLRRGIAKQRSRRLISEFRITCNQRARVRAVEMRAAFRRLQRALPPGCAKTSSSSSMSAASSISSTTNSRTTTTTRMSGSDHSNLSSPTTMTTDSFAGDGRSEHVVLRGNTTDMNTMTTATTSHADITSPSSGGVGDTDSRMLTSTSTDADAVDVADASDDADGGGHRQPLEDLPRIEILRRATMYIGLLTVLADSDVQSAIWSQEDGREEDSMVVAGGADADGPLTAEELDSLAAECKLDNLEIGSFFLESYNQQQQQQQLHYQQQQQQ
>scigt016533 SciSCL-like d
MDLLLQQSCSAGSDALSCAMPTIASVGVASSPLSEQVSPAAASAEPAITYKPILDEKRCTANRRERDRVEALRKAFTALRGVTPKDVAEPELTRIDVVRRASEYIDYLSGLLSVSDNSANEPELCQEELDLDELRSSFICHKVEENTTQILPEKRVICNARARDRSRRTKHAFDSLKTLVPIHPSEPELSRMDILRRAGQYIAVMSKMLQEAEDKEVASVGAVTCDLDSSPTSGIASSQLSVGCNGEGSDDAATTRTSDSSIHSRPSPLTVDLQCSNTSLPAETVDSDYGTMSPPASANSECSFTFPSVRDSTITTASCSTTSTSCVQASYASPIQSQLARPTHADTTWSSDMMQSNATGCLRARRTRQLSRSAAQPYPAMTRAFGSPSPLVPGSADLSSLRSTASPRPVTPLTPVTPLTRIYFNLVATNQLAWSPRLASRVLGNAIQPPSPLAPAASCFVDRSQQHMSASELDRILEGNSPSPTASVLQCVGTPTAWSSQRLPGQNSNTFFC*
>scigt017029 SciSCL-like e
MPSSRVEHDDSSSSERCSSFSGDERFTRRDYGSDGRGSGSGVSVRQPRAIHPADQNTGQRGRGRSTRQAGGSMEGEAAEKALRNARERHRCQQIIQAYTELKSVLPSLHYEELSRVEILRRTIRYMNYLVECRDTGECDEDRAAEVMRESHKKRRLEGRGRSPVCASNTNQRQPVATAPTTVRCATVHSHVKLGHPRSSTQPVDKPKRQDDAMAISLQNRGRLYSMPPDLETTSAQSHVSRQQHSARASQTADMRVAMVSSPPTTMKAVSSRDPTATRGIPCKPQRTVQPIKTEARPRHEPAAPQHAIAITDFKVLSEYARQNPHWRAAGDKQVAGKSLTKLQSIFDHAYTSFCNRINAPHAAKRSQDERDDNVNCADELHRKKRQRSVYGETAQARQSSNRQHSTHHMPAEQCGVRRGAAESQMHAKGDNEGNHHGHLQQETRVESTPAPAHSQCAYYRPPSHTSSIPFHSGESPMVAGQTPVLLGTPPAQTLQQPVVYQLVSADHGHAQHQVQVMPMHSLQVPAQSQYVLQHGGAPQVQYIVYPGHPTPPVAATLPVAQPTPITSTPPSTVPSENLAQDHADGTSMEPDYECTSPMRYTRQEHAIGGSPRRPENFDVAPSDGDGDGDVRPEPSHPSAKLVTRSIKSSLERSFADPKEARRRISADIMSTPHRRRKRRGAYSPYPLQINGHSVGSM*
>scigt009892 SciSCL-like f
MRPATTAQSTPVCVVDSASRIPASRHHRSSGIGASETVRTVAETTLHSASSTDVARYPRSPFQSSPGSSGSQQASYDSNTAAGATEVTGLPAVPSSARLLRDPTRDERNLKERVRWRRITKEFHLLRKVLPCLDFEELSQRSTLKRASRYIAFLEECLLRDDGMYDEETAAMVCRDEVNDNVMADDGTIQPFSLAVRQRNERRRNGEDPRGFHIIVPNPSTSNSGNALAESCALEPAQSNLNHGFPAVPARVRFRFRTDYKVDGEDVVRGSSTRSGNSDTCSPYAHSGAMVHGQDPLARDCVVSAGDSPRSGHVIMNCAVPGNHPRNGPDGESSVHRGQRAIFITSVPQPPPLTSHPPSRKHQPPAQYTETASSASGHTIHATPHFHVTSSHQAHLAVSATPTSVRSTAPSATDVNTRRMRTPTLMTSAERSTVSRHTTVKVEHVHPSGTSSPPSLMPVRRSQTRASPYCRHPLPLTDFRVLSDFARRNPWREFSQALVAGRSSQELQAVFDSAYQSVVRLCGPTAQPAPSVRVTHPPTPVSSQRVESRPHSTQLRASSRQQRRQRDRTTTTARAEEDHRLRRCSSREAQANVHSQSRRDSTPGSSADEAAQQGHGSRSPSVHVASSALQVQASTGEAQLAPVHLAPGQVPAAPGQVPTVPGQVPTGVAQSVAVPQQLMYYQVVSQPGQPVQMMPVCAPPILPPAQFHQQQPQYIVPANHVQYLVHPVPGPGATRAVQPATPTP*
>scigt004656 SciOrphan 1
MTDYLYLRNQAMEKERQRQQRQQYESAYSCATSPTDLASPVDYSSYPYGSAGEHSAVSSSSPYCCSFSSYSPVPSPAPSQQSVMTFSPGSRSSHYNLPKPLWFLSPSNRTQRRFIQPEVYARRRATANLRERGRMSEMNRAFDRLRGRIPIYPPSHKLSKIDTLRLARQYIYDLRKLLSDDLPMGCDCSLNIRITKDESSDEDSTSPRSSSSGDGLDSNLSSSNASDEAFQTIDQVMRTLVPVIAAELHYQHPSQEPQRTVEQAA*
>scigt007319 SciE12/E47a
MSLLAETLRLSPGPPPCLLDYDLRLPEYKRPPSAFCHRQRNLENAASHFPLEAGFDPVSVVSSAADAFDMDSACASSSLVASNYGCPSISTAGMMPFVGSDLGAGGQMAAPAGFGLQDSIADLNTSQICLSEAAATASTSSGGVHRSNGLLHAADLSSLQAAASSSGSSLRSAVYADPQSPYYRQNPSPFLRHGASNQLPPSHGLASSSQGMFGDGVLSANVNGTYPGSLSASSGAMRSSTMAASPGAGVSSTNMRGVYSNSGSFPDSLDAIEPRSAAAAASAGFPPGDLQAYPRYGAAASSHARQAGLGSNAAGMLPTGSAMTVGNATSASALQPTLEQMASMSAGVAGTKPKDIRVKDQIKLNQLANGTASQVALDGCSQFTDSSDECADGDAGPDTVKREKDRRKANNDRERNRVKDINTAFVELGHMCSLHAPTEKQQTKLTILHTAVQVITRLEEEVRKKKPEPESRLPEAQGGREGKTVID*
>scigt022293 SciE12/E47b
MHFLTGFAGGLALFPGWRRPSGESFLCQQGQQEQQHPQHALAHPTSPPARFSNPPPLSHASLDQSPIATSPLSSHGSSLSRSLPRPLEYREQPREQPQPAHQHRHQQQRQRRPSWTSMDPSQAMVGPFASGGNSAAALTQYTNDIGGSGSMSTPYGFAESRMAGMQLQQQQPQQSHLPSATTGSSLYQSQYGNTPPASSASGPSGTAVYADSSSPYYRPGNGPVQHGHTPHSGSSVKAPSGHQSSMFGDGMLPGMGATGALYSGGTAQSYPGGTGMAQMGAANLSATADTGLPSQASAYSSTGFGDTPLDSLNNNSATAESGVASQNSVMQQFPYGGGSMHPSGIPQPGMTASATNSSVTMPLMAASMAVGGGGGAVGGHGDSGMGAASSMGMLNGGRPHGMVSSAIGGTPGRKSSSDKGILDDSGEGEIRPGPGGHKKEKERRHANNTRERIRVRDINEAFKELGKMCCIHQTGEKVQTKLGILHQAVQVITALEDQVRSKNLNPKAACLKRREEEKAKNQGNGSASGGGQFEDDYDDDSTDGGQGL*
>scigt024185 SciUSF
METEEHSVSESQVNGKPAESEGAADAQSQEAQTSDMPNAPSTPPISVFQSAVPSETAITAVPLVHVQNRLQVSPVLVPSASSAFQTAAVPGSGQQDQCSSSVVNASPSTADAAATEAAAISTSSSSTNGNNTHNNGCESPMIQHQQQQQQAQQQQQQHGTLTQILPSVSTGGSDRLPSPAALQQAQAAVAGGGGVAGLPPGPFYFMLQNAPGTVPTIAPRPSSSEALPSPSVVTTAVRPDGSPVAMVAASPTGSGTQMMDVESPGGTLTPMKRGRSCSPRESKRRAVHNEVERRRRDKINFWMDRLKEIVPNPPMAGGTNTSKGHMLGKSVTYITELKDELAALKKRYESEHSQLLQCASQHTLLRQQLLESGLKPTFNLFRISTPNSAGGNGAAVSSAAATAPVAASSVSVTSSVVDGNKLPEVIPMVAASASNNVMQVRITDVAQDTPMQQQQTVRVLSPQPVVEQPMRSDEAGAGAVHPPPLIQPSLSQLASPPPLTPVVTKSAVVAAATAGNAVPMSAANSSATPLIAAS
>scigt025371 SciMITFa
MSHTSFKLLLQREKAQLDEQREQQRAIDIQNVLSRASTDPPPLQAASAPPRIKSEPAGGSRLENPTSFHLHARQQQDQVSSSAAAAFGNFMFPPSQSPLLSHSPHSVSDLRIGSAPASAGLPGTAVAASAAAGQGAGILDLETLASILPGDSTALSAFLQQQQQQQLLAAAAQRLSLQSPLSSQSPSLGGSLEGSSLLAQLAASGAEHKEVEELLDGLMGMDTTDGKSEAGMVGLDSDLFSLSKGSSPSSSRASTSAPSSLPKETSMGEGERPKIKERIKKDNHNLIERRRRFNINDRIKELGTLLPGTDAENRHNKGTILKASVDYIRRLQKAENRHKAQHQRHRQLENVIKSMKQRIQELEILCKAHSVDTPSLSPETSVLAQVNLAQMTLEQCVAVLDTGAPGVASASTASAGGSAAAAGGDLSSDDESMDPSQQDCIEIDSEDDLDTTPPASNQSSRRESLSKSKR*
>scigt005160 SciMITFb
MDFKQDVSSPSGMSTEELDRALGLSALDSQGMDATIMLDKLMSLGVDGGAAGVGPANPFMSAAAVPVMTGNEYLSSTMAMTSMATSNPTQAKAEPHLAHLMSHVGYNQPIASANMAATAAVLGTSPLPTSLVGGVHGNVPPGFGTVSVALTGPSNPSLGAADLATCGLPTSTVLGAVPPAAASAVAGGTSPNMSTRSPLPAGGAYAQYEEEERQKREMHNFIERRRRYNINDRIKELGSLLPGTEPDTRQNKGNILKTAVNYIKRLQKVEARYRELSRKHRQYSKTLSVFKSRLEEYDAACQSNGILVPSASQEAALLTRVDLARVTLDQCVTLVDCLESAGSEVSDISSIGSSVGASEDDLSDDDDVRSTSSTHSVGSASRRHAPLTPKQ*
>scigt023170 SciSREBP
MGDTCLPDDLLSSFNTDSLLMDLGVSGSEFSHLAADSLVDYTNTTTTTTNSSVSSNGLETAVIDGSNCAGAGDDALPSTSTPLSLGSVQCSDQVSTMQQPVISAALQQAALMNNLKEQHSLAILQSLINKLQSPAEQSMQHPQVMPHIQEQTALNDGKPILGTGASGNPASAGNVPCGVPNPDMDSILLSLACNPRSPVTNTFAGYGSATAVGAAPALYSPLSASQVNPVVGLPSPSSLPTTPAVSGFATHSATSSTGLLGNSPVLSAQQSLSPQHDLLQKLVQLQQASALSSTLSLPGSATMVDSINQLSAQLAMHTSAINSLPSLYQARDGQQQHTGNLQLSSPLPDVSSASNYSSSMPMPVAPTLGAASVDAAQVGLGAFSTSHSTVNSPPAGGDGNNATCSTPVTAAAAATLPTSMPFLPADALLPPHSGGTDAVDPSVLATPSSKTPPGATSPATLTTTPESKLDSETNAHPVNSGSKATTKPKNKTVRKTSHNNIEKKYRRSINDRIQQLHERFSGAPGGKTLPKSGVLQKVLEYLDKIDHENALLKENNESLRQSHNMALRQLTHLQCKLGLSQAVANTKEECAQLQARQQQQQQQQLLSQAAVNSHLQSTQSQLAQPESSVASPNGSSSSGIVTDYGPLTPPLSSDAVSPPSAHGSPQLEKDSTRIVGMNSRLGMPESSKPLYCLVLVFLTTLLASPFNGLGDFDEQQPGHGGGGRTLLAYFGFATAVSESPVYVNTFSVLASYLMQALFIVLGLAWVLIHGEPFIGPSSTEHIQFCRRRQQVDLYIAKGAYDQAVTQLEDCLQIIGRRLPLSRVNLYFSLVWQMIHCLLLLTGIYHIVHWMVSCARYVLRIDDSFRQHEVKNATCKSACQAALVYHHLNCLSITGHVSYSSTLSLYIAFCSFNLGKNAAGALHREQLAEIYATVAVSLHTFLPLSFPKWPLSRVLLRRARSVCHPPPRPLWCLMHPDCVKFLDGGKSSACTDAALWSQPTTPGRPLSAISSKLSHHIFRQTLNELLVAHQQQTTTDPTSTLLAGGAVYDELPPHTVATIQANLTTLRQLCHVGTCTCSSASVGHVNGDVDAVSLWWYHVITTATHWLASQDLQATELYAAVMQQPDVLAKCKDPLPHAVLHCFIARKAFLSDASDARIMDLCKKASGLLAETIKQNKSFEMSSSIIPSTHQLLQLLCCDWLLSTHVGVWQAKRQSSSGKSDPSPAAALASSAFRRDLCLLQKLSHTCPIGLCQVSSMCCFLAHVNVCGAAGSEFWTPGGQGGNDHFMAPERAEVIRAGPGKCVNLKLCVHVACF*
>scigt020396 SciTF4
MANDNEAELIKAQQQLGPILRFIANQPVGVPPSLAGFSASSAGGSGHDHGSTPAHHMAQSAADGGVSAAQSAAVVAALKHMVPTQSMLPSAAAVASASPAGTPPVPAALSMANVYATQARPTFQQSLAAAAAAAAAAVATATSTAGSTTAVPPVPAGAAAAPGSSTAVTHSSLHSSSHAAASMAPGVATSSSMSNADDNRYRKSSASAMAACGNVENDSADEDDDDTASLNASSTAVTPAPISSGRKSDHRRAAHTSAEQKRRDDIKHGYEDLASLIPSCQTNNNSGQKLSKAVILQRSIDYLTYLKKHRQQQEQDLVALRNEVVALRIMKRNYEQLAKAHTALPPEKTPQVSDAAKFEVFKAVMDTLFQSFDACISVNNFEVLSSSIFQWLEEFCKPQNMRGIVISSLQTLQKQPAGSMYGGRS*
>scigt001829 SciMlx
MSTNHNFGNVPSASLGTQMKIQLLESSLSKLFECLALECSCRKLVHPQWKHFKSMKLTWEDRIRLNNALWRCWHIQYLKGKRPKFCGYVTPMTGESHTHSRAVILEGKYWRRRLEAVANEYKNWRVFYKKRAKHSFIKTSSSSESIQANDPNSLASGGPAGRSVKLEAYDSTQQADADVALWNHVLDEHDTMQMISSYSDTLFSSLVQGHPSRIDDNGGFADVIQPRLNMVQHSLYDVMPLMGSFDVVAPSSLDSSEAMKSVMSGEMWQNPTPSPVMQQPRPTIPMQPLAMEQQQVHQPMDTSSSPMGPPSARSAAAAAAAASSALSVGPSASGSSIASNVTDAAAMSDAHMAAQQLLLLMSSNKEVDSGTLKQLQMLLQSAATAPPVNPPQVATTSSLPPQQQQQPQQTQYTQQTQHISPMQPRPPRTMSPAAAPPPPLTPVQSLHATSPHISMATTSETSRSLDTFASQVSQLSGASLAAAPSLLSSATPQPGSAFFGTSTAGSASYDVATAHQVPSPNSVADQAAGRSPLATSVKSEKPVPIVGKEERRKLHITAEQKRRVHIRNGFDELQSLVPSVSGQSTKISKAVLLQKSVEHMRHLQQEKKGGEEELDMLRAEVARLNESIMHCQDQLPVTGAPVTRTRLDHTQQLFDHYVNIRTQSNYKFWIFSMIVRSLFDAYNNSVSTMSEDEMCRSVLNWFDHHCSLRALRPAVLSSLRQLSTSTSILSDPSKLSTEAAAAAASTAGNSTATAVPSNSGSGAA
>scigt008533 SciMyc
CLGRWAWKRVVVQRLMMNQQDLDLHQKLSIAFSTLGTESYKCRRKRSHSSTLEVDSLEAFLTCQEELQHVDDLVGNDLWRKFELAQTSPLPRPQRPLTNCKCTTNSSSGCADNVDQNGHACKVNRHAEAVRGLQKSAPLSPPDSDESGDESENGTELMDEENAIVHSNVFRDCMWSSSKLTLNSVVNQVPVSASRRSPNASSEVGPKRPDGLAGPGKSCADDNGPEPFPFPLNSLNSAYCLPRRKSSTSSTDGEEDVDASVAEYCSFRHSTSGKTPATYTPPRTGCISASVVHHKKNIPGFSLPICSATVNTPPATPSPGTPVSELPTGAAIAPSTPAAAITTSTASMSPRPIGLRPQRLSLQSAPSSPLSPNAAAKRVRRERERVPSITHLSTSIDEDDPEVKRATHNVLERRRREDLKVMYANLRCCLPDLELKDKAAKVKILERANGFIQRLVKEKSNLDDEFKVLQRRNCQLRQQLSSRGRGLKQ*
>scigt002546 SciARNT-like
MTAKSKQRKAAATDALGCGVFNSGGDEESQMSNLMPQDGTQHESTTKRKKSHSAVEKRRRIRMAKHIDELGACLSYITKDKVDKLTVLRKGCDEVRKLRGFPPGGPERNAAGVCKHQVKATQQILPDEDVMDLIEKGTNGCAVTIDCQKGTITSLSENVTKFLPYQAIQLKGVDLKELVHPDDVEKLVGVLAQPSVADLVESARKELVVPEETEGDVLPFSAHERLATAFFMRVRLPDLVFPWLSSTSVDKHGKPISDDGYSLCKFQGSFRGKFPSTLDASEINEESCSGWELNCIMDECDLPMWCAQKECKQSDMAATGLSCSCRVNLSGDITHCDDQWESVLGIDHRVLKNLPFWRLVCADDEAHLRQTWDNTLRAMKGNDTAVVRLRIGQHRMQWVACVFYPINNCWIKKPEFGLMTITPLLNAATYNPEMFAHSSVAEVAMTTSSAEEEEDLASKLGEAVKVLYTSTSPSTDTAPQALAASRSGPALGPTDYDGLYNVVNHSKASACSSPASLAASFSAGVAASASMARGAGEDAAPVNHTGHLQPQVHSEVSVQAALAHHLALAYQCPIPVSSAAMASLENDAAAALFANYKQPYLPPPPLSTSKAQSDMTAYYRSAAAAGPPLLLPALTVASSHAALQGAFPAGPHFSKIDAGLLEVSPQLVAISGHGACYAAAEPVQQRSTPLSRP*
>scigt007113 SciHey
MKRGREVDGDRGDDDVSKRSRRNEPMPMAAEKTISSPSAAGDRDPQGVATVTMTRTDEQPRKGFPATPERSCQAQNSIITSSPGTISTSRTASASAVTLTEQVSSSRDVVQTSLSRRVFATASTASAADKAGSRAASRVISEFGELPELVLGRTSSTITSGQHPSSCTSTTGQHPSSCAETCDDAARKEREKESDSGASDDEQVKSQRKRRGIEKKRRDRINNCLEELKSLIPEASRKGNTKVEKAEILTLTVEFLRATTRGLAPHEVIAQDYHSRGYRECMSDTLQYLAQHENFRADQQQNLRQHLTQCLLYSESTPASRAAATSTILGEDFPANAIVSMPDVINPSNAAQPSQLVSAHNAGIFSKDSRPVLELPISTRSLYQYGPTPQSPLTSPHTAIPTPHSPFTPQKACPPMSLLSPAKSNPSPNARSQSLASGIVSSLHAQLPNQFSMEGASNRSRQRGAPMVGAPSQNANIPSPFSSLPLHAQNAFGVRGHSTPIAQSPAGVETDVKSASAYSTTSSMYHYPTSDYSTEQDTTMPTLALHQQQPQPVAPFYHPHQQQPQNDICSIESLILPSQGTGAYDSRTHSMPQGSLAYHLAAGGSSQSEQAKVKEELCSPFQSTQAGLSPMLPGTWGQR*
>scigt009698 SciOrphan2
MKPYPDSEPTDSESTDSDVTVASELIVQKIVASNANTPKPKQKRSRAPAGYTAEEKRDWRRKTASKRECRRIKDVRKKLEEMRSMLPQGENDEKLTKLQVVLGSIEYIRDLKSMVDGTFRCSASSGEESKCGSPSVGLSEMQRSPIANSGSVSSSILSYQLSGKPVDVPPQLDHALSDDVFVHESPMTEMYKYMFAESKPFAVHEPHYGFYHISQESELDTYFDQLISGTHPSLLGHQFRAMPDELGCCPRTFASMPGTVNYPTGFLDVLPQCTNAFGP*
>scigt006707 SciOrphan3
MSYTRHTVTVFHVQVAVQGLCSKIVMALLSLMINSSDAKRRTSLPSSTSASGTCSSHDEQSGARSESPDSGVDDANLLQEPSSTRRGETSHASARTERSTAQRSHPANTSDSVGPRVAASILQLKDKKKQTRVRAPAGMPEKQAKVWRRSRASGRELARIHALADALEDLRAIVPKSLDEEKATKVKLLRQASSYIQLLGEMLEAPPGPDACSTAAICSDTGDDAMSEPHSDPRHQFASTTSLMQLGGVSSLGSFDNVAAAMEEHHKQSEQHDDESPHDIEDDQRSESTTNSGGLLKEKQPRHLQPPSAPAAALQQHSSAVMNTESTSWESKKEALLDMRRKLEERQQLLSLATQPALQPPAVASAAFASAPPGGSVPVLQVAQSYHPNHLTLSAPTARTPPVDFLSSIQSPIIPVAPSPWSVSQASHPAGYEVQSRPITLSTGPPYTQLQQPSPHHPNIYHLASTTAASQPVHWSMATGTAANTPTQGLSLPAIQIPAGGAPASFQSPAHAIMTTPGLYPAAAHATGQPGTIHILPGFGIQANAQTGMAAWQMTNTSQRPS*
>scigt005282 SciOrphan4
MTSSKCEQMPLVRHVTPAPGLVPGLNYPRCRRARCRAPQGLSRAQMRNWRRQRASARELVRIHELRLGFDILATVVPKKENEKLSKVQVLRYAMEYIEQLAEMNKLPAADPSNATEVADSNVGDVWSQQWQQYQAASSDSDDSDAHYMSLSAASPSSTVSLSSYSSSSSGSAGSGSSRIGSPLSNISSSASQSAQEMFSSPPPPCAVPADQWSVPSQTATPSHNLAVSAQSFMHPQQQQQQPQHFFSDVAPLNDGGMSSTWGSSSVEAGMNTRAVPSTLSSSSSCRQDSMVNLTSLTHNVSLDRLLLEASFLANDTGLGEQSCNNSAVHGSYIPMANGFTNMTPYNSSSVAGFDTSFPGANDMQFNQFLPCLA*
