# Supplementary material for: Conservation and divergence of bHLH genes in the calcisponge Sycon ciliatum
Source: EvoDevo. 2016 Oct 14;7:23. doi: 10.1186/s13227-016-0060-8 (PMC5064789; doi:10.1186/s13227-016-0060-8)
Supplement: Supplementary file 2 — 10.1186/s13227-016-0060-8 Multiple alignment used for the phylogenetic analysis. [file 13227_2016_60_MOESM2_ESM.txt]

                                        1
scigt002546                             GTQHESTTKRKK-SHSAVE-KRRRIRMAKHIDELGA-C-LSY------IT
scigt006707                             MPEKQAKVWRRS-RASGRE-LARIHALADALEDLRA-I-VPK-----SLD
scigt009401                             SGSRDDLRDRRM-RATLRE-RKRQQHITVALGRLRR-A-VPI-----YPG
Aque_Aqu1_228261                        IFAKCNQNCLKN-AGNPKDSRRRFQVALYEIDKVSG-QPIACVHNNSKHG
Aque_Aqu1_220834                        IEFSFDIRVSREKSNELVGSLFHLEKVSESILEFKG-LGVPYKGFLSYNP
Tadh_gw1_8_267_1                        VFLKCNQNCLRN-AGNPRESRRFQLAICASSKSLED-V-LSYQPKKQGSN
scigt009892                             SSARLLRDPTRD-ERNLKE-RVRWRRITKEFHLLRK-V-LPC-----LDF
Hmag_1098589776912                      --------------------YLGEPSLDYGFSRLTK-L-LPR-----HPN
Nvec_AAS48917                           ----------------LVE-----PTIDYGFQRLSK-L-IPR-----HPG
Adig_adi_EST_assem_9817                 VEVTLMYRNKQF-CKTAPG-RFCEPTIDYGFQRLAK-L-IPR-----HPG
Dmel_NP524813                           --------------------ALNEPTIDYGFQRLQK-L-IPR-----HPG
Hsap_XP944784                           --------------------ALNEPTIDYGFQRLQK-V-IPR-----HPG
Hsap_XP943975                           --------------------ALNEPTIDYGFQRLQK-V-IPR-----HPG
Hsap_NP076870                           --------------------ALNEPTIDYGFQRLQK-V-IPR-----HPG
Hsap_NP001005463                        --------------------ALNEPTIDYGFQRLQK-V-IPR-----HPG
Dpul_AZSH109103                         --------------------ALSEPTIDYGFHRLSK-L-VPR-----HPG
Lgig_BGNG244210                         --------------------ALTEPTIDYGFQRLMK-L-VPR-----HPG
Ctel_BHAZ132123                         --------------------ALTEPTIDYGFQRLMK-L-VPR-----HPG
scigt009698                             YTAEEKRDWRRK-TASKRE-CRRIKDVRKKLEEMRS-M-LPQ-----GEN
scigt017029                             GGSMEGEAAEKA-LRNARE-RHRCQQIIQAYTELKS-V-LPS-----LHY
scigt023170                             TTKPKNKTVRKT-SHNNIE-KKYRRSINDRIQQLHE-R-FSG-----APG
scigt007319                             PDTVKREKDRRK-ANNDRE-RNRVKDINTAFVELGHMCSLHA------PT
Aque_Aqu1_223566                        DERRMKEKERRS-ANNQRE-RIRVRDINEAFKELGD-ICHQY-----LQS
Lgig_AZZI723251                         -----REKVRRQ-ANNARERRVRVRDINEAFKELGSMVSLHC------SS
scigt022293                             PGGHKKEKERRH-ANNTRE-RIRVRDINEAFKELGKMCCIHQ-----TGE
Tadh_gw1_1_987_1                        -ERIQREHDRRH-ANNARE-RIRVRDINEAFKELGR-MCVIH-----APS
Dmel_NP477189                           ------EKERRQ-ANNARE-RIRIRDINEALKELGR-MCMTH-----LKS
Dpul_AZWZ179286                         --------------------RIRIRDINEALKELGR-MCMTH-----LKS
Hmag_1099742300382                      ---YLRESERRH-ANNARE-RVRVRDINEAFKELGRMCSLHL-----KNE
Ctel_BHAZ404137                         --------------------RVRVRDINEAFKELGR-M-CSIST------
Adig_adi_EST_assem_4656                 GRLRVVREQERRYANNARE-RLRVRDINGAFKELGR-MCMMHLQGDKSNS
Nvec_fgenesh1_pg_scaffold_77000059      ----MVREQERRYANNARE-RVRVRDINEAFKELRM-CDMHM------KG
Hsap_CAA36297                           --KDLRDRERRM-ANNARE-RVRVRDINEAFRELGRMCQM------HLKS
Hsap_NP003191                           --KAEREKERRV-ANNARE-RLRVRDINEAFKELGRMCQL------HLNS
Hsap_NP996920                           ---KIEREKERRMANNARE-RLRVRDINEAFKELRM-CQLHL------KS
Hsap_NP003190                           --KAEREKERRM-ANNARE-RLRVRDINEAFKELGR-M-VQL----HLKS
Hmag_1099288588996                      KVKAPAAKKTRV-EHVVIE-KRYRMKITDSLSELKK-L-LPC--------
Adig_a00015804                          KEVKDPPTKKRK-RNSAKD-KLRTEAEQNAYKKLKQ-I-VPS-----LRE
Tadh_fgeneshTA2_pg_C_scaffold_3001041   LQQQISQHQATC-LTAEND-DETYLEIDQAIQELKR-H-VPT-----FQE
Aque_Aqu1_223435                        KVSEESAALLRQ-QKNSKE-RSRIKSIGQKYNELRR-I-LGF-----DLT
Aque_Aqu1_228767                        KEKEDSEASQRK-QKNSQE-RKRVKSIRLKYNELRK-V-LGF------DT
scigt005160                             AQYEEEERQKRE-MHNFIE-RRRRYNINDRIKELGS-L-LPG-----TEP
Tadh_fgeneshTA2_pg_C_scaffold_13000094  IEKVLKDRQKKD-NHNLIE-RRRRFNINDRIKELGA-L-LPK-----QDA
Aque_Aqu1_213654                        ----------------MIE-RRRRFNINDRIKELGM-L-LPS-----SES
Hmag_1099728050456                      -----KDRQKKD-NHNLIE-RRRRYNINDRIKELGT-L-VPK-----LDN
Dmel_NP001015077                        -----KDRQKKD-NHNMIE-RRRRFNINDRIKELGT-L-LPKDAFYEVVR
scigt025371                             ERPKIKERIKKD-NHNLIE-RRRRFNINDRIKELGT-L-LPG-----TDA
Ctel_BHAZ348743                         ---WAKERRKKD-NHNSVE-RRRRFNINDRIKELGT-M-LPK----NVDP
Hsap_NP009093                           -----KERQKKD-NHNLIE-RRRRFNINDRIKELGM-L-IPK----ANDL
Hsap_AAS02009                           -----KERQKKD-NHNLIE-RRRRYNINYRIKELGT-L-IPK----SNDP
Hsap_NP001018068                        -----KERQKKD-NHNLIE-RRRRYNINYRIKELGT-L-IPK----SNDP
Hsap_NP000239                           -----KERQKKD-NHNLIE-RRRRFNINDRIKELGT-L-IPK----SNDP
Hsap_NP006512                           -----KERQKKD-NHNLIE-RRRRFNINDRIKELGT-L-IPK----SSDP
Nvec_estExt_fgenesh1_pg_C_380031        -----RDRQKKD-NHNMIE-RRRRFNINDRIKELGT-M-LPK-----QDP
Dpul_AZSH452699                         ----------------TVE-RRRRFNINDRIKELGT-L-LPK----SNDP
Lgig_BGOB100712                         ---------KKD-NHNLVE-RRRRFNINDRIKELGT-L-LPK----STDP
Aque_Aqu1_215398                        TEYGPGGVVKKK-SHNLIE-KKYRTSINDRIGTLRD-I-VSK----HFRD
Nvec_e_gw_38_6_1                        -KTDINAKGNRS-NHNEIE-KRYRNSINNRINELKD-L-V-------CGP
Tadh_fgeneshTA2_pg_C_scaffold_38000033  PVQNVSKSERRS-AHNAIE-RRYRTSINDRIIELKD-L-LVG-------P
Adig_adi_EST_assem_2806                 KGPSGAKTEKRS-AHNLIE-KRYRTSINDKIVELKD-L-V-------CGQ
Dpul_AZWZ643886                         ---------KKS-SHNAIE-RRYRNSINDKILELKN-L-IAG-------E
Hsap_NP004590                           ---PPKEGERRT-THNIIE-KRYRSSINDKIIELKD-L-V-------MGT
Dmel_NP730450                           ---------KRS-AHNAIE-RRYRTSINDKINELKN-L-VVG-------E
Lgig_BGNG209195                         -------GEKRT-AHNAIE-KRYRLSINDKIIELKD-L-VAG--KEAKVR
Ctel_BGZA101965                         ---NGGRGEKRT-AHNAIE-KRYRLSINDKIIELKD-L-VVG-------P
Hsap_NP004167                           ----QSRGEKRT-AHNAIE-KRYRSSINDKIIELKD-L-VVG-------T
Lgig_BGNG250147                         -----RPNEYVV-KRNRRE-RERVDNVNQAFVNLRD-H-LPF-----RKN
Nvec_estExt_fgenesh1_pg_C_480076        ----------------------REYAIREALNHLNS-L-LPL-----DNP
Hmag_1099993718159                      -------------NLTRIQ---RRTRERKAFKKLKD-T-VPT-----LRE
Lgig_BGNG194467                         -----VTIDRRK-AATMRE-RRRLRRVNEAFEVLKRRT-CPN-------P
Ctel_BGYZ194481                         -KKKTVAVDRRK-AATMRE-RRRLRKVNEAFEHLKRRT-CPX-------P
Dpul_AZSH519893                         --------------------------VNEAFESLKR-R-TSN------NP
Dmel_NP476650                           ------TVDRRK-AATMRE-RRRLRKVNEAFEILKR-R-TSS------NP
Hsap_NP002469                           --RKTTNADRRK-AATMRE-RRRLSKVNEAFETLKR-C-TSS------NP
Hsap_NP005584                           --RKSTTMDRRK-AATMRE-RRRLKKVNQAFETLKR-C-TTT------NP
Hsap_NP002470                           -KRKSVSVDRRR-AATLRE-KRRLKKVNEAFEALKR-STL-------LNP
Hsap_NP002460                           --KRKSAPTDRRKAATLRE-RRRLKKINEAFEALRR-T-VAN-------P
Lgig_AZZI157967                         -------PNFIR-RRNERE-RDRVRCVNEGYERLKE-H-IPL-----ENN
Tadh_gw1_3_591_1                        CLDFNSEPSFIH-KRNERE-RIRVRHVNEGYAKLRD-H-LPR-----KFN
Hsap_NP065697                           -CEYSYGPAFTR-KRNERE-RQRVKCVNEGYAQLRH-H-LPE-----EYL
Hsap_XP946059                           -YEYPFEPAFIQ-KRNERE-RQRVKCVNEGYARLRG-H-LPG-----ALA
Hmag_1099610630444                      -----GEPGFIR-KRNERE-RMRVRNVNEGYARLRD-H-LPL-----EPN
Hsap_AAP69222                           PLDSAFEPAFLR-KRNERE-RQRVRCVNEGYARLRD-H-LPR-----ELA
Nvec_e_gw_588_6_1                       -YDYNLEPAFIR-KRNERE-RIRVRHVNEGYARLRE-H-LPE-----EPS
Ctel_BGYZ501215                         --CSGLEPAFIR-KRNERE-RDRVRCVNEGYTRLRQ-H-LPF-----ERK
Tadh_fgeneshTA2_pg_C_scaffold_3000319   LYENPAKIVKTL-RRNERE-RKRVERVNDGFARLRK-H-VPV-----IGK
Tadh_2924380_2924443                    --RKEKEPEMVE-RRNERE-RMRVRLVNDAFKLLRS-H-IPV-----DPR
Nvec_fgenesh1_pg_scaffold_123000040     TLAFHMEPSAVA-RRNERE-RNRVRLVNDGFSSLRQ-H-IPY-----FPE
Adig_scaf704_175637_175900              ---FQMEPSAVA-RRNERE-RNRVRMVNDGFSCLRQ-H-IPY-----FPD
Hmag_1099067051035                      ---ANMDPAAVA-RRNERE-RNRVKQVNDGFDELRQ-R-VPF-----LPD
Hmag_DN242706                           ---TNMDPTAMA-RTKEPE-KNRVKQVNDGFDDLMQ-R-IPF-----LPD
Ctel_BHAZ159599                         ---REKPPHIVA-RRNARE-RRRVQAVNSAFVRLRR-H-IPN-----ENK
Ctel_BGYZ246868                         ---CEKPPQVVE-KRNARE-RKRVQTVNGAFVRLRK-F-IPY-----ENR
Lgig_BGNG206979                         ------PPHLVA-KRNARE-RRRVQAVNSAFTKLRK-H-VPY-----EAR
Tadh_fgeneshTA2_pg_C_scaffold_3000318   LNNQSKRKHLKKSRRNERE-RRRVQLVNDGFSELRK-H-VPT-----DSE
Hmag_1099288331077                      ---KLKEPAAVA-RRNARE-RRRVKMVNDGFLRLRR-H-VPT-----DPK
Nvec_e_gw_370_17_1                      ---KQKEPAVVA-RRNARE-RKRVKLVNDGFMRLRK-H-VPT-----DPK
Nvec_e_gw_81_71_1                       --CNEKEHVSVL-RRNERE-RNRVKLVSDGFAALRK-H-IPT-----TPV
Lgig_BGNG135406                         -------TVSVA-RRNERE-RNRVKLINMTFATLRE-H-IPQ--LSKGGK
Hsap_NP005161                           --ETGGGAAAVA-RRNERE-RNRVKLVNLGFQALRQ-H-VPH-----GGA
Hsap_P50553                             -SLPQQQPAAVA-RRNERE-RNRVKLVNLGFATLRE-H-VPN-----GAA
Ctel_BGYZ175058                         ---SARKASSVA-RRNERE-RNRVKQVNQGFERLRE-H-VPN-----GSA
Lgig_BGOB299583                         ------KVGAVS-RRNERE-RNRVKQVNNGFEILRE-H-VPC-----IKK
Lgig_AZZI450765                         ------HPVASS-RRNARE-RNRVKQVNNGFDTLRQ-R-VPN-----GKK
Dpul_AZSH539988                         -VLPPAPPASVA-RRNARE-RNRVKQVNMGFAVLRQ-H-IPT--AFCSSK
Dpul_AZSH432681                         -SLGPDPPASVA-RRNACE-CNRIKKVNTGFAVLRQHI-IPV-LTSSSSK
Dpul_AZWZ169743                         -SLGPDPPASVA-RRNARE-RNRVKQVNTGFAVLRQ-H-IPV-----LKK
Dmel_NP476694                           -----PLPQAVA-RRNARE-RNRVKQVNNGFALLRE-K-IPEAQGAGRGA
Dmel_NP476824                           -----FNGPSVI-RRNARE-RNRVKQVNNGFSQL---D-LSNRRGIGPGA
Dmel_NP476803                           -----DQSQSVQ-RRNARE-RNRVKQVNNSFARLRD---LTK--GGGRGP
Dmel_NP476623                           -----EQLPSVA-RRNARE-RNRVKQVNNGFVNLRQ-H-LPQTVVNSLSN
Hsap_NP001004311                        -------LERRR-VANAKE-RERIKNLNRGFARLKA-L-VPF-----LPQ
Lgig_BGNG91346                          -------------------------------SKLKD-L-VPT-----VNX
Ctel_BGYZ421748                         -----------L--------------------KLQD-L-VPS-----LPQ
Dpul_AZSH516907                         -------------------------------SKLRE-L-VPN-----MPK
Dmel_NP523876                           -------------------------------SKLKD-L-VPF-----MPK
Dpul_AZSH607054                         -----------S--------------------KLKE-L-VPH-----MPK
Hsap_NP001537                           --------------------SR-----------LRR-L-VPT-----IPP
Hsap_NP002157                           -----------S--------------------KLKE-L-VPS-----IPQ
Hsap_NP002156                           --------------------SR--------LKEL-----VPT-----LPQ
Nvec_estExt_fgenesh1_pg_C_370087        --------------------------------NV------PV--------
Hsap_NP002158                           --------------------SR-----------LRE-L-VPG-----VPR
Hsap_XP937820                           ---AEAFAYYRR-THTANE-RRRRGEMRDLFEKLKITLGLLH--------
Dmel_NP726879                           -----NGAGTRE-VHNKLE-KERRAQLKECYDLLKK-V-LPM-----GDE
Ctel_BGYZ514809                         ----------------------RRAHLKECFDNLWN-Q-IPH------GD
Dpul_AZSH443152                         -----NRAGTRE-VHNKLE-KNRRAHLRECFEFLRK-Q-LPA------ID
Hsap_NP064706                           ----PGGIGTRE-VHNKLE-KNRRAHLKECFETLKR-N-IPN------VD
Lgig_AZZI617112                         ----------------------RRAHLKECIDLLKV-Q-VPY------ME
Nvec_estExt_fgenesh1_pg_C_370042        -----GGAGTRE-THNKLE-KNRRAHLKECFDVLKR-E-VPT------LE
Tadh_fgeneshTA2_pg_C_scaffold_24000016  -MTLNIQLANRS-THNQLE-KKRRAHLRTCMESLRS-S-VPA-----LNG
Hsap_NP112590                           -----AQDSGRS-VHNELE-KRRRAQLKRCLERLKQ-Q-MPL-----GAD
Hsap_NP006445                           -----KAPNNRS-SHNELE-KHRRAKLRLYLEQLKQ-L-VPL-----GPD
Ctel_BGYZ287377                         ----------------------RRAHLRHCLERLKG-I-VPV-----GRE
Dpul_AZWZ644716                         ----------------------RRAQLRTCLEKLKD-L-VPL-----GPE
Hsap_NP002348                           -----NNSSSRS-THNEME-KNRRAHLRLCLEKLKG-L-VPL-----GPE
Hsap_NP569157                           ---SNTSTANRS-THNELE-KNRRAHLRLCLERLKV-L-IPL-----GPD
Hsap_NP001008541                        ----RAQKHSSG-SSNTST-ANRRAHLRLCLERLKV-L-IPL-----GPD
Aque_Aqu1_228305                        -------PYSRT-THNLLE-KNRRAQLRDCLEVLRQ-H-VPF-P------
Hmag_1099993532280                      -----RSQTYRA-THNQLE-KNRRAHLRDCLVSLRD-L-VPN-----SPD
Nvec_estExt_fgenesh1_pg_C_510063        KSARRSPSYSRT-THNQLE-KNRRAHLRDCLELLKE-L-VPA-----PPE
Tadh_fgeneshTA2_pg_C_scaffold_5000465   ---------RKV-THNKKE-RERRSKQKVQFFRLQQ-S-HPD-----LVR
Dmel_NP724326                           --FQPRDTQRRA-GHIHAE-QKRRYNIKNGFDTLHA-L-IPQ---LQLNP
Aque_Aqu1_224094                        EPPPDQKLTKRD-IHSINE-QKRRDLIKNGYAHLLD-L-VPT--CRPSSA
Tadh_fgeneshTA2_pg_C_scaffold_2000730   QDVQDPLERKRT-AHSIAE-QKRRDAIKKGFEDLQT-L-LPT-LRNSSNA
scigt020396                             ISSGRKSDHRRA-AHTSAE-QKRRDDIKHGYEDLAS-L-IPS-CQTNNNS
Nvec_gw_3653_3_1                        ------KQNRRF-AHSVAE-QKRRDAIKKGYDDLQS-I-VPTCQHSTSAG
Adig_adi_EST_assem_2290                 NDVFVAKEQRRF-AHSAAE-QKRRDAIRKGYDDLQT-I-VPTHQPNSSST
Lgig_BGOB252124                         --AMSYKDKRRE-AHTVAE-QKRRDNIKKGYDELQN-I-VPTCHQSDGLG
Dmel_NP651556                           -----YKERRRE-AHTQAE-QKRRDAIKKGYDSLQE-L-VPR-CQPNDSS
Dpul_AZSH484412                         ---KSYKERRRE-AHTQAE-QKRRDAIKKGYSSLQD-L-VPTCQQQDPIS
Hsap_NP937848                           --KESYKDRRRR-AHTQAE-QKRRDAIKRGYDDLQT-I-VPTQQQDFSIG
Ctel_BHAZ83491                          ----SYKDRRRE-AHTQAE-QKRRDAIKKGYEDLQN-V-VPMCQQPDALG
Dpul_AZSH461973                         -------EHRRV-CHINAE-QKRRCNIKNGFDTLQS-L-LPH-----GKA
Tadh_scaf_9_2359223_2361821             KPSVTNEEYRRR-SHQSSE-QKRRGNIKLRFEKLQS-L-VPS---LTSVH
Lgig_BGOB260219                         --------------------K-HLFCLQNGFDMLVV-L-VPS-----LTQ
Aque_Aqu1_226477                        DEKKMYQELRRQ-SHITAE-QKRRGSIKNGFEQLQS-L-VPT-----QHP
scigt001829                             PVPIVGKEERRK-LHITAE-QKRRVHIRNGFDELQS-L-VPS----VSGQ
Ctel_BGYZ281215                         -DRQQYKDMRRV-SHISAE-QKRRFNIKTGFDTLHQ-L-VPS---LNQNP
Hsap_NP055753                           PKNVAALKNRQM-KHISAE-QKRRFNIKMCFDMLNS-L-ISN--------
Hsap_NP116569                           -PDSNKTENRRI-THISAE-QKRRFNIKLGFDTLHG-L-VST---LSAQP
Nvec_gw_101_75_1                        -------EHRRM-SHISAE-QKRRCNIKMGFDQLAS-M-VPT---LASQK
Adig_adi_EST_assem_1275                 EQREQYKEHRRI-SHITAE-QKRRGNIKMGFDQLMS-L-VPS---LANQR
Nvec_estExt_fgenesh1_pg_C_60164         ---SLSAQIEPD-LRNQLE-RERRNDLNTKFQKLKS-C-LPA-----MAN
Nvec_estExt_gwp_C_60235                 -----EDKIIRS-LHNDIE-KQRRDHMKLRFDNLRK-A-TPK-----LEN
Dmel_NP525062                           -----DTIEKRN-QHNDME-RQRRIGLKNLFEALKK-Q-IPT-----IRD
Dpul_AZSH379850                         -----DSCEKRS-QHNSME-RQRRVDLRNAFEFLRS-L-IPD-----LEA
Aque_Aqu1_224841                        ENKRKEKQDKRA-HHNALE-RKRRDHIKDSFTNLRD-C-IPS------LS
Dmel_NP649097                           ------QAEKRA-HHNALE-RRRRDHIKESFTNLRE-A-VPT------LK
Ctel_BHAZ86551                          -LKLCLQAEKRA-HHNALE-RKRRDHIKESFHNLRD-S-IPS------VQ
Lgig_BGOB186473                         -------TEKRA-HHNALE-RKRRDHIKGSFHSLRD-S-VPS------LQ
Tadh_fgeneshTA2_pg_C_scaffold_1000539   STSGLTQADKRA-HHNALE-RKRRDHIKDCFFGLRD-S-VPT------LQ
Hmag_1097263625432                      -----STADKRA-HHNALE-RKRRDHIKDSFTGLRD-S-VPS-----LEG
Hsap_NP660092                           ----QSAADKRA-HHNALE-RKRRDHIKDSFHSLRD-S-VPS------LQ
Dpul_AZSH88493                          ------QVDKRA-HHNALE-RKRRDHIKDSFSGLRD-S-VPS------LQ
Nvec_e_gw_3_684_1                       ---SGDDADKRA-HHNALE-RKRRDHIKDSFSHLRD-S-IPS-----LQG
Adig_a00302002                          ETQFMSQADKRA-HHNALE-RKRRDHIKDSFAHLRD-S-IPS-----LQG
scigt008533                             SIDEDDPEVKRA-THNVLE-RRRREDLKVMYANLRC-C-LPD-----LEL
Hmag_1099166430885                      -----RPLENRK-THNHLE-RKRRDELKRKFDDLRK-S-LPE-----LEL
Adig_a00186502                          SEQESDEGNARI-SHNDLE-RKRRTDLRNRFQCLRK-C-IPS-----LEA
Nvec_e_gw_6_263_1                       -----EPDNFRI-SHNDLE-RKRRNELRSRFNSLRK-S-IPE-----LEN
Hmag_1099549945599                      ----LDPTSRRA-SHNVLE-RKRRIDLKRSFEKLRE-C-VPN-----LER
Hmag_1099405372197                      --DETEPELSKA-AHNVLE-RQRRNELKLRFNFLRD-E-IPD-----LAM
Hmag_1099993505185                      -------VLSRT-THNVLE-RQRRNDLKIRFNILRD-N-IPE-----LAS
Aque_Aqu1_207087                        GGNESDEEARRA-SHNVLE-RKRRNDLKNSFDILRT-G-IPD-----LEE
Aque_Aqu1_207239                        DGGNESDEEARRASHNVLE-RKRRNDLKNSFDILRT-G-IPD-----LEE
Hsap_NP001028253                        ---DTEDVTKRK-NHNFLE-RKRRNDLRSRFLALRD-Q-VPT-----LAS
Hsap_P12525                             ---DTENWTKKK-YHSYLE-RKRRNDQRSRFLALRD-E-VPA-----LAS
Lgig_BGNG262944                         -----NCEGKRT-LHNVLE-RRRRNDLKDSFYVLRD-H-VPE-----LDS
Hsap_NP005369                           ---DSEDSERRR-NHNILE-RQRRNDLRSSFLTLRD-H-VPE-----LVK
Hsap_NP002458                           ---DTEENVKRR-THNVLE-RQRRNELKRSFFALRD-Q-IPE-----LEN
Ctel_BHAZ108151                         ----EEGEGKRA-QHNVLE-RKRRNDLKYSFCTLRA-C-VPD-----ISS
Nvec_e_gw_190_114_1                     ----HDCESKRA-VHNVLE-RKRRNDLKTSFHQLRA-E-VPE-----LEE
Nvec_gw_6_240_1                         ---SEDSEISRA-THNVLE-RQRREDLKCRFQLLRD-S-IPE-----LED
Tadh_fgeneshTA2_pg_C_scaffold_7000132   VKPDIDNDVKRA-THNVLE-RKRRNDLRYSFQTLRD-Q-IPD-----LED
Nvec_estExt_GenewiseH_1_C_60232         -----DSEYTRA-THNVLE-RKRRNDLKLKFQKLRD-A-VPE-----LKD
Hsap_NP006531                           ---ECPDQLGPS-PKRNTE-KRNREQENKYIEELAE-L-IFA--------
Dmel_NP523521                           ----------QI-NKCNNE-KRRREAENGYIEQLSEILTLNK---RGDMT
Hsap_NP003734                           ----PKGSPCDT-LASSTE-KRRREQENKYLEELAE-L-LSANISDIDSL
Hsap_NP006525                           ----PCDTPGQG-LTCSGE-KRRREQESKYIEELAE-L-ISANLSDIDNF
Lgig_BGOB87711                          ---------IYS-NKCLNE-KRRREQENFYIEELAEYI-LAS--NLDMSS
Dpul_AZSH596961                         ------KPQAQI-NKCNNE-KRRREQENVYIEELAE-L-ISVSIADVNSL
Ctel_BGYZ390667                         ----------GK-NKCLNE-KRRREQENIYMEELAE-L-ISAITDMNNFS
Hsap_NP006593                           -----GRSQRRE-RHNRME-RDRRRRIRICCDELNL-L-VPF-------C
Hsap_NP060296                           ----EKNKKISL-LHSSKE-NLRRERIKYCCEQLRT-L-LPY------VK
Hsap_NP060296                           ----EKNKKISL-LHSSKE-NLRRERIKYCCEQLRT-L-LPY------VK
Aque_Aqu1_213779                        AGTTPDVPRKKS-SHKSIE-KKRRDRINNGLQTLKD-I-VPNCRQYSSQG
Nvec_estExt_fgenesh1_pg_C_2060037       ---------SEC-SHKVIE-KRRRDRINSCLSELAQ-L-IPS------AQ
Dmel_NP525094                           ----------EV-FKPMME-RKRRSRINRCLDFIKD-L-LQEVSHLDGET
Hsap_NP003661                           ------KETYKL-PHRLIE-KKRRDRINECIAQLKD-L-LPE-----HLK
Hsap_NP110389                           ------KDTYKL-PHRLIE-KKRRDRINECIAQLKD-L-LPE--HLKLTT
Dmel_NP524775                           ----------PL-SHRIIE-KRRRDRMNSCLADLSR-L-IPP--QYQRKG
Dpul_AZWZ426681                         --------RDPQ-SHRIIE-KRRRDRMNNCLADLSR-L-LPS--AYMKKG
Dmel_NP524511                           ----------KV-KKPLLE-RQRRARMNKCLDTLKT-L-VAE-----FQG
Dmel_NP524513                           ----------KV-KKPMLE-RQRRARMNKCLDNLKT-L-VAE-----LRG
Nvec_DV090381                           -----------------ME-KKRRSRINTSLNELRC-L-LLD------LQ
Nvec_estExt_fgenesh1_pg_C_570052        ----------KA-SKHILE-RQRRARINQSLAELKN-LVLSSPEVYMDKS
Nvec_estExt_fgenesh1_pg_C_570049        ----------KS-SKPLLE-RQRRARINHSLNELKT-LVLSSNCPQAEQN
Dmel_NP524503                           ----------KV-TKPLLE-RKRRARMNLYLDELKD-LIVDT-MDAQGEQ
Dpul_AZSH429417                         ----------KV-TKPLLE-RQRRARINRCLDELKD-L-MAGAAEHGEAG
Dpul_AZWZ185698                         ------------ITKPLLE-RQRRARINRCLDELKE-L-MSAE------N
Dpul_AZSH557912                         ----------KV-MKPMLE-RKRRARINRCLDELKE-L-MSSALASEGEN
Dpul_AZWZ561292                         ----------KV-TKPLLE-RQRRARINRCLDELKE-L-MSAALAAEGEN
Dmel_NP536753                           ----------KV-MKPLLE-RKRRARINKCLDELKD-L-MAE--CVAQTG
Dmel_NP524504                           ----------KV-MKPMLE-RKRRARINKCLDELKD-LMVAT-LESEGEH
Dmel_NP524509                           ----------KV-MKPLLE-RKRRARINKCLDDLKD-LMVEC-LQQEGEH
Dmel_NP524505                           ----------KV-MKPMLE-RKRRARINKCLDELKD-IMVEC-LTQEGEH
Hsap_NP001019769                        --------HLQI-SKPLME-KKRRARINVSLEQLKS-L-LEK-HYSHQIR
Dpul_AZSH96665                          -----------V-RKPLME-KKRRARINQSLNDLKD-LLMETDSVKKESR
Hsap_NP061115                           -----TRGDRKA-RKPLVE-KKRRARINESLQELRL-L-LAG-----AEV
Hsap_NP001010926                        ----------RL-RKPVVE-KMRRDRINSSIEQLKL-L-LEQ-EFARHQP
Ctel_BGYZ457224                         ----------QL-IKHLVE-KRRRGRINQCLEELRC-LVLEA-MNKQPEQ
Ctel_BHAZ178191                         ---------RKI-RKPIIE-RRRRERINRCLDQIKS-LVLKA-----LNQ
Hsap_NP115969                           ------RDGPKM-LKPLVE-KRRRDRINRSLEELRL-LLLER-TRDQNLR
Adig_aug_v2a.09363                      VATKTRVQRRKA-QKPKIE-KIRRDRINGSLKEIKE-LVLEA-LSKDSTQ
Hmag_1099993662384                      -----MKEKRRA-NKPLLE-RKRRARINNSLNDMKH-LVLSF-LNKDATK
Nvec_AFIN75279                          --------SYFQSSKPMME-KRRRARINQSLNELKI-L-ILE------SE
Dpul_AZSH201690                         -----------T-NKPLME-KRRRARINHSLSVLKS-LIIAN-SSNPASQ
Nvec_estExt_fgenesh1_pg_C_490007        ----PKVKRRRI-MKPITE-RLRRERINSSLKELKF-LVLSA-LGQDVSR
Dmel_NP523599                           ----------KRTNKPLME-KRRRARINQSLAILKA-L-ILEKNGEGQAK
Hsap_NP061962                           -------ELRKS-LKPLLE-KRRRARINQSLSQLKG-LILPL-LGRENSN
Ctel_BHAZ406017                         -----------S-NKPLME-KRRRERINKCLDQLKA-ILMEV-----TKK
Ctel_BGYZ186494                         ----------QN-SKPLME-KRRRARINASLHQLKV-LVLDA-LKKQSAR
Nvec_gw_201_93_1                        ---------RKW-SKPVME-KRRRERINRSLEELKR-LVLEA-QHRDCSR
Tadh_scaf6_2325039_2326786              TTKRINMASRRS-SKPLME-KRRRARINDSLSQLKM-LILEA-VKKDPSR
Nvec_estExt_gwp_C_490010                --------RRKT-KKPLME-KLRRDRINNSLNEMKL-LVLES-LNKDVSR
Nvec_fgenesh1_pg_scaffold_33000076      --------GRKS-SKPMME-KRRRARINQSLNELKI-LILEA-MKKDTSC
Nvec_e_gw_49_35_1                       --------KRKA-KKPLME-KMRRARINDSLNELKS-LVLQS-LNKDASR
Nvec_gw_49_191_1                        ----------KS-KKPQME-KLRRARINDSLNELKS-LVLEA-MKKDASR
Nvec_estExt_fgenesh1_pg_C_490008        -------DRRKA-KKPMME-KLRRARINDSLNELKV-LVLEL-LNKDASR
Lgig_AZYG708635                         -----------N-NKPLME-KRRRARINSCLTQLKS-LVLQA-MKKDSSQ
Lgig_BGOB321472                         ----------QS-NKPLME-KRRRARINECLVELKS-LVLQA-LKKDSSR
Hsap_NP005515                           -----ASEHRKS-SKPIME-KRRRARINESLSQLKT-L-ILDALKKDSSR
Hsap_NP066993                           -------EHRKS-SKPVME-KRRRARINESLAQLKT-LILDA-LRKESSR
Dmel_NP523977                           ---------RRS-NKPIME-KRRRARINNCLNELKT-LILDA-TKKDPAR
Dmel_NP476923                           ----------KT-NKPIME-KRRRARINHCLNELKS-LILEA-MKKDPAR
Lgig_AZYG887508                         ---------RKG-RKLLAE-KKRRNRINECLNQIKS-L-LTEQDVKTDLG
Tadh_fgeneshTA2_pg_C_scaffold_10000135  TKRRDKMEQAQT-SHKIIE-KRRRDRINNCLAELSQ-A-VPP--AFASKT
Hsap_NP001025058                        ------SRVRTPVSHKVIE-KRRRDRINRCLNELGK-T-VPM--ALAKQS
scigt007113                             ETCDDAARKERESKRRGIE-KKRRDRINNCLEELKS-L-IPE---ASRKG
Nvec_gw_58_85_1                         ------TNARKR-RRGLIE-KKRRDRINRCLVELRR-L-VPT--ALEKEG
Dmel_NP523657                           ----------KK-RRGVIE-KKRRDRINSSLTELKR-L-VPS--AYEKQG
Tadh_fgeneshTA2_pg_C_scaffold_21000090  SINDVQITTRKK-KRGIIE-KRRRDRINRCLHELKR-L-VPT--AYEKQG
Aque_Aqu1_218726                        SPDTAQVVSRKK-RRGIIE-KRRRDRINNCLMELRR-L-VPA--AFEKQG
Ctel_BHAZ68187                          -----------L-LVQVIE-KRRRDRINQSLGELRR-L-VPS--AFEKQG
Ctel_BHAZ168115                         -----------F-VSQVVE-KRRRDRINQSLGELRR-L-VPS--AFEKQG
Dpul_AZWZ573259                         ----GGNMTRKR-RRGIIE-KRRRDRINHSLSELRR-L-VPS--AFEKQG
Hsap_NP055386                           ---------RKK-RRGIIE-KRRRDRINSSLSELRR-L-VPT--AFEKQG
Hsap_NP036391                           ---TSQIMARKK-RRGIIE-KRRRDRINNSLSELRR-L-VPT--AFEKQG
Lgig_BGOB102251                         ----------------IIE-KRRRDRINSSLTELRR-L-VPS-AFEKQQG
Hsap_NP036390                           -----QILARKR-RRGIIE-KRRRDRINNSLSELRR-L-VPS--AFEKQG
Lgig_BGNG159018                         ----------RGEKSKIAA-KARRDNESIEMSNLIE-A-LPL------EE
Aque_Aqu1_222845                        -----------------MA-VSRRQKENDTFNDIAG-T-LPI------S-
Tadh_fgeneshTA2_pg_C_scaffold_42000010  -------MSKKE-RTRLAA-RSRRLEENDLMKKLAQ-L-LPI----ISDV
Nvec_estExt_gwp_C_260085                -PRKSRDVQKKC-KSRDAA-RSRRGQQNDEFAELSHQLPLPK------SI
Hmag_1099327161039                      -----MEQSKRN-KSRDAA-RQRRGKQNGEFGELACQLPLPK------GV
Tadh_fgeneshTA2_pg_C_scaffold_5000254   AKAAFKQQVRRE-KSRDAA-RSRREKESNEITALAQSLPLPF------AT
Dmel_NP524584                           ---------KKE-KSRDAA-RCRRSKETEIFMELSA-A-LPL----KTDD
Dpul_AZSH580468                         FARIRKSEKRKE-KSREAA-RYRRSQEVETFNDLAN-L-LPV----SSSL
Dpul_AZWZ651271                         --------EKRKEKSREAA-RCRRSKESEIFTDMAN-L-LPV------SL
Hsap_NP690008                           QRARSTTELRKE-KSRDAA-RSRRSQETEVLYQLAH-T-LPF----ARGV
Lgig_BGNG217559                         --------EKRKEKSRDAA-RCRRSKETEVYSDLSQ-N-LPL------NI
Hsap_NP002508                           -------AQRKE-KSRNAA-RSRRGKENLEFFELKL-LPLPG------AI
Nvec_e_gw_44_108_1                      -------ELRKE-RSRDAA-RNRRGKENAQFDELRL-LPLPA------AI
Adig_adi_EST_assem_1347                 TDNSRAVEQRKE-RSRDAA-RSRRGKENAQFDELAKLLPLPS------AI
Ctel_BHAZ3226                           -------GDTQG-KSRDAA-RSRRGKENYEFYELKM-LPLPG------AI
Dpul_AZWZ653193                         -------EMRKE-KSRDAA-RSRRGKENYEFYELKM-LPLPP------AI
Hsap_NP775182                           -------ALRKE-KSRDAA-RSRRGKENFEFYELKL-LPLPA------AI
Lgig_AZYG956173                         -------EVRKE-KSRDAA-RSRRGKENYEFYELKM-LPLPA------AI
Dmel_NP523872                           ----------KE-KSRDAA-RSRRGKENYEFYELKM-LPLPA------AI
Ctel_BHAZ392731                         -------GVMKE-KSKNAA-RTRREKENSEFFDLKM-LPLPA------AI
Dmel_NP524340                           ----------KE-KSKNAA-RTRREKENTEFCELKL-LPLPA------AI
Dpul_AZWZ550673                         ---------MKE-KSKNAA-RSRREKENAEFMELKM-LPLPS------AI
Lgig_BGOB247676                         ---------MKE-KSKNAA-RTRREKENAEFYELKM-LPLPS------AI
Hsap_NP005060                           ---------MKE-KSKNAA-KTRREKENGEFYELKL-LPLPS------AI
Hsap_NP005059                           ---------MKE-KSKNAA-RTRREKENSEFYELKL-LPLPS------AI
Hsap_NP001421                           -------ERRKE-KSRDAA-RCRRSKETEVFYELHE-LPLPH------SV
Hsap_NP001521                           -------ERRKE-KSRDAA-RSRRSKESEVFYELHQ-LPLPH------NV
Ctel_BGZA74913                          -----FIFFFRA-EKSRLAAKDRRDREVEELANLAQ-L-LPF----DPSV
Hmag_1099993121758                      ----DEKRSKRA-AANVNE-RKRMQCINNGFESLRELLNLPY--------
Nvec_fgenesh1_pg_scaffold_31000129      --SDETDRSKRL-NANLIE-RRRMQNINSGFATLKK-L-LPP-------S
Tadh_scaf5_1491067_1492565              LQNESERKVKRE-IANLNE-RRRMENINTGFRALKS-L-IPH------TE
Lgig_AZZI804337                         ---DPDKKLRRE-IANNNE-RRRMQSINAGYENLKN-L-IPH------HD
Aque_Aqu1_219962                        KRPPLDKKLRRQ-IANSNE-RRRMQSINSGFHTLRM-L-MPH------LQ
Ctel_BGYZ271779                         -MHDQEKRLRRE-VANSNE-RRRMQSINAGFQSLRN-L-IPH------GD
Hsap_NP003214                           -QRDQERRIRRE-IANSNE-RRRMQSINAGFQSLKT-L-IPH------TD
Nvec_e_gw_109_84_1                      ----REKRLRRE-IANSNE-RRRMQSINSGFQALRM-L-IPN------TE
Dmel_NP476605                           -----EKRMRRE-IANSNE-RRRMQSINAGFQSLRS-L-LPR------HE
Dpul_AZWZ657337                         -----EKRVRRE-IANSNE-RRRMQSINSGFQSLRT-L-LPQ------SE
Hmag_1096159494148                      -------VVQRD-YHNELE-RRRRQLISSKFMLLQN-A-LPENAFPVKTN
Aque_Aqu1_219602                        DGRKHKELIRKQ-THNEVE-RRRRDRINELIKILAE-V-VPG-CQKKDSS
scigt024185                             RSCSPRESKRRA-VHNEVE-RRRRDKINFWMDRLKE-I-VPN---PPMAG
Adig_adi_EST_assem_12923                SGGMAQQTRRRI-VHNEVE-RRRKDKINKWILKLAQ-A-VPQ-----CKW
Dmel_NP726931                           -----RDDKRRA-THNEVE-RRRRDKINSWIFKLKE-M-LPE--ASTSPS
Tadh_fgeneshTA2_pg_C_scaffold_35000027  QPRTPRDERRRA-THNEVE-RRRRDKINTWINRLAK-L-VPN-AEGDHSK
Hmag_1099993216402                      ---SSRDERRRA-THNEVE-RRRRDKINTWIMKLAT-V-VPD-CQMDQSK
Adig_a00621801                          APRTARDEKRRA-THNEVE-RRRRDKINTWINKLAK-V-VPE-CVQEQSK
Nvec_e_gw_102_51_1                      -----RDEKRRA-THNEVE-RRRRDKINGWITKLAK-V-VPD-CSSDQTK
Nvec_e_gw_2616_3_1                      -----RDEKRRA-THNEVE-RRRRDKINGWITKLAK-V-VPD-CSSDQTK
Dpul_AZSH477146                         -----RDDRRRV-SHNEVE-RRRRDKINNWILKLGK-I-MPDSVHNDAGK
Ctel_BGYZ157930                         ----SRDDRRRA-THNEVE-RRRRDKINSWIVQLSK-L-IPD-CAVEHSK
Lgig_BGNG78125                          ----PRDDRRRA-THNEVE-RRRRDKINNWIVQLSK-V-VPD-CAAEQAK
Hsap_NP003358                           ---RTPRDERRRAQHNEVE-RRRRDKINNWIVQLSK-I-IPD-CNADNSK
Hsap_NP997174                           --RTPRDERRRA-QHNEVE-RRRRDKINNWIVQLSK-I-IPD-----CNA
Hsap_NP996888                           --RTTRDEKRRA-QHNEVE-RRRRDKINNWIVQLSK-I-IPD-CSMESTK
Tadh_fgeneshTA2_pg_C_scaffold_5000325   VSAMFGRRKRRH-ASTNPS-KRHRDKLNCELDNLTK-L-LPC----NNGK
Hmag_1099414281030                      -------RLLNS-KSVNPS-KRHRDRLNKELDNLVN-L-LPF----SEDV
Hsap_NP065782                           ----KQRPAVGA-EKSNPS-KRHRDRLNAELDHLAS-L-LPF------PP
Hsap_NP001612                           --KTVKPIPAEG-IKSNPS-KRHRDRLNTELDRLAS-L-LPF------PQ
Lgig_BGOB128255                         -------PTKDP-PKSNPS-KRHRLRLNSELDHLAS-L-LPF----EQSV
Ctel_BGYZ508236                         -----KPPMKDP-PKSNPS-KRHRERLNGELDHLAS-L-LPF----EQSV
Dmel_NP476748                           -----PPPKDGV-TKSNPS-KRHRERLNAELDLLAS-L-LPF----EQNI
Dpul_AZSH519420                         -----PSPKESS-GKSNPS-KRHRERLNAELDTLAS-L-LPY----EASI
Dmel_NP511126                           -------ANGRE-ARNLAE-KQRRDKLNASIQELAT-M-VPH----AAES
Dmel_NP511160                           -------QNGRE-ARNRAE-KNRRDKLNGSIQELST-M-VPH----VAES
Dpul_AZSH530911                         ------RSSSRE-MRNRAE-KQRRDKLNAYISELYS-L-VPS----AAAA
Lgig_BGNG144492                         ----------RL-SRNVCE-KIRRDKLNFLIQELAK-E-VPI----IASC
Ctel_BGYZ192920                         ------IFILRL-SRNESE-KLRRDRLNAYIGELAK-V-VPL----VMQS
Nvec_fgenesh1_pg_scaffold_193000011     -------FCFRT-TRNESE-KRRRDKLNVYITELAA-M-VPM----CASS
Aque_Aqu1_211840                        SGSKLSAEAKRS-QHCEVE-KRRREKMNRYMSELAQ-M-IPA----CNAV
Tadh_gw1_3_1240_1                       DHTSIKDKCARE-NHSEIE-KRRRNKMNAYVAELSN-M-LPN----CGSL
Ctel_BGYZ126233                         ----------RE-SHCEMN-GRRRSKMASYVNELCD-M-VPA----CSTL
Lgig_BGOB129508                         ----FYLCSIRE-SHCEIE-RRRRNKMTVYINELCD-M-VPT----CSTL
Ctel_BHAZ143381                         ----PLGLVARE-SHCEIE-RRRRNKMTSYINELCD-M-VPT----CSTL
Hsap_NP848513                           ----DKERLARE-NHSEIE-RRRRNKMTAYITELSD-M-VPT----CSAL
Hsap_NP848514                           ----DKERFARE-NHSEIE-RRRRNKMTAYITELSD-M-VPT----CSAL
Dmel_NP731308                           ----KERFASRE-NHCEIE-RRRRNKMTAYITELSD-M-VPT----CSAL
Dpul_AZSH597319                         -------FLCRE-NHCEIE-RRRRNKMTAYITELSD-M-VPT----CSAL
Hmag_1099563286887                      -----KERFARE-NHSEIE-RRRRNKMNAYINELSD-M-VPS----CNGL
Nvec_e_gw_140_42_1                      ----VKDKFARE-NHSEIE-RRRRNKMNAYINELSD-M-VPS----CTGL
Hsap_AAL50340                           ---ISASSGSRE-AHSQTE-KRRRDKMNNLIEELSA-M-IPQ----CNPM
Hsap_NP001025443                        ----GRIKNARE-AHSQIE-KRRRDKMNSFIDELAS-L-VPT----CNAM
Dpul_AZSH459046                         -------LYFRQ-NHSEIE-KRRRDKMNTYITELSR-V-VPM----CITM
Ctel_BGYZ320772                         ---QFIQFIRRQ-NHSEIE-KRRRDKMNTYITELSS-L-VPM----CCAM
Lgig_AZYG547467                         ----CNLKHQKH-NHSEIE-KRRRDKMNTFIVELSA-L-IPM----CNAM
Adig_adi_EST_assem_993                  RKGWPKTCTKQL-NHSEIE-KRRRDKMNTYINELST-M-IPM----CNAM
Dmel_NP524168                           --ARTSDENRKQ-NHSEIE-KRRRDKMNTYINELSS-M-IPM----CFAM
Nvec_e_gw_307_53_1                      --------NHRQ-NHSEIE-KRRRDKMNTYINELST-M-IPM----CNAM
Nvec_estExt_gwp_C_120110                ------SESKRV-NRNMNE-KKRRDRFNVLIGELAS-I-I-------SPS
Hsap_NP002509                           MDEDEKDRAKRA-SRNKSE-KKRRDQFNVLIKELSS-M-LPG-------N
Hsap_NP004889                           VEEDDKDKAKRV-SRNKSE-KKRRDQFNVLIKELGS-M-LPG-------N
Lgig_AZYH282587                         -------FSCRK-TRNESE-KKRRDQFNLLINELCA-M-VSM-------N
Dmel_NP523964                           -------DTKRK-SRNLSE-KKRRDQFNSLVNDLSA-L-IST-------S
Ctel_BHAZ376692                         ----SLSFKSRK-SRNLSE-KKRRDQFNMLINELFS-M-VAT-------S
Dpul_AZSH415006                         -------TIDRK-SRNLSE-KKRRDQFNILINELCS-M-VCT-------G
scigt022965                             GEDVQRLERKRV-ICNARA-RVRCKGTKEAFHKLKL-K-IPV-----HKT
Aque_Aqu1_222846                        VSGRLKLSRNRGVIGLVAE-CRRIESSSSILEEVRD-A-VVENYNPPFPQ
Adig_a00376501                          SVKLVNEMNAKT-SEVDSENFESLEHVECAFRELRK-V-LPQ-----YEN
scigt005282                             LSRAQMRNWRRQ-RASARE-LVRIHELRLGFDILAT-V-VPK------KE
scigt008256                             PRGREASAELRE-KANLRE-RHRVDAMRKAYQNLQL-STCPC---SDGPV
scigt016533                             ENTTQILPEKRV-ICNARA-RDRSRRTKHAFDSLKT-L-VPI-----HPS
scigt025364                             SAKFRRLTKERR-QANARE-RDRADSLRRAFLSLEG-S-LPH-----NLK
scigt012661                             NEVPQSASSLNEPKRKMFKRRKGVHQLITGFDKLRS-K-LTS-----YAP
scigt017440                             QAEATAKADGSK-SQSFKR-RKSVQQLITGFDMLRS-C-LGV-----YPP
Ctel_AXOH28658                          -------------SGQLMMNRRVTGHVNEAFRELRE-V-LPG-----LHP
scigt006003                             LRPNAKKNSRSA-TTSARA-NSKGRTLAGAFDYLSS-L-LPC-----YPP
scigt010153                             AASSGVQEPRRA-VANARE-RLRVRNLRLAFEKLSR-K-LPK-----DRA
scigt019218                             VDQASFNGPIRR-PRTGKR-RKGVQQLITAFDVLRS-R-LYV-----YPP
Nvec_ATWA305668                         -----GVSKLRK-AANARE-RARVKTLNERIVQLKD-I-LPM-----SDK
Nvec_gw_46_215_1                        -------SKQRR-LANARE-RSRVHTLNANIDRLKD-I-LPL-----FPD
Nvec_gw_46_206_1                        ------VSRQRR-LANTRE-RHRVQVLNAYIDRLRH-L-IPL-----FPG
Nvec_fgenesh1_pg_scaffold_53000003      GPRLTGVSKQRR-LANARE-RNRVHILNTNIQVLRE-L-IPL-----PPQ
Adig_scaf1542_106755_107129             SPRLSGVSKRRK-MANARE-RRRVHALNSHIENLRE-L-IPQ-----LQC
scigt013011                             ISDKDMRQARRL-LTNKRE-RWRQQLVNEASTNLRQ-L-IPT-----FPP
Adig_a01415801                          PRKRQMSRAKRM-LANRRE-RERVRKMNAAFEELRN-T-IPN----HEEI
Hmag_CV565854                           ---TNCSRIKRL-RANDRE-RRRVHLINCAMESLRN-V-IPG-----MKE
Hmag_1098761005233                      -----HLMIRRL-VARAEE-ERRVSSINIAIEFLRN-I-IPC------IQ
Hmag_1099549730234                      ------LWIKRI-VANPRE-RRRVSSINIAIEFLKN-V-IPG-----VKE
Hmag_1099972736746                      ------LMIRRL-VANAKE-RRRVSSINIAMEALRN-I-IPG-----MKE
Nvec_AFIK510207                         -----EARLRRL-RANDRE-RRRIQSINVALEALRK-A-VPN-----TRS
Adig_gs002981001                        RSYPLDPRLRRI-RANNRE-RRRIQAINDAMEALRR-V-IPN-----TNN
Hsap_XP944954                           ---VRMSVQRRR-KASERE-KLRMRTLADALHTLRN-Y-LPP---VYSQR
Hsap_XP943702                           ----GPAGGQRQ-SASERE-KLRMRTLARALHELRR-F-LPP---SLAPA
Hsap_NP061140                           -RSSRLGSGQRQ-SASERE-KLRMRTLARALHELRR-F-LPP---SVAPA
Nvec_fgenesh1_pg_scaffold_14000163      -----KTKLNRL-LANEHE-RRRVAQLNGAYQDLRQ-L-IPG-----YQC
Adig_gs002045003                        VKGRQRSKLNRL-LANEHE-RRRVAQLNSAYQDLRQ-L-IPG-----YQC
Nvec_e_gw_53_242_1                      -RRLTGVSKQRR-TANERE-RNRVQQVNAAFETLRN-K-IPL-----RAL
Tadh_scaf12_1797966_1798035             GHQQERLMKRRH-RATERE-RIRMHYLNEAFDQLKLSF-LPV------DR
Dmel_NP731326                           ----------RR-TACDRE-RTRMRDMNRAFDLLRS-K-LPI----SKPN
Dpul_AZSH640273                         ----------KK-SACDRE-RTRMRDMNRAFDSLRE-K-LPY----IKPP
scigt004656                             FIQPEVYARRRA-TANLRE-RGRMSEMNRAFDRLRG-R-IPI-----YPP
Dpul_AZSH457531                         -------RFSPT-AANAKE-RARMRVLNRTFCRLKT-T-LPR-----GPA
Dpul_AZWZ552243                         -------RFSPT-AANAKK-RARMRVLNRAFCRLKT-T-LPW-----VPA
Dpul_AZSH621422                         ------TRFSPT-AANARE-RARMRVLSRAFCRLKT-T-LPW-----VPA
Dmel_NP477302                           --------VQRN-AANARE-RMRMRVLSSAYGRLKT-K-LPN-----IPP
Ctel_BHAZ93054                          -------KLKIH-GANERE-RARMRVLSKAFGRLKT-T-LPW-----VPA
Lgig_BGNG74151                          ------KPVQRN-AANARE-RSRMRVLSKAFGKLKT-T-LPW-----VPA
Hsap_NP005089                           -----CKQSQRN-AANARE-RARMRVLSKAFSRLKT-S-LPW-----VPP
Hsap_NP003197                           -----GKQVQRN-AANARE-RARMRVLSKAFSRLKT-T-LPW-----VPP
Hsap_NP786951                           ------RSEASP-ENAARE-RSRVRTLRQAFLALQA-A-LPA-----VPP
Hsap_XP944078                           ---RSGSGRPAA-ANAARE-RSRVQTLRHAFLELQR-T-LPS-----VPP
Lgig_BGNG228767                         --------GRPV-SNAARE-RSRVKTLRTAFLNLQE-I-LPS-----VPP
scigt008848                             SGSMSKAERRRN-KASIRE-RKRVVSLNDAFLNLKR-A-MPF-----VPP
Nvec_fgenesh1_pg_scaffold_23000130      ------LSKQRQ-TANARE-RNRMRSISDALLHLRY-H-LPQ---TVVAK
Nvec_e_gw_80_307_1                      ---KRKARPIKT-TTSKKE-RRRTENINAAFAELRK-H-IPN-----VPS
Nvec_AUNF9182                           ----SDTPKKRY-TANRKE-RKRTQTMNTAFEDLRN-H-IPN-----VPP
Dmel_NP609370                           ---------KRN-TANKKE-RRRTQSINNAFSYLRE-K-IPN-----VPT
Ctel_BHAZ171155                         ------GKRKPG-NNNKKE-RRRTHSINSAFASLRG-C-IPN-----VPS
Hsap_NP004812                           -----RLGRRKG-SGPKKE-RRRTESINSAFAELRE-C-IPN-----VPA
Dpul_AZWZ433346                         ---------RRN-TANKKE-RRRTMSINNAFSELRD-C-IPN-----VPA
Hsap_NP068808                           -----RPVKRRG-TANRKE-RRRTQSINSAFAELRE-C-IPN-----VPA
Lgig_AZYG221774                         ---------RKG-TANKKE-RRRTLSINSAFSNLRG-C-IPN-----VPT
scigt001223                             EDEDDARTARRL-LTNRRE-RWRQQLVNDAFMQLRK-L-IPT-----FPP
Adig_sca2675_30924_31118                SINQVDVEQNTF-ATMKRE-RWRQKNVNIAFSDLRR-L-LPT-----YPP
Adig_sca6130_62928_63224                SRNQLDVEQNTF-ATMKRE-RWRQKNVNMAFSDLRR-L-LPT-----YPP
Nvec_fgenesh1_pg_scaffold_23000023      -SLPTLGFPSRT-VTNKKE-RWRQQSVNLAFAEIRK-L-LPT-----YPP
Nvec_fgenesh1_pg_scaffold_23000024      ---DNSSFHKRL-FTNSRE-RWRQYQVNLAFAELRK-L-LPT-----YPP
Nvec_e_gw_23_7_1                        LDDRRHAYMKRL-YTNSRE-RWRQQHVNLAFAELRK-L-IPT-----YPP
Dpul_AZSH316988                         ---PLIVFPRKT-FSNSRE-RWRQQNVSGAFSELRK-L-VPT-----YPP
Hsap_NP005412                           ----NSMMTRKI-FTNTRE-RWRQQNVNSAFAKLRK-L-IPT-----HPP
Ctel_BGYZ431107                         ---PVRKVHRRV-FTNSRE-RWRQQNVNGAFVELRK-L-VPT-----HPP
Hsap_NP005574                           -----QKVARRV-FTNSRE-RWRQQNVNGAFAELRK-L-LPT-----HPP
Hsap_NP003180                           --GPHTKVVRRI-FTNSRE-RWRQQNVNGAFAELRK-L-IPT-----HPP
Dmel_NP525055                           -----TGGVRKV-FTNTRE-RWRQQNVSGAFAELRK-L-VPT-----HPP
Lgig_BGNG187018                         ------HTVRRI-FTNGRE-RWRQQNVNGAFAELRK-L-VPS-----HPP
Dpul_AZSH613178                         ----RATPKYRS-AHASRE-RVRVEAFNSAFADLRK-L-LPT-----LPP
Dmel_NP476989                           -----ATLKYRT-AHATRE-RIRVEAFNVSFAELRK-L-LPT-----LPP
Hsap_NP005589                           ---RRATAKYRT-AHATRE-RIRVEAFNLAFAELRK-L-LPT-----LPP
Hsap_NP005590                           ---RRATAKYRS-AHATRE-RIRVEAFNLAFAELRK-L-LPT-----LPP
Lgig_BGNG95392                          ---RRATQKYRT-AHATRE-RVRVEAFNVAFSDLRK-L-LPT-----LPP
Ctel_BGYZ395024                         ---RRATEKYRT-AHATRE-RVRVEAFNVAFSELRK-L-LPT-----LPP
Nvec_estExt_fgenesh1_pm_C_530001        -------NDQRA-IANVRE-RQRTQALNEAFNKLRK-I-IPT-----LPS
Ctel_BHAZ48213                          ---VEEIVQQRS-IANIRE-RQRTQSLNEGFAHLRQ-I-IPT-----LPS
Dmel_NP523816                           ------FSNQRV-MANVRE-RQRTQSLNDAFKSLQQ-I-IPT-----LPS
Lgig_BGOB329611                         -------QQQRV-TANVRE-RQRTQSLNDAFTQLRQ-I-IPT-----LPS
Lgig_BGNG29147                          -------QTQRV-LANVRE-RQRTESLNDAFAQLRK-I-IPT-----LPS
Dpul_AZSH630271                         ----QDVQSQRV-LANVRE-RQRTQSLNEAFSALRK-I-IPT-----LPS
Ctel_BGYZ93876                          ------LQHQRV-MANVRE-RQRTQSLNEAFTHLRK-I-IPT-----LPS
Hsap_NP000465                           ----EELQTQRV-MANVRE-RQRTQSLNEAFAALRK-I-IPT-----LPS
Hsap_NP476527                           ----EELQSQRI-LANVRE-RQRTQSLNEAFAALRK-I-IPT-----LPS
Aque_Aqu1_217476                        PLTGDQKRMRRM-QANKRE-RKRMHTVNSAFDDLRD-L-VPT-----YPS
Dmel_NP001014730                        ------RRPPRQ-KINARE-RYRTFNVNSAYEALRN-L-IPT-----EPM
Hmag_1099414211465                      ------TLLYLR-QVNIKE-RSRSHSVNDAFTHLRT-L-IPT-----DPP
Lgig_BGNG164580                         ------TKPPRM-SANARE-RDRTHSVNSAFVTLRT-M-IPT-----EPA
Adig_scaf8058_10875_11150               ------LSKQRQ-AANARE-RSRTHSVNSAFSALRV-L-IPT-----EPS
Ctel_BHAZ76819                          ----QNPPIIRS-SANARE-RDRTYSVNSAFITLRT-L-IPT-----EPA
Nvec_AOWB239975                         -------SKQRQ-AANARE-RNRTHSVNAAFDALRL-L-IPT-----EPS
Hsap_XP931209                           ----GREPRQRH-TANARE-RDRTNSVNTAFTALRT-L-IPT-----EPA
Hsap_NP004600                           -----VVVRQRQ-AANARE-RDRTQSVNTAFTALRT-L-IPT-----EPV
Dpul_AZSH626583                         -------------------------SVNSAFTALRT-L-IPT-----EPA
Hmag_1099567141326                      -HQDPKQSCRRF-RANDRE-RHRMNSLNGALQTLKR-C-VPL-----YHG
Nvec_fgenesh1_pg_scaffold_168000006     -----MKRIRRL-RANDRE-RRRMKSLNRALDSLKK-C-IPV-----PQS
Adig_scaf681_28965_29186                TRGQPLKKMRRL-RANDRE-RRRMRSLNRALESLKK-C-LPV-----PQS
Lgig_AZYG780875                         -----QTPVQRG-AANLRE-RKRMFYLNDAFDALKK-S-LPK-----KDS
Ctel_BHAZ42317                          ----VINRVQRK-AANVRE-RRRMVTLNDAFEHLKT-R-IPR-----GIK
Tadh_fgeneshTA2_pg_C_scaffold_5000807   RKRKPPTGEQRE-AANNRE-RRRMNVMNSAFDTLRQ-H-LPT-----FSY
Ctel_AXOH3323                           -------VRQRS-AANQRE-RKRMRTINDAFDGLRC-R-IPD-----AKE
Ctel_BHAZ345849                         -----KKYRQRH-AANQRE-RRRMRTINEAFEGLRE-K-IPA-----VCH
Lgig_BGNG125345                         -------VYQRR-AANLRE-RKRMKSINDAFENLRT-C-IPA----TENA
Dmel_NP524376                           --------MQRQ-AANVRE-RKRIQRINSAFDELRV-H-VPT-----FPY
Ctel_BHAZ415652                         ----QPYRVQRH-AANIRE-RKRMLSINSAFEELRL-Y-VPT-----FPY
Dpul_AZWZ645683                         ----SPYRVQRF-AANIRE-RKRMLSINSAFDELRI-H-VPT-----FPY
Lgig_BGOB183821                         --------GERG-TANVRE-RKRMLSINSAFEELRC-H-VPT-----FPY
Tadh_scaf3_9085365_9083280              RKSPQQHVDQRL-AANLRE-RKRMQSINHAFEDLRH-L-VPK-----LPY
Lgig_AZZI347104                         ------QYKQRN-ADNMRE-RKRMQSSNDAFEGVRT-H-IPT------AY
Hmag_1099993107371                      ---DSAYARTRS-AANFRE-RRRMQCLNEAFEGLRT-H-IPS-----LPY
Dmel_NP996177                           ------MAQQRQ-AANLRE-RRRMQSINEAFEGLRT-H-IPT-----LPY
Hsap_NP835455                           ----AELQQLRQ-AANVRE-RRRMQSINDAFEGLRS-H-IPT-----LPY
Dpul_AZWZ605972                         ------QVHQRQ-AANLRE-RRRMQSINDAFEGLRT-H-IPT-----LPY
Lgig_BGOB335872                         -------QQQRH-AANMRE-RKRMQSINDAFEGLRT-H-IPT-----LPY
Nvec_e_gw_44_68_1                       -KSQNQQIVQRH-AANLRE-RKRMQSINEAFEGLRK-H-IPT-----LPY
Adig_a00386401                          RKSPNQQIAQRH-AANLRE-RKRMQSINEAFEGLRH-H-IPT-----LPY
Ctel_BHAZ424555                         -----QQVHQRQ-AANLRE-RKRMLSINEAFEGLRA-H-IPT-----LPY
Ctel_BHAZ133509                         -------RKQRS-AANQRE-RRRMVSLNTAFDQLRT-R-IPT-----FPH
Ctel_BHAZ345125                         ----KTTPSQRS-AANIRE-RRRMCSLNTSFERLRR-R-VPA-----FPH
Lgig_BGNG236002                         -------VVQRR-AANVRE-RRRMFQLNEAFDALRK-R-LPA-----FNY
Lgig_AZYG943826                         -------AAQRR-AANIRE-RKRMLNLNEAFDVLRR-R-VPT-----FKY
Hsap_NP690862                           ----VITYAQRQ-AANIRE-RKRMFNLNEAFDQLRR-K-VPT-----FAY
Dmel_NP524322                           -------MAQRR-AANIRE-RRRMFNLNEAFDKLRR-K-VPT-----FAY
Dpul_AZWZ71195                          ----VATVAQRR-AANIRE-RRRMFNLNEAFDKLRR-K-VPT-----FAY
Ctel_BGYZ465306                         ----VITHEQRK-AANVRE-RRRMMSLNEAFDQLRT-T-VPT-----FAY
Ctel_BGYZ486564                         ----VITTEQRR-AANVRE-RNRMFQLNEAFDSLRK-R-VPT-----FAY
Ctel_BGYZ96572                          ----VISVEQRR-AANIRE-RKRMFQLNEAFCVLRK-R-VPT-----FAY
Lgig_AZYG501927                         ------DDGKRL-LANSQE-RDRMDKLNSALEALRR-V-LPN---ETFLH
Lgig_AZYH82340                          -------KYRRR-SANARE-RCRINDMNLAYEQLRN-V-LPQ-MSPVYSK
Lgig_BGNG20796                          -------KYRRK-SANARE-RGRMSDMNLGYEQLQA-A-LPE-----MGN
Hmag_1099610406775                      -----MSTQKRM-LVNARE-RERMRVLNKAFESLRD-A-LPC-----YIA
Nvec_gw_5_333_1                         --RPRNSLKKRL-LVNARE-RERMRVLNNAFQSLRD-A-LPC-----YIA
Hmag_1099405246074                      --------YRQM-KRNERE-RARQNRINNAFDVLRK-M-IPN-HLTPCKS
Nvec_ATSY137355                         -----VRRFRQL-RRNARE-RERQGRLNSAFDVLRG-V-IPD-YLSGKGP
Nvec_AOWB750482                         --QGNARSTRQL-RRNERE-RGRKARLNAAFQVLKS-V-VPG-NIATGTT
Adig_scaf681_53660_53917                SSRPAGVRTTRQIRRNERE-RGRKARLNAAFQVLRS-V-VPSVNSSGTVT
Hmag_1099993608462                      ----KVDRSKRL-KASARE-RRRRHVLNDALENLRR-K-VPV---INEKS
Nvec_ATWA322039                         RKWALLDRSRRL-KASARE-RKRRHVLNNALELLRK-K-VPC----VDQN
Lgig_AZYH290074                         -------GQARD-GATERE-RSRMHLLNDAFDQLRK-V-VPK---SNLSE
Ctel_BGYZ414856                         -------EVSGT-DTTERE-RTRMHMLNDAFDDLRK-V-VPK---SNLSE
Nvec_fgsh_est_C_scaffold_168000002      -KKYAHLRSNRE-CATARE-RSRMHSLNDAFDSLRK-A-IPK---TNYNQ
Adig_aug_v2a.16814                      LRRYPHLRSARG-CATVRE-RNRMHKLNRAFEELRK-V-IPK---GSNHG
Hsap_NP005163                           ------QKQRRL-AANARE-RRRMHGLNHAFDQLRN-V-IPS-----FNN
Hsap_NP660161                           ------AARRRL-AANARE-RRRMQGLNTAFDRLRR-V-VPQ-----WGQ
Ctel_BGYZ12065                          --------GRRQ-AANARE-RRRMNSLNVAFDELRG-V-IPG-----LSD
Lgig_BGNG220053                         ------QKKRRL-AANARE-RKRMESLNVAFDQLRA-V-VPS-----IGK
Dmel_NP477344                           --------RRRQ-AANARE-RKRMNGLNAAFERLRE-V-VPA-----PSI
Dpul_AZSH460813                         ------MKKRRT-AANARE-RRRMNSLNDAFEKLRE-V-VPS-----LGS
Dpul_AZSH458121                         ------VKKRRL-AANARE-RRRMNSLNDAFERLRE-V-VPA-----LGS
Dmel_NP477446                           --------KRRL-AANARE-RRRMNSLNDAFDKLRD-V-VPS-----LGH
Dmel_NP731223                           --------KRRL-AANARE-RRRMQNLNQAFDRLRQ-Y-LPC-----LGN
Dpul_AZSH539244                         ------MKKRRL-AANARE-RRRMNNLNSAFDRLRD-V-VPA-----LGN
Tadh_fgeneshTA2_pg_C_scaffold_4000748   KKKNAISTVRRT-RANERE-RNRMHNLNDAYEELRK-V-VPH-----YPA
Lgig_AZYG873783                         -------KVIRL-GVNSRE-RRRMHDLNDALDELRS-V-IPY---AHSPS
Dmel_NP523592                           --------TVRL-NINARE-RRRMHDLNDALDELRS-V-IPY---AHSPS
Dpul_AZWZ413457                         ------GKAVRL-SINARE-RRRMHDLNDALDELRS-V-IPY---AHSPS
Ctel_BGYZ417121                         -------KHVRL-GINARE-RRRMHDLNDALDELRS-V-IPY---AHSPS
Hsap_NP542173                           ------QRSLRL-SINARE-RRRMHDLNDALDGLRA-V-IPY---AHSPS
Hsap_NP689627                           ------QKALRL-NINARE-RRRMHDLNDALDELRA-V-IPY---AHSPS
Hsap_NP620450                           -------QQLRR-KINSRE-RKRMQDLNLAMDALRE-VILPYAAHCQGAP
Lgig_AZZI390987                         ------IHELRS-KINGRE-RKRMHDLNLAMEELRN-V-MPY---AKGPS
Lgig_AZZI509617                         -------QLLRL-KVNGRE-RRRMHDLNTALDGLRD-V-MPY---ANGPS
Hsap_NP005797                           ----PELQQLRL-KINSRE-RKRMHDLNIAMDGLRE-V-MPY---AHGPS
Hsap_NP786923                           ----QDLQQLRL-KINGRE-RKRMHDLNLAMDGLRE-V-MPY---AHGPS
Ctel_BGYZ507451                         ------LQNLRL-KINSRE-RKRMHDLNSALDSLRE-V-MPY---AHGPS
Ctel_BGYZ448407                         ------LQDLRL-KINGRE-RKRMHDLNSALDGLRE-V-MPY---AHGPS
Ctel_BHAZ201444                         ------TEEQRL-KVNSRE-RQRMHDMNGALDSLRE-V-MPY---AQGPA
Ctel_BGYZ129531                         ------AEELRL-RVNMRE-RQRMHDINGALDALRQ-V-MPY---HNGPS
Lgig_BGOB163993                         -------EEVRL-RINGRE-RERMHDLNTALDSLRQ-V-MPY---SQGPS
Tadh_gw1_4_684_1                        ---------RRL-LINERE-RQRMHSLNAALDRLRS-V-VPH-----YPS
Hsap_NP803238                           ----DSSIQRRL-ESNERE-RQRMHKLNNAFQALRE-V-IPH-----VRA
Dpul_AZSH550389                         --SARERNLRRL-ESNERE-RLRMHGLNAAFEELRT-V-IPH-----IQV
Dmel_NP523611                           ------ENMRRL-ESNERE-RMRMHSLNDAFQSLRE-V-IPH-----VEM
Ctel_BGYZ395024                         ------RNLRRL-ESNERE-RMRMHSLNDAFQGLRE-V-IPH-----VKI
Lgig_BGNG192327                         ------RNMRRL-ESNERE-RMRMHSLNDAFQGLRE-V-IPH-----VNL
Tadh_gw1_3_715_1                        --------IRRM-KANARE-RCRMHMLNDALEELRR-V-IPG-----YAP
Dpul_AZSH17380                          -----KTGPRRH-KANARE-RQRMHGLNGALDNLRP-I-VSD--------
Hsap_NP067014                           ------FRARRV-KANARE-RTRMHGLNDALDNLRR-V-MPC-----YSK
Hsap_NP002491                           ------FKLRRM-KANARE-RNRMHGLNAALDNLRK-V-VPC-----YSK
Hsap_NP006151                           ------SKLRRQ-KANARE-RNRMHDLNAALDNLRK-V-VPC-----YSK
Hsap_NP073565                           ------VKFRRQ-EANARE-RNRMHGLNDALDNLRK-V-VPC-----YSK
Ctel_BHAZ442349                         ------LKVRRS-KANTRE-RNRMHGLNEAL-ELRE-Y-VPC-----YSK
Lgig_AZZI367245                         -----KLKIRRY-KANSRE-RSRMHGLNHALDDLRR-H-VPC-----YSK
Lgig_BGNG172402                         -----MKKNRRD-RANDRE-RNRMHSLNDALETLRE-I-LPN------GA
Dmel_NP524124                           ------KRFRRM-KANDRE-RNRMHNLNDALEKLRV-T-LPS-----LPE
Lgig_BGOB136856                         -----MKKCRRS-KANDRE-RSRMHSLNDALESLRK-A-LPT-----YPE
Ctel_BGYZ366356                         ------KKTRRL-KANDRE-RTRMHSLNDALDELRV-T-LPT-----FPD
Dpul_AZSH629628                         ------KRTRRV-KANDRE-RNRMHMLNHALDRLRT-V-LPT-----FPE
Hsap_NP076924                           ------KKTRRL-KANNRE-RNRMHNLNAALDALRE-V-LPT-----FPE
Hsap_NP006152                           ------RRSRRV-KANDRE-RNRMHNLNAALDALRS-V-LPS-----FPD
Hsap_NP066279                           ------RRSRRK-KANDRE-RNRMHNLNSALDALRG-V-LPT-----FPD
Ctel_BGYZ312054                         ------SRYRRK-TANARE-RGRMQDVNAAFEQLRR-V-IPQ-----FPE
Lgig_BGOB222187                         -------KYRRK-TANHRE-RERMQDMNDAFEALRK-A-VPG----PGES
Hmag_CN633913                           -----SQIQRRL-VANARE-RSRVHALSNAFNLLRT-S-IPS-----YSP
Hsap_NP116216                           ------QQTRRL-LANARE-RTRVHTISAAFEALRK-Q-VPC-----YSY
Dmel_NP524820                           ------TRERRI-EANARE-RTRVHTISAAYETLRQ-A-VPA-----YAS
Nvec_e_gw_168_51_1                      -----SNRSRRL-IANARE-RSRIHTMSEAFESLRK-A-VPS-----YSQ
Dpul_AZSH631254                         ------TRERRM-QANARE-RTRVHTISSAFEALRR-A-VPS-----FSH
Lgig_BGNG163680                         -----MTRERRV-EANARE-RSRVHTISAAFDSLRR-A-VPS-----YSY
Ctel_BGYZ512747                         ------TRERRV-EANARE-RSRVHTISAAFESLRR-A-VPS-----YSY
Dmel_NP524516                           -------KYRRK-TANARE-RTRMREINTAFETLRH-E-VPEKGEDAANT
Dpul_AZSH504674                         ------SKYRRK-TANARE-RSRMKEINQAFETLRR-A-IPA---AADGN
Tadh_fgeneshTA2_pg_C_scaffold_12000116  PEPRKLSRYRRR-KANCRE-RKRMKLMNLAFDELRK-V-VPY----YPTP
Tadh_gw1_6_563_1                        ---------RRL-KANARE-RSRMSKMNIAFEELRR-L-VPY-----YPK

                                       51
scigt002546                             KD---KVDKLTVLRKGCDEVRKLR
scigt006707                             EE---KATKVKLLRQASSYIQLLG
scigt009401                             AG---RTSKIQVLHLAINYIRDLS
Aque_Aqu1_228261                        RRPIYRDGKCIVIRIGVNFFEGLD
Aque_Aqu1_220834                        WN---HLLQCKVLSHDSRYLPDLK
Tadh_gw1_8_267_1                        DN---ESPRIRALSVGDNFYEGLQ
scigt009892                             EE----LSQRSTLKRASRYIAFLE
Hmag_1098589776912                      DP--VKLTKEDLLKRVVEFMYSLP
Nvec_AAS48917                           DP--ERIPKEIVLKRAADLAETLY
Adig_adi_EST_assem_9817                 DP--EKLPKEIILKRAADLLEAVC
Dmel_NP524813                           DP--EKLQKEIILKRAADLVEALY
Hsap_XP944784                           DP--ERLAKEMLLKRAADLVEALY
Hsap_XP943975                           DP--ERLPKEVLLKRAADLAEALY
Hsap_NP076870                           DP--ERLPKEVILKRAADLVEALY
Hsap_NP001005463                        DP--ERLPKEVLLKRAADLVEALY
Dpul_AZSH109103                         DP--EKLGKEIILKRAADLAEAVY
Lgig_BGNG244210                         DP--EKLPKQEILKRAADLAEALY
Ctel_BHAZ132123                         DP--ERLPKEIILKRAVDLAEACT
scigt009698                             DE---KLTKLQVVLGSIEYIRDLK
scigt017029                             EE----LSRVEILRRTIRYMNYLV
scigt023170                             GK---TLPKSGVLQKVLEYLALLK
scigt007319                             EK---QQTKLTILHTAVQVITRLE
Aque_Aqu1_223566                        ER---AQTKLMILHQAVAVINSLE
Lgig_AZZI723251                         GQ---PLTKLMVLQSAVTVITSLE
scigt022293                             KV---Q-TKLGILHQAVQVITALE
Tadh_gw1_1_987_1                        EK---AQTKLSILHQSVQVITQLE
Dmel_NP477189                           DK---PQTKLGILNMAVEVIMTLE
Dpul_AZWZ179286                         DK---PQTKLGILNMAVEVIMQLE
Hmag_1099742300382                      NP----QTKLTVLHQAVTIINSLE
Ctel_BHAZ404137                         DK---PQTKLTILQHAVNIITGLE
Adig_adi_EST_assem_4656                 NS---KQTKLVILHQAVSVITSLE
Nvec_fgenesh1_pg_scaffold_77000059      DK---PQTKLVILHQAVSVITSLE
Hsap_CAA36297                           DK---AQTKLLILQQAVQVILGLE
Hsap_NP003191                           EK---PQTKLLILHQAVSVILNLE
Hsap_NP996920                           EK---PQTKLLILHQAVAVILSLE
Hsap_NP003190                           DK---PQTKLLILHQAVAVILSLE
Hmag_1099288588996                      SE---K-SKLFVL--GERYI--FS
Adig_a00015804                          SK---RVTKLETIRQACLYIEKLQ
Tadh_fgeneshTA2_pg_C_scaffold_3001041   ET---DITPFEILRLAIMYIDFLQ
Aque_Aqu1_223435                        KK---RYCKHKILKAAIEYITKLQ
Aque_Aqu1_228767                        TK---KLCKQKILDAAIEYITKLQ
scigt005160                             DT---RQNKGNILKTAVNYIKRLQ
Tadh_fgeneshTA2_pg_C_scaffold_13000094  DM---KTNKGIILKATVDYVKKLQ
Aque_Aqu1_213654                        EA---RQNKGSILKASVDYIRKLQ
Hmag_1099728050456                      DF---KQNKGTILKSSVDYIRKLK
Dmel_NP001015077                        DI---RPNKGTILKSSVDYIKCLK
scigt025371                             EN---RHNKGTILKASVDYIRRLQ
Ctel_BHAZ348743                         DM---RHNKGTILKASCDYIRRLR
Hsap_NP009093                           DV---RWNKGTILKASVDYIRRMQ
Hsap_AAS02009                           DM---RWNKGTILKASVEYIKWLQ
Hsap_NP001018068                        DM---RWNKGTILKASVEYIKWLQ
Hsap_NP000239                           DM---RWNKGTILKASVDYIRKLQ
Hsap_NP006512                           EM---RWNKGTILKASVDYIRKLQ
Nvec_estExt_fgenesh1_pg_C_380031        DS---RQNKGTILKASVDYIRNLK
Dpul_AZSH452699                         DV---RQNKGGILKASVDYIRRLR
Lgig_BGOB100712                         DM---RQNKGTILKASVDYIRRLK
Aque_Aqu1_215398                        DK---KVQKSAVLQKTIDYIRYLE
Nvec_e_gw_38_6_1                        ET---KMNKAGILKKALDYIRYLQ
Tadh_fgeneshTA2_pg_C_scaffold_38000033  DT---KMNKAGILRKAIEYIRYIQ
Adig_adi_EST_assem_2806                 DT---KMNKAGVLRKAIEMIQRLQ
Dpul_AZWZ643886                         EA---KMSKSAILRKALEYVRYLQ
Hsap_NP004590                           DA---KMHKSGVLRKAIDYIKYLQ
Dmel_NP730450                           QA---KLNKSAVLRKSIDKIRDLQ
Lgig_BGNG209195                         ES---QLNKSAILRKAIDYVRYLQ
Ctel_BGZA101965                         EA---KLNKSAVLRKACDYIRFLH
Hsap_NP004167                           EA---KLNKSAVLRKAIDYIRFLQ
Lgig_BGNG250147                         DN---RMSKISILKSASEYIQSLS
Nvec_estExt_fgenesh1_pg_C_480076        NR---KLSKNMILQTAIEYIRSLQ
Hmag_1099993718159                      KR---KWTNLDIIKHTCDYIKELQ
Lgig_BGNG194467                         NQ---RLPKVEILRNAIDYIESLE
Ctel_BGYZ194481                         NQ---RLPKVEILRNAIEYIESLE
Dpul_AZSH519893                         GQ---RLPKVEILRNAIEYIESLE
Dmel_NP476650                           NQ---RLPKVEILRNAIEYIESLE
Hsap_NP002469                           NQ---RLPKVEILRNAIRYIEGLQ
Hsap_NP005584                           NQ---RLPKVEILRNAIRYIESLQ
Hsap_NP002470                           NQ---RLPKVEILRSAIQYIERLQ
Hsap_NP002460                           NQ---RLPKVEILRSAISYIERLQ
Lgig_AZZI157967                         EK---RISKVETLRSAIQYIRHLQ
Tadh_gw1_3_591_1                        QK---RLSKVETLRAAIRYIKHLE
Hsap_NP065697                           EK---RLSKVETLRAAIKYINYLQ
Hsap_XP946059                           EK---RLSKVETLRAAIRYIKYLQ
Hmag_1099610630444                      EK---RLSKVETLRGAINYIKLLQ
Hsap_AAP69222                           DK---RLSKVETLRAAIDYIKHLQ
Nvec_e_gw_588_6_1                       DK---RMSKVETLRAAIRYIKHLE
Ctel_BGYZ501215                         DK---RVSKVETLRAAIRYIHHLQ
Tadh_fgeneshTA2_pg_C_scaffold_3000319   RR---KLSKAQTLRMAIDYIHHLK
Tadh_2924380_2924443                    QK---KLSKVNTLRLAIQYIKYLQ
Nvec_fgenesh1_pg_scaffold_123000040     KK---KLSKVETLRCAVAYIKHLQ
Adig_scaf704_175637_175900              KK---KLSKVETLRCAVAYIKHLQ
Hmag_1099067051035                      KK---KLSKVEILRCAALYIRDLK
Hmag_DN242706                           KK---KLSKVEILRCAALYIRDLK
Ctel_BHAZ159599                         KK---RLSKVKTLRTAIEYIEGMQ
Ctel_BGYZ246868                         HK---RLSKVKTLRKAIEYIDHLQ
Lgig_BGNG206979                         HK---RLSKVKTLQLAIDYIHALQ
Tadh_fgeneshTA2_pg_C_scaffold_3000318   NR---KLSKVKTLRSAIEYIKQLQ
Hmag_1099288331077                      NK---KLSKVKTLRLAIEYIHHLQ
Nvec_e_gw_370_17_1                      NK---KLSKVKTLRSAIEYIRHLQ
Nvec_e_gw_81_71_1                       NK---KLSKVETLRTAIEYIEHLQ
Lgig_BGNG135406                         SR---KLSKVETLRAAIEYIRYLQ
Hsap_NP005161                           SK---KLSKVETLRSAVEYIRALQ
Hsap_P50553                             NK---KMSKVETLRSAVEYIRALQ
Ctel_BGYZ175058                         NK---KMSKVDTLRSALEYIKYMQ
Lgig_BGOB299583                         NK---KLSKVETLRRAVEYIKLLQ
Lgig_AZZI450765                         NK---KMSKVDTLRAAVEYIKNLQ
Dpul_AZSH539988                         SR---KVSKVDTLRCAVEYIRSLQ
Dpul_AZSH432681                         KN---QMSKVETLRCAVEYIRNLE
Dpul_AZWZ169743                         NK----MSKVETLRCAVEYIRNLE
Dmel_NP476694                           SK---KLSKVETLRMAVEYIRSLE
Dmel_NP476824                           NK---KLSKVSTLKMAVEYIRRLQ
Dmel_NP476803                           HK---KISKVDTLRIAVEYIRSLQ
Dmel_NP476623                           GG---RLSKVDTLRIAVEYIRGLQ
Hsap_NP001004311                        SR---KPSKVDILKGATEYIQVLS
Lgig_BGNG91346                          GQ---KLSKKDLLQHVIDYILDLE
Ctel_BGYZ421748                         EK---KVSKVQLLQHVIDYILDLE
Dpul_AZSH516907                         NR---KVSKVEVINNVIDYICDLQ
Dmel_NP523876                           NR---KLTKLEIIQHVIDYICDLQ
Dpul_AZSH607054                         NR---KVSKLEVIQHVIDYICDLQ
Hsap_NP001537                           NK---KVSKVEILQHVIDYILDLQ
Hsap_NP002157                           NK---KVSKMEILQHVIDYILDLQ
Hsap_NP002156                           NR---KVSKVEILQHVIDYIRDLQ
Nvec_estExt_fgenesh1_pg_C_370087        GR---RISKVEILQYVIDYILDLQ
Hsap_NP002158                           GT---QLSQVEILQRVIDYILDLQ
Hsap_XP937820                           SS---KVSKSLILTRAFSEI----
Dmel_NP726879                           DR---KKTSLTILDTAHKYVNSLS
Ctel_BGYZ514809                         LG---KTSNLNILRCALRFIQLIK
Dpul_AZSH443152                         DK---KLSNLGILKSALRHIQVTK
Hsap_NP064706                           DK---KTSNLSVLRTALRYIQSLK
Lgig_AZZI617112                         EK---KTSNLSILRGALKFIQ---
Nvec_estExt_fgenesh1_pg_C_370042        DK---KTSNLNILRSALKHIQILK
Tadh_fgeneshTA2_pg_C_scaffold_24000016  NK---A-TTLSLLEGARDYIEALK
Hsap_NP112590                           CA---RYTTLSLLRRARMHIQKLE
Hsap_NP006445                           ST---RHTTLSLLKRAKVHIKKLE
Ctel_BGYZ287377                         SS---RHTTLGLLTKAKTFIK---
Dpul_AZWZ644716                         SA---RHTTLGLLTRAKHFIK---
Hsap_NP002348                           SS---RHTTLSLLTKAKLHIKKLE
Hsap_NP569157                           CT---RHTTLGLLNKAKAHIKKLE
Hsap_NP001008541                        CT---RHTTLGLLNKAKAHIKKLE
Aque_Aqu1_228305                        -D---KLTTLALLQSARKYIEALK
Hmag_1099993532280                      TS---KVTTLSLLQSAKQYIKVLE
Nvec_estExt_fgenesh1_pg_C_510063        HQ---KATTLALLQSAQQYIQVLQ
Tadh_fgeneshTA2_pg_C_scaffold_5000465   LE---KCPKIKILQSAINLIHNL-
Dmel_NP724326                           NA---KLSKAAMLQKGADHIKQLR
Aque_Aqu1_224094                        GN---RPSRAVILQRTIDYIMYLH
Tadh_fgeneshTA2_pg_C_scaffold_2000730   GQ---KHSKAIILQRAVEYLQYLT
scigt020396                             GQ---KLSKAVILQRSIDYLTYLK
Nvec_gw_3653_3_1                        SP---KLSKAIILQRSIEYVSFMH
Adig_adi_EST_assem_2290                 MQ---KLSKAIILQKSIEYIMFLH
Lgig_BGOB252124                         SQ---KMSKANVLQRCKSYLL---
Dmel_NP651556                           GY---KLSKALILQKSIEYIGYLN
Dpul_AZSH484412                         GY---KLSKATVLQRSIDYI-QVN
Hsap_NP937848                           SQ---KLSKAIVLQKTIDYIQFLH
Ctel_BHAZ83491                          SQ---KLSKAAILQKAIDYVQYLI
Dpul_AZSH461973                         SD----VSKAAMLHRGIS------
Tadh_scaf_9_2359223_2361821             NA---RNSKATILQKSIDYCKTLT
Lgig_BGOB260219                         NP---KASKADMLRK---------
Aque_Aqu1_226477                        SG---KVSKAVLLEKTIEYLESKH
scigt001829                             ST---KISKAVLLQKSVEHMRHLQ
Ctel_BGYZ281215                         NA---KVSKAAALQKSPEIL----
Hsap_NP055753                           NS---KLTSHAILQKTVEYITKLQ
Hsap_NP116569                           SL---KVSKATTLQKTAEYILMLQ
Nvec_gw_101_75_1                        SS---KVSKATVLQKTVDYTTRLQ
Adig_adi_EST_assem_1275                 NA---KVSKATVLQKTVEYTTKLQ
Nvec_estExt_fgenesh1_pg_C_60164         CK---KASKIAILREATNFTTFLR
Nvec_estExt_gwp_C_60235                 CE---KASKIQILKEAVHLVKILE
Dmel_NP525062                           KE---RAPKVNILREAAKLCIQLT
Dpul_AZSH379850                         TD---RAAKVVILKKAANFCQGLT
Aque_Aqu1_224841                        GE---KVSRAHVLNKATEYIRQMQ
Dmel_NP649097                           GE---KASRAQILKKTTECIQTMR
Ctel_BHAZ86551                          GE---KASRAQILKQATDYIQFMT
Lgig_BGOB186473                         GE---KVSRAQVLKKASDYIQFMR
Tadh_fgeneshTA2_pg_C_scaffold_1000539   GE---KASRAQILNKATDYIQFMK
Hmag_1097263625432                      EK---KSSRAQILHKATEHIQYMR
Hsap_NP660092                           GE---KASRAQILDKATEYIQYMR
Dpul_AZSH88493                          GE---KASRAQILKKAADYIQFMR
Nvec_e_gw_3_684_1                       EK----ASRAQILNKATDYIQFMR
Adig_a00302002                          EK---A-SRAQILNKATDYIQFMR
scigt008533                             KD---KAAKVKILERANGFIQRLV
Hmag_1099166430885                      HE---KAPKVIILTKGIDHIKQLE
Adig_a00186502                          NE---RVAKIIILRRASELIPSLR
Nvec_e_gw_6_263_1                       NE---KTAKIAILRKAYELVPRLQ
Hmag_1099549945599                      EE---KAPKVVVLKKALMYILALK
Hmag_1099405372197                      ND---KAPKIQILKRGQEMLKDLK
Hmag_1099993505185                      NE---KAPKIQILKKGLEHLNELK
Aque_Aqu1_207087                        NI---RAPKVVILRKAVEYIKFLQ
Aque_Aqu1_207239                        NI---RAPKVVILRKAVEYIKFLQ
Hsap_NP001028253                        CS---KAPKVVILSKALEYLQALV
Hsap_P12525                             CS---RVSKVMILVKATEYLHELA
Lgig_BGNG262944                         KE---KAPKVLILRKASEYIHSLR
Hsap_NP005369                           NE---KAAKVVILKKATEYVHSLQ
Hsap_NP002458                           NE---KAPKVVILKKATAYILSVQ
Ctel_BHAZ108151                         AE---RTPKVTILKKASEHVISLK
Nvec_e_gw_190_114_1                     NE---RSPKVTILRKARDYVEQLK
Nvec_gw_6_240_1                         NE---RAPKVAILKKAREFVHQLI
Tadh_fgeneshTA2_pg_C_scaffold_7000132   NE---RAPKVNILKKSTEYIKFLK
Nvec_estExt_GenewiseH_1_C_60232         NE---RAPKVSILRKSWEHIVQLK
Hsap_NP006531                           -----NFNDIDNFNFKPDKC----
Dmel_NP523521                           ST---KPDKAAILNQVVRTYREIC
Hsap_NP003734                           SV---KPDKCKILKKTVDQIQLMK
Hsap_NP006525                           NV---KPDKCAILKETVRQIRQIK
Lgig_BGOB87711                          FS---KPDKCAILQETVNTIQQIS
Dpul_AZSH596961                         SV---KPDKCAILQETVNQIRKIR
Ctel_BGYZ390667                         NV---KPDKCAILQETVNQIRRI-
Hsap_NP006593                           NA---ETDKATTLQWTTAFLKYIQ
Hsap_NP060296                           GR---KNDAASVLEATVDYVKYIR
Hsap_NP060296                           GR---KNDAASVLEATVDYVKYIR
Aque_Aqu1_213779                        SK---KLDKAEVLEMTIDYIQRLQ
Nvec_estExt_fgenesh1_pg_C_2060037       NG---KYSAQPFLSPTVSFLNQLV
Dmel_NP525094                           MA---KMDMGDVLELAVHHLSKKN
Hsap_NP003661                           LTTLGHLEKAVVLELTLKHVKALT
Hsap_NP110389                           LG---HLEKAVVLELTLKHLKALT
Dmel_NP524775                           RG---RIEKTEIIEMAIRHLKHLQ
Dpul_AZWZ426681                         RG---RIEKTEIIEMTIKHMKHLQ
Dmel_NP524511                           DDAILRMDKAEMLEAALVFMRKQV
Dmel_NP524513                           DDGILRMDKAEMLESAVIFMRQQK
Nvec_DV090381                           VA---LMEKAEILETAVQFLKEHG
Nvec_estExt_fgenesh1_pg_C_570052        RE---RLDKAEILDLTVNFLKHHI
Nvec_estExt_fgenesh1_pg_C_570049        CE---KMEKAEILELTVNFLKVIQ
Dmel_NP524503                           VS---KLEKADILELTVNYLKAQQ
Dpul_AZSH429417                         MA---KLEKADVLELTVRHLHKLR
Dpul_AZWZ185698                         LT---KLEKADVLETDVRXTAQLH
Dpul_AZSH557912                         LT---KLEKADVLELTVRHLHKLR
Dpul_AZWZ561292                         LT---KLEKADVLELTVRHLHQL-
Dmel_NP536753                           DA---KFEKADILEVTVQHLRKLK
Dmel_NP524504                           VT---RLEKADILELTVTHLQKMK
Dmel_NP524509                           VT---RLEKADILELTVDHMRKLK
Dmel_NP524505                           IT---RLEKADILELTVEHMKKLR
Hsap_NP001019769                        KR---KLEKADILELSVKYMRSLQ
Dpul_AZSH96665                          PT---KLEKADVLELTVNYVQKLH
Hsap_NP061115                           QA---KLENAEVLELTVRRVQGVL
Hsap_NP001010926                        NS---KLEKADILEMAVSYLKHSK
Ctel_BGYZ457224                         YE---KMEKADILEMAVQHMRHVR
Ctel_BHAZ178191                         DK-YEKMDKADILEMAVRHLLDNE
Hsap_NP115969                           NP---KLEKAEILEFAVGYLRE--
Adig_aug_v2a.09363                      YT---KMDKADILEMTVQFLKYLV
Hmag_1099993662384                      FT---KMEKVDILDMTVHYLQQ--
Nvec_AFIN75279                          VV---RFQKQLLLNV-VANIHLF-
Dpul_AZSH201690                         SS---RLEKADILELTVMHLRTLE
Nvec_estExt_fgenesh1_pg_C_490007        YS---RMEKADILEMTVSYIRKMQ
Dmel_NP523599                           HT---KLEKADILELTVRHFQRH-
Hsap_NP061962                           CS---KLEKADVLEMTVRFLQELP
Ctel_BHAZ406017                         ES---KLEKADILEMTVKYLKNMK
Ctel_BGYZ186494                         FS---KLEKSDILELTVKHLDPTV
Nvec_gw_201_93_1                        YT---KLEKADILEMTVKHLRTLQ
Tadh_scaf6_2325039_2326786              HA---KLEKADILEMTVRYLRAMQ
Nvec_estExt_gwp_C_490010                YS---KMEKADILEMTVKFLKEVN
Nvec_fgenesh1_pg_scaffold_33000076      YS---KLEKADILEMTVKYLRAMK
Nvec_e_gw_49_35_1                       YS---KMEKADILEMSVQYLKEIG
Nvec_gw_49_191_1                        YS---KMEKADILEMTVKYLRSAP
Nvec_estExt_fgenesh1_pg_C_490008        YS---KMEKADILEMTVGYLRAAQ
Lgig_AZYG708635                         FS---KLEKADILELTLKHLRALQ
Lgig_BGOB321472                         HS---RLEKADILEMTVKYLHHVQ
Hsap_NP005515                           HS---KLEKADILEMTVKHLRNLQ
Hsap_NP066993                           HS---KLEKADILEMTVRHLRSLR
Dmel_NP523977                           HS---KLEKADILEKTVKHLQELQ
Dmel_NP476923                           HT---KLEKADILEMTVKHLQSVQ
Lgig_AZYG887508                         EN---KMEKVEILESAVEFIKK--
Tadh_fgeneshTA2_pg_C_scaffold_10000135  SG---KLEKAEILEMTVHYLRVLH
Hsap_NP001025058                        SG---KLEKAEILEMTVQYLRALH
scigt007113                             NT---KVEKAEILTLTVEFLRATT
Nvec_gw_58_85_1                         SS---KLEKAEILHLTVEHLKWLR
Dmel_NP523657                           SA---KLEKAEILQLTVEHLKSLQ
Tadh_fgeneshTA2_pg_C_scaffold_21000090  SA---KLEKAEILQMTVDHLKYLK
Aque_Aqu1_218726                        SA---KLEKAEILQMTVDHLRHLH
Ctel_BHAZ68187                          SA---KLEKAEILQMTVDHLKILS
Ctel_BHAZ168115                         SA---KLEKAEILQMTVDHLKMLH
Dpul_AZWZ573259                         SA---KLEKAEILQLTVDHLKMLH
Hsap_NP055386                           SS---KLEKAEVLQMTVDHLKMLH
Hsap_NP036391                           SA---KLEKAEILQMTVDHLKMLQ
Lgig_BGOB102251                         SA---KLEKAEILQMAVDHLKMLH
Hsap_NP036390                           SA---KLEKAEILQMTVDHLKMLH
Lgig_BGNG159018                         VK---KMDKCSILRLATTYIKVKE
Aque_Aqu1_222845                        AK---ELDKASVLRIAIHYLKLRD
Tadh_fgeneshTA2_pg_C_scaffold_42000010  AR---QLDKAAVIRLAISVLKLRQ
Nvec_estExt_gwp_C_260085                SS---QLDRLCIMRLTNSYIKIKR
Hmag_1099327161039                      AE---NLDRLCTMRLSNSFIKIKH
Tadh_fgeneshTA2_pg_C_scaffold_5000254   VS---KLDKSSVIRLATGYMLCRE
Dmel_NP524584                           VN---QLDKASVMRITIAFLKIRE
Dpul_AZSH580468                         IS---QLDKASIMRLTIAFL-KVQ
Dpul_AZWZ651271                         SS---QLDKASIMRLTIAFLKAQS
Hsap_NP690008                           SA---HLDKASIMRLTISYLRMHR
Lgig_BGNG217559                         SN---QLDKASIMRLSISYLNVCN
Hsap_NP002508                           SS---QLDKASIVRLSVTYLRLRR
Nvec_e_gw_44_108_1                      TS---QLDKASIVRLTISYLSMRE
Adig_adi_EST_assem_1347                 TS---QLDKASIVRLTISYLNMRQ
Ctel_BHAZ3226                           TS---QLDKASIIRLTISFLKLKD
Dpul_AZWZ653193                         TS---QLDKASIIRLTISFLRLKD
Hsap_NP775182                           TS---QLDKASIIRLTISYLKMRD
Lgig_AZYG956173                         TS---QLDKASIIRLSISYLRVRD
Dmel_NP523872                           TS---QLDKASIIRLTISYLKLRD
Ctel_BHAZ392731                         TS---QLDKASIIRLTTSYLKMRT
Dmel_NP524340                           TS---QLDKASVIRLTTSYLKMRQ
Dpul_AZWZ550673                         TS---QLDKASVIRLTTSYLKMRQ
Lgig_BGOB247676                         TS---QLDKASIIRLSTSYLKMRT
Hsap_NP005060                           TS---QLDKASIIRLTTSYLKMRA
Hsap_NP005059                           TS---QLDKASIIRLTTSYLKMRV
Hsap_NP001421                           SS---HLDKASIMRLAISFLRTHK
Hsap_NP001521                           SS---HLDKASVMRLTISYLRVRK
Ctel_BGZA74913                          TA---KLDKGAILRLTIDFFRMKS
Hmag_1099993121758                      KA---RLSKSAILQYSADLLQTTI
Nvec_fgenesh1_pg_scaffold_31000129      ER---KQTKAAILQVKTRTTPSLG
Tadh_scaf5_1491067_1492565              GD---KLSKAAVLHQTTEYIYTLK
Lgig_AZZI804337                         GE---KLSK---V--NIPLF----
Aque_Aqu1_219962                        GE---KLSKASVLQHAAEHIFRLN
Ctel_BGYZ271779                         GE---KLSKAAILQQTVGYIAALE
Hsap_NP003214                           GE---KLSKAAILQQTAEYIFSLE
Nvec_e_gw_109_84_1                      GE---KLSKAAILQQTSEYIFTLE
Dmel_NP476605                           GE---KLSKAAILQQTFQYIVELE
Dpul_AZWZ657337                         GE---KLSKAAILQQTTEYIYQLE
Hmag_1096159494148                      LE---KVSRCSILNAACRYMSSME
Aque_Aqu1_219602                        NG---NYSKGTVLEKTVEYVRELI
scigt024185                             GT---NTSKGHMLGKSVTYITELK
Adig_adi_EST_assem_12923                GK---Q-SKNIVLEKTVEYINEVN
Dmel_NP726931                           TS---GSTKGGILIKACEYIKSMQ
Tadh_fgeneshTA2_pg_C_scaffold_35000027  QG---QVSKGAILQRTVDYINELV
Hmag_1099993216402                      QG---T-SKGGVLSKALDHIIKLR
Adig_a00621801                          AG---Q-SKGGILSKTVDYINELK
Nvec_e_gw_102_51_1                      TG---Q-SKGGILAKTVDYITDLR
Nvec_e_gw_2616_3_1                      TG---Q-SKGGILAKTVDYITDLR
Dpul_AZSH477146                         TG---Q-SKGGILSKACDYITDIR
Ctel_BGYZ157930                         SG---Q-SKGGILAKACDFIQELR
Lgig_BGNG78125                          TG---A-SKGGILSKACDYLTELR
Hsap_NP003358                           TG---A-SKGGILSKACDYIRELR
Hsap_NP997174                           DNSKTGASKGGILSKACDYIRELR
Hsap_NP996888                           SG---Q-SKGGILSKACDYIQELR
Tadh_fgeneshTA2_pg_C_scaffold_5000325   IA---KLDKLSILRLSVSYLRAKT
Hmag_1099414281030                      IR---RLDKLSILRLSVSYLRNKS
Hsap_NP065782                           DI-ISKLDKLSVLRLSVSYLRVKS
Hsap_NP001612                           DV-INKLDKLSVLRLSVSYLRAKS
Lgig_BGOB128255                         IS---KLDKLSILRLAVSYLRTKT
Ctel_BGYZ508236                         IS---KLDKLSILRLAVSYLRTKS
Dmel_NP476748                           LS---KLDRLSILRLSVSYLRTKS
Dpul_AZSH519420                         LS---KLDRLSILRLSVSYLRTKS
Dmel_NP511126                           SR---RLDKTAVLRFATHGLRLQY
Dmel_NP511160                           PR---RVDKTAVLRFAAHALRLKH
Dpul_AZSH530911                         PR---KLDKTSTLRLSANFLRIHQ
Lgig_BGNG144492                         QK---KLDKSSILRLTVAYLKIHF
Ctel_BGYZ192920                         DK---KMDKASILRLTVTYLRIHH
Nvec_fgenesh1_pg_scaffold_193000011     RK---KLDKTTVLQMAVNYMKIHN
Aque_Aqu1_211840                        PR---KLDKLSILKMAVDHMKNLR
Tadh_gw1_3_1240_1                       PR---RPDKLTILKMAVSHMKSLR
Ctel_BGYZ126233                         AR---KPDKLTILRLAVAHMKSL-
Lgig_BGOB129508                         AR---KPDKLTILRMAVSHMKTL-
Ctel_BHAZ143381                         AR---KPDKLTILRMAVSHMKNL-
Hsap_NP848513                           AR---KPDKLTILRMAVSHMKSL-
Hsap_NP848514                           AR---KPDKLTILRMAVSHMKSL-
Dmel_NP731308                           AR---KPDKLTILRMAVAHMKALR
Dpul_AZSH597319                         AR---KPDKLTILRMAVAHMKALR
Hmag_1099563286887                      VR---KPDKLTVLKMAVNYMKSLH
Nvec_e_gw_140_42_1                      AR---KPDKLTVLRMAVNYMKTLR
Hsap_AAL50340                           AR---KLDKLTVLRMAVQHLRSL-
Hsap_NP001025443                        SR---KLDKLTVLRMAVQHMKTL-
Dpul_AZSH459046                         SH---KLDKLTVLRMAVQHLKG--
Ctel_BGYZ320772                         NR---KHDKLTVLRLAVQHMKTL-
Lgig_AZYG547467                         NR---KLDKLTVLRMAVQHMKFL-
Adig_adi_EST_assem_993                  SR---KLDKLTVLRLAVQHMKTLK
Dmel_NP524168                           QR---KLDKLTVLRMAVQHLRGIR
Nvec_e_gw_307_53_1                      SR---KLDKLTVLRMAVQHMRALR
Nvec_estExt_gwp_C_120110                SR---KVDKSTVLKKAIACLKSQK
Hsap_NP002509                           TR---KMDKTTVLEKVIGFLQKHN
Hsap_NP004889                           AR---KMDKSTVLQKSIDFLRKHK
Lgig_AZYH282587                         KK---KMDKTTVLKSTIAYLKNHQ
Dmel_NP523964                           SR---KMDKSTVLKSTIAFLKNHN
Ctel_BHAZ376692                         NR---KMDKTTTLKTTIAFLRQH-
Dpul_AZSH415006                         KR---KMDKSTILKSAISFIRNHN
scigt022965                             EP---ELSRLSILRRATDYIALMT
Aque_Aqu1_222846                        PD---PMTSLIANQSGSSYSSPKP
Adig_a00376501                          GE---SLSEFEVLELAMEYIHVLE
scigt005282                             NE---KLSKVQVLRYAMEYIEQLA
scigt008256                             DF---RVSQHDIIRGATHLIGDLR
scigt016533                             EP---ELSRMDILRRAGQYIAVMS
scigt025364                             EQ----LPTFGTMLAAILYIGHLT
scigt012661                             ER---HLSKIDTLRMASSYIKDLQ
scigt017440                             DR---HVSKIETLRMAMAYIRDLE
Ctel_AXOH28658                          TQ---PLSRVEILRMAANYIAYLH
scigt006003                             NK---KMTKIETLRLAMLYIGDLS
scigt010153                             EP---VFRRMDIVKRAIDYITFLR
scigt019218                             ER---HLSKIETLRMAISYIKDLE
Nvec_ATWA305668                         AV---KPTKTDIIWMAAEYIADLR
Nvec_gw_46_215_1                        EK---P-SKTETIRIAAVYIAHLT
Nvec_gw_46_206_1                        EK---KPSKTETVHLAALYIEHMT
Nvec_fgenesh1_pg_scaffold_53000003      EK---EPTKTEIIWMAAKYIALLS
Adig_scaf1542_106755_107129             EK---RPSKTEVIWMAATYIEFLT
scigt013011                             EK---KLSKHDVLRFSARYIVYLQ
Adig_a01415801                          RV---K-TKLELLRIATTYIQTLK
Hmag_CV565854                           KR---KITKLELLRAANRYIWLLD
Hmag_1098761005233                      EK---VVTELELLSVAKKYIEFLE
Hmag_1099549730234                      KI---KITKLELLTAAKRYIELLE
Hmag_1099972736746                      KK---KITK---L--EFEKL----
Nvec_AFIK510207                         SG---KLTKLDTLLLARDYIKHLN
Adig_gs002981001                        KR---KLTKLELLRLAQDYIRDLS
Hsap_XP944954                           GQ---PLTKIQTLKYTIKYIGELT
Hsap_XP943702                           GQ---SLTKIETLRLAIRYIGHLS
Hsap_NP061140                           GQ---SLTKIETLRLAIRYIGHLS
Nvec_fgenesh1_pg_scaffold_14000163      DT---KLPKIKILRYAINYIAHLD
Adig_gs002045003                        DT---KLPKIKILKYAINYIAHLD
Nvec_e_gw_53_242_1                      EK---KPSKIDTIRLATRYIQDLT
Tadh_scaf12_1797966_1798035             RK---SLSKQQTLTLARCYIVELS
Dmel_NP731326                           GK---KYSKIESLRIAINYINHLQ
Dpul_AZSH640273                         GK---KLSKIESLRLAIKYIRHLQ
scigt004656                             SH---KLSKIDTLRLARQYIYDLR
Dpul_AZSH457531                         DT---KLSKLETLRLAPTYIGNL-
Dpul_AZWZ552243                         DT---KLSKLDTLRLATTYIGHLR
Dpul_AZSH621422                         DT---KLSKLDTLRLATTYIGHLR
Dmel_NP477302                           DT---KLSKLDTLRLATLYIKQLI
Ctel_BHAZ93054                          DT---KLSKLDTLRLASSYIAHLR
Lgig_BGNG74151                          DT---KLSKLDTLRLASSYIAHLQ
Hsap_NP005089                           DT---KLSKLDTLRLASSYIAHLR
Hsap_NP003197                           DT---KLSKLDTLRLASSYIAHLR
Hsap_NP786951                           DT---KLSKLDVLVLAASYIAHLT
Hsap_XP944078                           DT---KLSKLDVLLLATTYIAHLT
Lgig_BGNG228767                         DT---KLSKLDVLVLATTYISHLM
scigt008848                             DT---KLSKIKTLRFAIRYVKRLM
Nvec_fgenesh1_pg_scaffold_23000130      DK---KLSKIQTLRLAIRYISDLF
Nvec_e_gw_80_307_1                      DT---KLSKIKTLKLAMSYIHHLE
Nvec_AUNF9182                           DT---KLSKIKTLRLAISYIRYLM
Dmel_NP609370                           DT---KLSKIKTLKLAILYINYLM
Ctel_BHAZ171155                         DT---KLSKIKTLRLATSYIAYLM
Hsap_NP004812                           DT---KLSKIKTLRLATSYIAYLM
Dpul_AZWZ433346                         DT---KLSKIKTLRLATSYISYLM
Hsap_NP068808                           DT---KLSKIKTLRLATSYIAYLM
Lgig_AZYG221774                         DT---KLSKIKTLRLATSYITYLM
scigt001223                             DK---KLSKHDVLKQASRYIVYVQ
Adig_sca2675_30924_31118                NR---KLSKADILRTTIKYIRFLV
Adig_sca6130_62928_63224                DR---KLSKVDILRTTIKYIRFLV
Nvec_fgenesh1_pg_scaffold_23000023      DK---KLSKVEILRTAVKYIQFLD
Nvec_fgenesh1_pg_scaffold_23000024      DK---KLSKHEILRSTMKYIKFLD
Nvec_e_gw_23_7_1                        ER---KLSKNEILRFAMKYIKFLE
Dpul_AZSH316988                         DK---KLSKNEILRLAIKYIRLLS
Hsap_NP005412                           DK---KLSKNETLRLAMRYINFLV
Ctel_BGYZ431107                         DK---KLSN-EILRLAMRYIRLLN
Hsap_NP005574                           DR---KLSKNEVLRLAMKYIGFLV
Hsap_NP003180                           DK---KLSKNEILRLAMKYINFLA
Dmel_NP525055                           DK---KLSKNEILRSAIKYIKLLT
Lgig_BGNG187018                         DK---KLSKNEILRMSIKYIKLLN
Dpul_AZSH613178                         DK---KLSKIEILRLAICYIGYLN
Dmel_NP476989                           DK---KLSKIEILKLAICYIAYLN
Hsap_NP005589                           DK---KLSKIEILRLAICYISYLN
Hsap_NP005590                           DK---KLSKIEILRLAICYISYLN
Lgig_BGNG95392                          DK---KLSKIEILRLAICYISYLN
Ctel_BGYZ395024                         DK---KLSKIEILRLAICYISYLN
Nvec_estExt_fgenesh1_pm_C_530001        DK----LSKIQTLRLASRYIDFLC
Ctel_BHAZ48213                          DK----LSKIQTLKLATRYIDFLY
Dmel_NP523816                           DK----LSKIQTLKLATRYIDFLC
Lgig_BGOB329611                         DK----LSKMQTLKLASRYIDFLY
Lgig_BGNG29147                          DK----LSKIQTLKLASRYIDFLY
Dpul_AZSH630271                         DK----LSKIQTLKLAARYIDFLY
Ctel_BGYZ93876                          DK----LSKIQTLKLATRYIDFLY
Hsap_NP000465                           DK----LSKIQTLKLAARYIDFLY
Hsap_NP476527                           DK----LSKIQTLKLAARYIDFLY
Aque_Aqu1_217476                        NR---KLSKIETLRLACAYIEDLA
Dmel_NP001014730                        NR---KLSKIEIIRLASSYITHLS
Hmag_1099414211465                      SR---KLSKIETLRLATSYINHLS
Lgig_BGNG164580                         DR---KLSKIEVLRLSASYIAHLN
Adig_scaf8058_10875_11150               DR---KLSKIETLRLATSYISHLG
Ctel_BHAZ76819                          DG---KLSKIETLRLATSYISHLH
Nvec_AOWB239975                         DR---KLSKIETLRLASSYIAHLS
Hsap_XP931209                           DR---KLSKIETLRLASSYISHLG
Hsap_NP004600                           DR---KLSKIETLRLASSYIAHLA
Dpul_AZSH626583                         DR---KLSKIETLRLASSYIAHL-
Hmag_1099567141326                      KR---RVTKLQILQFACHYISDLS
Nvec_fgenesh1_pg_scaffold_168000006     KR---RVTKLEILRIACNYIKSLS
Adig_scaf681_28965_29186                KR---RVTKLEILRIACNYIRSLS
Lgig_AZYG780875                         KS---RLSRIDTLKTAIDYIQGLS
Ctel_BHAZ42317                          DK---KLSRIDTLRTAISYITNMQ
Tadh_fgeneshTA2_pg_C_scaffold_5000807   ET---KLSKIDTLKLSIYYINFMC
Ctel_AXOH3323                           DK---KVSKVDTLRMAISYINQLT
Ctel_BHAZ345849                         NK---KLSKVDTLRMAIRYIQHLA
Lgig_BGNG125345                         DR---RLSKVDTLRLAIRYISYLS
Dmel_NP524376                           EK---RLSKIDTLRLAIAYISLLR
Ctel_BHAZ415652                         EK---RLSKIDTLRLAIAYIALLK
Dpul_AZWZ645683                         EK---RLSKIDTLRLAIAYIALLK
Lgig_BGOB183821                         EK---RLSKIDTLRLAIAYISMLR
Tadh_scaf3_9085365_9083280              EK---RLSKVNTLRLAISYIGFMS
Lgig_AZZI347104                         EK---RLCKMNTLRLAIGDIGVLA
Hmag_1099993107371                      EK---RLSKIDTLKLAISYIQFLA
Dmel_NP996177                           EK---RLSKVDTLKLAISYITFLS
Hsap_NP835455                           EK---RLSKVDTLRLAIGYINFLS
Dpul_AZWZ605972                         EK---RLSKVDTLRLAIGYIGFLA
Lgig_BGOB335872                         EK---RLSKVDTLRLAIGYIGFLA
Nvec_e_gw_44_68_1                       EK---RLSKVDTLRLAIGYIGFLT
Adig_a00386401                          EK---RLSKVDTLRLAIGYIGFLT
Ctel_BHAZ424555                         EK---RLSKVDTLRLAIGYISFLT
Ctel_BHAZ133509                         EK---KLSRIQTLKYATEYIAVMA
Ctel_BHAZ345125                         EK---RLSRIQTLRLAIMYISFMT
Lgig_BGNG236002                         EK---RLSRIETLRLAMTYISFMQ
Lgig_AZYG943826                         ER---RLSRIETLRLAMGYISFMT
Hsap_NP690862                           EK---RLSRIETLRLAIVYISFMT
Dmel_NP524322                           EK---RLSRIETLRLAITYIGFMA
Dpul_AZWZ71195                          EK---RLSRIETLRLAITYISFM-
Ctel_BGYZ465306                         EK---KLSRIETLRLAITYINFLA
Ctel_BGYZ486564                         EK---KLSRIETLRLAVTYIEFMA
Ctel_BGYZ96572                          EK---KLSRIETLKLAVTYIKFMT
Lgig_AZYG501927                         NR---KMSKIKTLTTARNYIASLS
Lgig_AZYH82340                          NK----LSKQTILTLAMNYIAALR
Lgig_BGNG20796                          SS---KITKLTLLRLAMNYIKSLP
Hmag_1099610406775                      DG---HMAKITTLRLAINYINALN
Nvec_gw_5_333_1                         DG---HMAKITTLRLAINYIKALT
Hmag_1099405246074                      GQ---KLTQIETLRLAKYYIASLK
Nvec_ATSY137355                         ER---KLTQIETLRLATHYIMALS
Nvec_AOWB750482                         DR---KLTQVEILRLAKNYILNLT
Adig_scaf681_53660_53917                ER---KMTQVEILRLAKNYISNLT
Hmag_1099993608462                      KH---KLSKIEVLRMAIDYIAMLS
Nvec_ATWA322039                         PQ---KLSKIEVLRLAIDYIAMLS
Lgig_AZYH290074                         HQ---KLSKIATLRLAIHYISALG
Ctel_BGYZ414856                         HQ---KLSKIATLRLAISYISALN
Nvec_fgsh_est_C_scaffold_168000002      EE---KPSKIATLRLAIHYIAALS
Adig_aug_v2a.16814                      EE---KLSKIATLRLAIHYISVLS
Hsap_NP005163                           DK---KLSKYETLQMAQIYINALS
Hsap_NP660161                           DK---KLSKYETLQMALSYIMALT
Ctel_BGYZ12065                          DR---KLSKYDTLQMAQSYIDALK
Lgig_BGNG220053                         DR---QLSKYDTLQMAQTYIAALK
Dmel_NP477344                           DQ---KLSKFETLQMAQSYILALC
Dpul_AZSH460813                         DR---KLSKFETLQMAQTYINALH
Dpul_AZSH458121                         DR---KLSKFETLQMAQTYIGALA
Dmel_NP477446                           DR---RLSKYETLQMAQAYIGDLV
Dmel_NP731223                           DR---QLSKHETLQMAQTYISALG
Dpul_AZSH539244                         DR---QLSKYETLQMAQSYITALW
Tadh_fgeneshTA2_pg_C_scaffold_4000748   DR---KLSKIETLILAQNYILSLS
Lgig_AZYG873783                         VR---KLSKIATMLLAKNYILMQA
Dmel_NP523592                           VR---KLSKIATLLLAKNYILMQQ
Dpul_AZWZ413457                         VR---KLSKIATLLLAKNYIMMQA
Ctel_BGYZ417121                         VR---KLSKIATLLLAKNYILMQA
Hsap_NP542173                           VR---KLSKIATLLLAKNYILMQA
Hsap_NP689627                           VR---KLSKIATLLLAKNYILMQA
Hsap_NP620450                           GR---KLSKIATLLLARNYILLLG
Lgig_AZZI390987                         VR---KISKIATLSLAKNYISMLT
Lgig_AZZI509617                         VR---KLSKIATLLLAKNYILMLS
Hsap_NP005797                           VR---KLSKIATLLLARNYILMLT
Hsap_NP786923                           VR---KLSKIATLLLARNYILMLT
Ctel_BGYZ507451                         VR---KLSKIATLLLARNYILMLS
Ctel_BGYZ448407                         VR---KLSKIATLLLARNYILMLQ
Ctel_BHAZ201444                         VK---KLSKMNTLLLARNYIVLLG
Ctel_BGYZ129531                         VK---KLSKMSTLLLARNYIILLS
Lgig_BGOB163993                         VK---KLSKMSTLLLARNYIVMLT
Tadh_gw1_4_684_1                        DR---KLSKIETLLLAQNYIVALT
Hsap_NP803238                           DK---KLSKIETLTLAKNYIKSLT
Dpul_AZSH550389                         ER---KLSKIETLTLAKNYIMALT
Dmel_NP523611                           ER---RLSKIETLTLAKNYIINLT
Ctel_BGYZ395024                         GR---KLSKIETLTLAKNYIKALT
Lgig_BGNG192327                         ER---KLSKIETLALAKNYIKALT
Tadh_gw1_3_715_1                        DQ---KLSKIETLRLARNYISALT
Dpul_AZSH17380                          SQ---KLSKIETLRLAKNYIKLLS
Hsap_NP067014                           TQ---KLSKIETLRLARNYIWALS
Hsap_NP002491                           TQ---KLSKIETLRLAKNYIWALS
Hsap_NP006151                           TQ---KLSKIETLRLAKNYIWALS
Hsap_NP073565                           TQ---KLSKIETLRLAKNYIWALS
Ctel_BHAZ442349                         TQ---KLSKIETLRLARNYISSLA
Lgig_AZZI367245                         TQ---KLSKIETLRLARNYIFSLA
Lgig_BGNG172402                         DG---KMTKIETLRTAYNYIWALS
Dmel_NP524124                           ET---KLTKIEILRFAHNYIFALE
Lgig_BGOB136856                         DA---KLTKIETLRLAHNYIWALT
Ctel_BGYZ366356                         DA---KLTKIETLRFANNYIWALS
Dpul_AZSH629628                         ET---KLTKIETLRFAHNYIWALS
Hsap_NP076924                           DA---KLTKIETLRFAHNYIWALT
Hsap_NP006152                           DT---KLTKIETLRFAYNYIWALA
Hsap_NP066279                           DA---KLTKIETLRFAHNYIWALT
Ctel_BGYZ312054                         DR--GRVTKITTLNLALNYIKALR
Lgig_BGOB222187                         DP---KQTKVTTLKLALDYIAALR
Hmag_CN633913                           EQ---KLSKLTILRVAINYISALE
Hsap_NP116216                           GQ---KLSKLAILRIACNYILSLA
Dmel_NP524820                           TQ---KLSKLSVLRVACSYILTLS
Nvec_e_gw_168_51_1                      DQ---KLSKLAILRLATSYISALA
Dpul_AZSH631254                         GQ---RLSKLSILRVASAYIAALG
Lgig_BGNG163680                         NQ---KLSKLAILRIASSYIMALS
Ctel_BGYZ512747                         NQ---RLSKLAILRIAGSYITALS
Dmel_NP524516                           NE---KLTKITTLRLAMKYITMLT
Dpul_AZSH504674                         CE---KWTKITTLRLAMDYIEALT
Tadh_fgeneshTA2_pg_C_scaffold_12000116  DG---RLDKITTLRLAINYIGALS
Tadh_gw1_6_563_1                        DG---KLTKLTTLRLAMRYISALS
