# Supplementary material for: Conservation and divergence of bHLH genes in the calcisponge Sycon ciliatum
Source: EvoDevo. 2016 Oct 14;7:23. doi: 10.1186/s13227-016-0060-8 (PMC5064789; doi:10.1186/s13227-016-0060-8)
Supplement: Supplementary file 3 — 10.1186/s13227-016-0060-8 Matrix of gene expression levels calculated as sums of the posterior probability of each read coming from a given gene over all reads (expected_count metrics calculated with the RSEM package). First row: sample names, second row: replica names (reflecting names of the source RNASeq libraries), first column: gene identifiers. [file 13227_2016_60_MOESM3_ESM.zip]

Archive with 1 entries (1 files):
- gene_expression_matrix.txt
