# Supplementary material for: Conservation and divergence of bHLH genes in the calcisponge Sycon ciliatum
Source: EvoDevo. 2016 Oct 14;7:23. doi: 10.1186/s13227-016-0060-8 (PMC5064789; doi:10.1186/s13227-016-0060-8)
Supplement: Supplementary file 3 — 10.1186/s13227-016-0060-8 Matrix of gene expression levels calculated as sums of the posterior probability of each read coming from a given gene over all reads (expected_count metrics calculated with the RSEM package). First row: sample names, second row: replica names (reflecting names of the source RNASeq libraries), first column: gene identifiers. [file 13227_2016_60_MOESM3_ESM.zip › gene_expression_matrix.txt]

	early_vitellogenesis	early_vitellogenesis	early_vitellogenesis	late_vitellogenesis	late_vitellogenesis	late_vitellogenesis	late_vitellogenesis	fertilization	fertilization	early_cleavage	early_cleavage	late_cleavage	late_cleavage	early_preinversion	early_preinversion	late_preinversion	late_preinversion	early_postinversion	early_postinversion	late_postinversion	swimming_larvae	swimming_larvae	stage_i	stage_i	stage_ii	stage_iii	stage_iii	stage_iii	stage_iv	stage_v	stage_v	stage_v	stage_v	young_syconoid	non.reproductive_top	non.reproductive_top	non.reproductive_top	non.reproductive_middle	non.reproductive_middle	non.reproductive_middle	non.reproductive_middle	non.reproductive_middle	non.reproductive_middle	non.reproductive_bottom	non.reproductive_bottom	non.reproductive_bottom
id	5-04	11-04	28-04	11-05	13-05	16-05	18-05	23-05fert-1	23-05fert-2	26-05-early-cleav-1	26-05early-cleav-2	30-05late-cleav-1	30-05late-cleav-2	06-06preinv-1	06-06preinv-2	09-06preinv-1	09-06preinv-2	17-06ear-postinv-1	17-06-ear-postinv-2	Sycon22-6-11	larvae1-1	larvae1-2	SciJuv2-1	SciJuv2-2	SciJuv3	SciJuv4-1	SciJuv4-2	SciJuv4-3	SciJuv5-1	SciJuv6-1	SciJuv6-2	SyconJuvs1	SyconJuvs2	Sycon9-8-11-13	R1D0T1	R2D0T1	R3D0T1	R1D0T3	R2D0T3	R3D0T3	R1D0B1	R2D0B1	R3D0B1	R1D0B3	R2D0B3	R3D0B3
scigt000229	23	29	25	27	15	20	18	35	28	29	27	21	22	11	14	19	17	7	12	23	12	14	9	9	23	5	1	11	11	10	5	14	10	9	2	7	2	5	0	5	4	4	3	3	1	1
scigt003149	10	19	10	23	16	20	19	12	17	9	15	23	12	6	9	11	8	7	4	6	6	1	6	13	6	3	2	6	8	8	7	8	10	3	9	6	4	2	0	1	2	5	0	3	8	1
scigt026202	58	186	94	146	100	176	78	129	159	189	137	172	118	82	98	59	61	52	58	111	31	25	32	28	72	31	32	34	79	51	59	90	106	51	24	34	30	48	38	23	39	38	37	22	25	33
scigt018228	270	299	319	448	407	476	253	372	426	403	268	427	357	176	261	461	301	543	585	543	305	257	142	150	165	119	109	140	176	256	129	227	220	173	313	367	333	413	216	323	283	234	388	201	199	155
scigt024129	0	0	0	0	0	0	0	0	0	0	0	0	0	1	0	0	0	0	0	0	0	0	0	0	0	0	0	0	0	0	0	0	0	0	0	0	0	0	0	0	0	0	0	0	0	0
scigt017492	16	139	18	74	19	28	21	27	39	25	36	30	11	16	25	22	20	14	4	50	0	1	12	16	77	81	77	52	121	116	118	220	215	63	47	48	25	31	21	25	20	12	17	19	19	13
scigt000880	2	3	4	1	1	2	3	4	6	2	1	1	1	6	3	7	5	0	1	9	4	2	5	4	1	2	0	1	4	3	3	17	19	2	5	0	1	6	0	2	3	0	1	0	1	1
scigt010151	77	68	127	86	90	120	73	125	95	113	116	135	127	38	33	99	63	21	26	52	8	6	20	17	49	26	27	28	53	51	40	80	88	30	36	36	33	44	19	38	35	23	27	9	24	18
scigt001995	0	1	0	3	0	0	0	1	3	0	0	0	1	0	0	0	0	0	1	1	3	0	3	0	1	0	0	0	0	0	2	1	2	1	1	1	1	0	2	0	0	2	2	0	0	0
scigt006407	24	55	28	46	41	81	32	61	78	132	121	180	115	38	21	21	12	14	23	75	124	76	159	154	67	16	28	54	36	42	17	58	75	20	15	21	26	18	22	12	20	13	27	16	22	18
scigt014809	142	156	156	188	157	235	135	107	164	191	147	218	123	142	158	240	177	182	239	298	453	420	311	309	281	85	92	179	141	174	89	143	143	122	48	72	47	39	39	26	50	40	40	42	47	29
scigt000967	74	128	75	89	52	109	65	96	141	132	120	126	148	69	74	97	59	52	54	84	8	11	29	31	86	45	55	46	84	100	76	146	183	146	73	78	58	124	78	62	153	92	116	77	91	86
scigt015055	28	64	39	48	15	38	22	28	53	58	35	50	48	24	25	45	50	34	37	198	419	375	131	178	59	28	23	41	23	60	20	62	73	12	28	18	23	26	9	22	11	8	11	4	3	3
scigt017317	9	7	4	18	9	26	20	21	32	36	29	44	16	17	10	8	8	1	4	21	8	7	6	7	10	3	3	5	4	13	8	9	5	3	8	5	8	12	3	0	3	1	6	1	1	2
scigt014512	0	1	0	1	0	0	0	0	1	0	0	0	1	0	0	0	0	0	1	0	3	3	0	0	0	0	0	0	1	0	0	1	4	1	3	5	8	10	3	7	4	8	9	4	12	3
scigt023407	0	0	0	0	0	0	0	0	0	0	0	0	0	0	0	0	0	0	0	0	0	0	0	0	0	0	0	0	0	0	0	0	0	0	0	0	0	0	0	0	0	0	0	0	0	0
scigt013850	9	11	15	24	40	31	36	14	17	17	16	15	11	4	3	10	5	2	11	11	1	1	1	1	0	0	0	2	3	2	0	0	0	0	0	0	0	0	0	0	0	0	1	0	0	0
scigt011363	2	0	3	1	6	7	1	3	1	2	1	1	6	2	2	5	8	1	3	2	6	9	8	18	21	11	11	14	4	12	6	16	12	2	0	7	2	0	0	1	1	1	0	4	1	3
scigt006910	2	0	0	1	0	0	0	0	0	0	0	0	0	0	0	0	1	0	2	0	0	0	0	1	0	0	0	0	0	0	1	2	1	0	1	0	0	0	0	0	1	0	2	0	0	0
scigt012814	441	453	342	737	544	704	452	668	981	989	786	1781	1104	747	609	1161	956	684	672	1274	1	3	0	0	2	0	1	0	6	152	20	416	424	1130	189	210	217	416	247	331	409	363	483	323	372	386
scigt010614	18	20	6	19	11	27	14	1	11	11	7	18	16	30	52	4	6	0	6	17	0	0	0	0	0	0	0	0	0	0	1	2	5	2	8	15	7	2	1	1	4	3	1	7	5	5
scigt023801	0	1	2	0	0	4	0	2	1	2	0	5	6	1	2	0	3	2	1	12	3	2	2	2	3	1	0	1	0	0	0	10	12	0	4	1	4	5	0	2	1	0	5	0	4	3
scigt003326	5	18	4	5	7	15	6	20	17	26	23	35	22	10	10	7	13	7	9	17	12	7	6	10	5	6	10	10	3	9	13	12	18	6	3	6	5	8	4	7	8	3	8	2	7	4
scigt008921	37	66	56	65	45	117	48	83	144	129	86	164	107	74	70	96	72	54	83	161	113	124	266	291	170	53	52	70	59	90	55	95	110	89	8	28	9	23	16	14	26	29	12	6	16	13
scigt000473	5	4	7	7	7	8	5	12	4	7	11	8	6	3	4	8	0	1	3	9	12	7	8	6	4	3	3	3	6	3	1	7	18	4	4	17	13	13	4	9	12	6	15	8	4	3
scigt012873	74	116	100	131	109	169	100	105	174	157	92	154	123	57	62	75	72	46	82	87	12	17	15	16	47	24	30	34	66	67	46	99	72	66	44	46	38	82	44	70	89	52	99	31	48	27
scigt009420	254	349	302	442	307	430	259	314	421	415	258	434	259	145	270	315	259	183	200	345	163	149	355	319	358	213	213	274	468	518	326	518	508	298	120	222	130	212	202	201	285	139	212	105	127	85
scigt008325	0	1	1	0	0	1	0	0	0	2	0	0	0	0	0	0	0	0	0	0	0	1	0	0	0	0	0	0	0	0	0	0	1	0	0	0	0	1	0	0	0	0	0	0	0	0
scigt026146	101	134	117	207	85	125	72	174	98	180	80	142	183	81	81	149	140	61	66	191	86	66	166	195	149	73	76	90	112	179	79	270	249	156	215	191	220	280	114	119	150	158	202	131	132	125
scigt009957	49	12	58	87	67	102	44	40	43	42	29	48	55	7	10	28	23	15	20	53	23	16	18	11	38	13	15	23	39	28	18	36	47	5	2	11	6	4	2	2	6	5	11	6	7	3
scigt016136	31	42	23	54	43	51	34	56	45	110	93	170	107	45	35	33	19	26	18	44	59	81	73	79	54	19	23	32	29	35	16	31	31	19	28	40	10	33	26	31	34	23	25	19	28	23
scigt022291	53	60	55	79	52	104	52	80	114	174	99	207	127	114	56	69	51	38	44	77	30	36	30	42	36	20	21	27	39	61	38	53	40	20	23	27	29	25	13	23	26	17	15	31	26	16
scigt015647	3	2	11	4	3	3	0	0	0	4	3	0	1	0	3	3	4	1	5	61	82	64	25	26	18	7	3	13	4	2	0	0	0	4	5	7	8	0	0	0	1	0	1	1	3	0
scigt004178	0	0	0	0	0	0	0	0	0	0	0	1	1	0	0	0	0	0	0	0	0	0	0	0	0	0	0	0	0	0	0	0	0	0	0	0	0	0	0	0	0	0	0	0	0	0
scigt020471	50	59	47	68	52	91	41	90	106	108	46	113	77	29	45	56	59	45	40	79	70	63	106	98	69	28	22	33	51	52	30	73	70	32	26	30	21	39	31	24	44	38	25	28	27	19
scigt021362	0	2	2	2	3	3	5	4	7	4	3	5	3	2	3	1	3	2	1	4	2	2	1	3	2	0	0	1	2	3	1	6	7	4	1	8	4	3	1	10	3	1	4	6	3	1
scigt005792	34	67	58	79	79	119	52	64	113	173	148	238	154	68	49	69	56	30	28	90	120	119	70	74	81	41	43	49	79	76	39	97	111	27	12	19	11	4	2	6	11	3	6	6	8	1
scigt023410	7	9	19	23	19	8	19	12	26	22	18	25	14	14	4	11	5	0	1	7	1	4	1	0	4	0	1	4	3	0	4	8	13	6	3	0	1	0	1	1	1	1	3	3	0	0
scigt023934	1	0	0	0	0	1	0	1	1	7	4	2	4	0	0	0	0	0	0	2	0	0	0	0	0	0	0	2	1	1	0	0	0	0	0	0	0	0	0	0	0	0	0	0	1	0
scigt006982	1	0	1	0	0	0	0	0	0	1	0	0	0	0	0	0	0	0	0	2	2	1	0	1	1	0	0	0	1	0	0	2	3	1	0	0	0	0	0	1	0	0	0	2	1	0
scigt006746	20	34	26	28	11	32	26	29	32	56	36	62	74	21	20	32	44	16	32	109	70	58	57	55	34	7	15	28	23	37	51	189	188	54	32	42	32	33	41	48	43	46	54	31	32	24
scigt006196	127	211	130	187	109	260	170	266	359	450	332	443	470	151	134	111	122	80	80	239	127	110	297	299	239	117	141	130	237	246	142	262	261	145	98	91	98	117	48	59	91	68	80	95	103	86
scigt003638	120	186	121	257	223	424	245	335	541	706	530	939	608	374	229	226	220	152	154	335	265	266	462	502	359	113	109	183	157	138	61	118	123	159	113	118	129	249	108	136	156	142	160	141	143	110
scigt016942	35	42	11	25	17	27	12	21	35	29	19	29	24	27	22	23	16	9	20	101	244	247	1626	1604	618	137	155	311	124	99	66	74	63	60	14	42	27	7	3	7	7	4	4	5	2	5
scigt023999	22	48	50	45	24	56	21	35	26	40	25	31	36	13	11	17	20	19	21	31	14	15	16	22	20	16	7	20	27	17	8	24	19	34	10	18	20	13	12	11	6	6	13	3	10	4
scigt009250	104	199	133	95	99	158	86	166	242	320	232	499	240	228	170	164	143	99	123	194	122	109	138	118	150	69	89	113	140	143	87	164	174	166	79	102	92	121	57	105	76	59	98	58	78	71
scigt011058	106	181	115	171	117	228	143	211	274	305	326	578	334	375	161	211	186	90	100	246	291	264	184	223	202	100	113	179	154	172	103	246	258	99	60	56	48	62	30	42	52	27	28	33	36	25
scigt005639	22	15	17	10	11	21	15	17	25	16	21	34	20	14	21	20	36	8	20	31	133	132	845	827	585	248	215	263	149	187	102	102	96	95	42	93	47	11	14	15	19	8	3	7	10	4
scigt006785	172	431	180	311	230	324	205	252	303	429	261	533	345	166	153	145	114	101	139	274	196	174	193	210	290	134	123	183	233	229	164	225	248	207	88	87	102	95	82	73	125	76	118	74	75	60
scigt009374	733	1827	905	1313	704	1484	730	1173	1330	1512	903	1702	1165	692	792	1150	833	483	549	1615	1515	1395	635	586	700	472	533	515	1066	1306	866	1431	1452	879	263	395	215	447	434	348	637	374	311	191	195	205
scigt018370	92	180	96	114	74	179	96	103	133	123	119	170	160	54	82	132	108	56	70	209	48	60	60	55	90	53	47	77	78	101	85	122	127	99	12	23	6	13	9	4	14	9	7	4	4	5
scigt007106	146	311	166	230	148	278	173	287	354	430	248	478	320	221	191	198	190	99	113	212	147	134	213	236	313	137	171	182	263	307	161	271	289	194	61	98	74	67	46	56	67	42	56	60	62	36
scigt025654	62	124	57	100	47	88	44	78	134	99	47	120	87	33	63	65	54	38	46	80	73	42	85	75	112	55	48	80	88	81	54	94	111	75	60	32	33	41	28	24	43	23	28	33	26	30
scigt017112	10	8	4	21	32	62	32	36	47	47	55	89	84	57	12	23	23	72	84	220	417	372	193	237	59	15	17	48	17	2	3	3	7	4	1	0	0	0	0	1	0	1	2	1	0	2
scigt005467	110	18	107	195	183	234	112	24	23	29	15	27	7	5	27	61	52	35	46	49	2	3	3	2	41	2	2	3	22	0	0	0	0	1	0	1	0	0	1	4	2	0	10	11	4	0
scigt002549	2	8	3	3	0	3	3	2	2	3	1	2	3	1	4	3	4	1	4	5	2	2	4	2	2	0	2	2	1	2	0	7	10	13	2	6	1	4	0	6	4	1	3	3	1	1
scigt019947	0	0	0	0	1	0	0	0	6	0	5	0	5	0	1	0	2	0	1	1	0	0	0	2	0	0	0	2	0	0	0	0	0	0	1	0	0	0	0	0	3	0	0	1	0	0
scigt018679	18	49	32	43	28	34	16	28	60	82	44	54	68	29	25	39	48	13	23	20	1	0	6	3	10	15	12	19	26	17	28	60	59	13	11	16	13	11	9	15	12	11	15	10	12	4
scigt008529	0	0	0	0	0	2	4	18	37	27	5	11	12	1	0	0	0	0	0	0	0	0	0	0	0	0	0	0	0	0	0	0	0	0	0	0	0	0	0	0	0	0	0	0	0	0
scigt024566	81	126	60	89	64	143	90	126	206	207	208	275	245	66	55	59	58	45	49	119	58	42	31	38	71	39	34	50	70	68	46	85	104	42	41	58	68	52	41	45	52	32	40	35	24	32
scigt008351	0	0	0	0	1	4	2	1	0	1	0	0	0	1	0	0	0	0	0	1	0	0	0	0	0	0	0	0	0	0	0	0	0	0	0	0	0	0	0	0	0	0	0	0	0	0
scigt009880	143	460	202	321	217	381	176	232	295	243	188	393	275	177	213	202	267	143	209	339	235	195	130	134	195	102	84	148	280	223	178	288	273	262	45	24	21	48	23	32	45	30	43	44	31	27
scigt009960	0	0	1	0	0	0	0	0	3	3	18	10	5	2	0	0	0	0	0	0	0	0	0	1	0	0	0	0	0	0	0	2	2	0	0	0	0	0	0	0	1	0	0	0	0	0
scigt018147	132	484	164	219	117	298	127	216	310	297	172	279	233	121	179	200	183	80	107	175	4	0	22	22	61	62	70	76	186	215	150	386	399	144	58	84	60	135	60	103	103	67	81	58	79	69
scigt018065	21	24	16	1	5	10	10	19	17	19	16	26	14	5	13	5	6	10	7	35	13	9	22	10	0	4	0	3	7	10	4	11	26	25	11	1	13	5	3	7	0	0	7	0	8	5
scigt013803	722	657	897	1267	1000	1337	948	1654	2389	1796	1100	1701	933	950	1251	847	691	1568	1375	1523	1250	1119	512	562	517	339	326	355	746	941	521	671	807	1183	603	692	756	1193	702	917	965	757	954	903	959	871
scigt011887	2	3	0	0	0	1	0	0	0	0	2	2	1	0	1	0	0	0	0	4	1	1	5	7	0	0	3	1	1	1	0	1	0	0	7	5	4	0	5	2	3	0	3	0	5	1
scigt016291	211	519	260	299	244	409	225	349	466	669	517	919	493	520	226	340	325	215	232	340	166	144	173	216	198	126	98	154	239	235	163	295	324	243	87	106	121	92	47	63	63	77	74	109	133	71
scigt005248	51	26	114	37	47	8	5	6	4	4	8	9	6	6	7	63	27	35	30	43	0	0	0	0	0	0	0	0	0	0	0	0	0	0	0	0	0	0	1	2	3	0	15	14	6	0
scigt013560	31	36	31	40	24	53	26	29	50	71	50	47	68	12	19	26	32	17	18	32	13	9	2	4	18	10	19	12	15	21	21	26	25	6	1	5	1	1	1	0	2	0	3	1	0	0
scigt005150	14	27	18	21	19	31	14	10	17	30	13	25	10	13	7	26	29	12	19	27	14	20	18	19	30	9	15	16	15	12	18	32	28	11	2	6	2	2	3	2	1	1	2	0	0	1
scigt002281	458	577	510	767	638	868	457	578	834	681	396	733	567	295	382	428	375	442	410	744	223	204	368	407	446	206	232	310	355	433	256	375	395	507	344	374	418	403	242	266	359	243	393	345	360	221
scigt016095	34	33	28	32	18	41	15	37	30	38	34	50	22	18	21	19	18	33	19	31	22	24	18	22	26	20	17	26	30	30	18	61	43	30	27	33	23	31	17	23	26	31	32	18	23	15
scigt007612	1	8	1	4	0	2	0	9	3	0	0	2	9	0	3	0	0	2	0	1	2	1	33	19	10	4	7	18	8	5	7	14	9	1	5	5	3	0	3	1	1	2	8	0	2	1
scigt024396	0	0	1	0	2	22	19	49	60	240	206	433	187	173	55	12	21	0	0	6	0	1	0	0	0	0	0	1	0	0	0	0	0	0	0	0	0	0	0	0	0	0	0	0	0	0
scigt022901	685	1236	722	1159	755	1294	725	1307	1626	1490	977	1294	911	684	804	695	570	483	602	1017	1167	1082	281	251	568	243	269	332	715	762	498	790	945	912	696	745	602	1604	1143	922	1572	1271	1522	731	984	943
scigt007806	3	2	2	2	2	0	1	3	5	10	8	13	9	1	1	3	2	2	3	3	1	0	2	1	1	0	0	0	0	0	0	4	4	0	1	6	2	1	1	3	4	1	2	5	2	3
scigt010625	37	76	44	47	79	138	124	93	53	58	37	167	48	21	107	59	91	17	120	86	0	2	0	0	0	0	0	0	0	2	1	19	22	54	19	13	6	40	18	5	19	33	21	25	36	72
scigt014955	0	2	1	1	5	2	1	0	0	0	1	4	1	2	1	3	1	2	4	13	4	3	1	1	4	0	0	1	0	0	1	2	0	0	7	3	1	10	6	6	2	5	5	0	3	0
scigt020581	37	36	38	51	45	74	31	27	34	38	29	75	48	8	10	59	36	25	45	54	45	35	137	128	113	15	21	57	54	41	48	26	23	1	2	2	2	0	3	7	0	1	9	10	6	3
scigt004007	25	66	40	47	40	68	41	88	117	188	143	240	157	69	58	53	46	58	46	109	126	129	40	51	54	34	29	43	41	55	29	50	60	27	19	22	23	19	8	18	17	11	23	16	26	15
scigt007892	2	1	1	1	1	5	3	3	8	9	7	10	8	1	1	0	2	0	0	5	3	2	27	20	26	13	5	25	15	12	16	12	8	1	0	0	1	1	0	1	0	1	0	0	2	0
scigt011438	113	158	134	223	148	239	127	194	258	237	159	206	163	104	138	169	127	100	122	162	18	21	37	45	81	67	67	68	87	208	142	197	221	170	57	101	40	80	59	60	78	26	68	25	30	25
scigt007677	24	7	16	27	13	12	12	10	30	30	14	35	9	15	9	8	17	7	8	44	25	15	11	11	20	9	14	8	5	11	10	37	30	17	12	13	19	17	11	12	12	3	21	13	17	14
scigt004643	0	0	0	2	0	0	0	0	0	0	0	0	0	0	0	0	0	0	0	0	1	0	0	2	0	0	0	0	0	0	0	0	0	0	0	0	0	0	0	0	0	0	0	0	0	0
scigt008393	2	2	2	2	0	4	0	0	4	1	1	4	1	1	1	4	4	3	1	13	3	6	9	8	2	2	0	1	1	3	1	16	19	0	1	0	4	1	0	1	3	4	0	1	1	0
scigt015398	0	0	0	0	0	0	0	32	14	144	161	197	176	67	8	4	5	0	0	1	0	0	1	0	0	0	0	0	0	0	0	0	0	0	0	0	0	0	0	0	0	0	0	0	0	0
scigt008665	796	780	951	1314	1042	1209	695	1078	1272	953	604	892	800	410	639	654	681	817	563	1036	304	264	215	260	257	162	154	186	289	423	214	326	381	750	1113	1287	882	1789	933	1291	1277	1137	1644	780	980	605
scigt004773	0	2	0	1	2	1	0	2	1	2	0	7	1	1	2	1	0	1	0	0	0	0	0	0	0	0	0	1	0	0	0	1	3	2	0	0	0	0	0	0	0	0	1	1	0	1
scigt009267	3	8	18	4	11	13	2	0	0	0	5	0	2	1	4	14	4	0	1	2	10	9	6	6	3	2	4	2	3	5	9	11	14	2	5	0	2	1	1	2	0	5	0	2	0	1
scigt018275	675	1212	860	1230	877	1338	658	903	1127	1158	616	1265	847	439	573	561	427	467	450	795	442	386	814	895	743	266	324	399	580	612	432	640	674	606	367	380	465	578	362	393	494	419	615	335	426	382
scigt011596	42	102	52	47	45	74	70	83	122	200	131	250	148	150	62	96	82	58	79	84	57	61	18	24	22	31	28	25	55	54	45	83	86	17	12	19	18	17	21	20	15	12	14	10	12	6
scigt007108	0	1	0	0	0	1	0	1	0	2	1	12	3	12	1	1	0	0	0	0	0	0	0	0	0	0	0	0	0	0	0	0	0	0	0	1	0	0	0	0	0	0	0	0	0	0
scigt000934	302	63	339	638	683	691	438	97	165	93	42	85	43	30	61	196	77	87	98	138	13	6	11	9	45	1	4	4	43	0	4	2	2	7	6	3	2	4	9	8	6	4	22	28	20	4
scigt009480	45	91	62	84	49	124	92	133	178	120	91	127	117	40	50	78	86	77	58	75	15	6	7	6	9	26	34	25	64	70	56	110	113	46	11	25	11	24	14	17	33	18	14	6	11	8
scigt014462	430	708	452	688	425	890	499	712	1154	895	586	1160	674	410	521	643	574	697	628	1124	494	410	276	258	261	245	304	296	414	608	363	707	832	712	367	457	389	521	393	362	516	365	471	298	322	314
scigt017301	25	68	37	30	23	32	26	64	103	126	104	106	107	27	20	34	22	11	17	21	7	7	6	4	21	21	15	8	37	52	30	79	85	16	13	19	9	22	8	19	18	16	17	6	7	3
scigt010996	33	64	28	40	33	91	59	116	195	282	215	293	220	59	79	42	36	19	26	68	6	10	12	23	63	41	34	37	73	57	36	51	53	7	1	14	2	5	3	8	6	4	3	3	4	1
scigt014717	101	160	114	176	98	202	113	224	282	337	230	274	312	102	122	146	126	108	96	244	238	186	322	357	313	155	169	191	182	276	163	234	262	186	68	72	77	82	48	49	64	35	51	47	56	34
scigt022476	79	114	80	114	89	198	120	280	321	779	546	1067	540	599	334	760	654	238	292	343	717	665	363	383	367	144	167	308	147	165	104	188	211	92	48	75	61	56	31	55	61	45	53	33	44	29
scigt018248	120	132	88	203	249	358	156	367	573	313	274	391	369	130	144	110	102	158	127	472	352	348	1920	1950	415	179	179	286	138	168	104	410	553	624	506	478	363	968	521	433	698	680	577	514	648	418
scigt020630	34	25	29	49	44	89	39	66	86	100	75	150	96	28	33	32	38	33	32	100	4	5	0	2	4	4	3	3	1	7	5	12	17	75	10	13	10	17	12	8	11	12	19	12	20	12
scigt007636	0	1	1	1	0	1	3	15	7	13	19	34	35	6	3	2	1	0	0	3	2	1	1	4	12	1	6	2	11	2	4	3	4	3	5	2	1	0	0	3	0	0	0	0	0	1
scigt023588	78	127	91	137	97	175	112	159	206	199	164	237	217	81	68	48	55	61	74	192	73	82	34	44	49	36	47	46	84	115	53	98	100	126	24	31	33	38	3	18	24	14	29	29	14	18
scigt020586	46	73	70	69	70	94	57	89	100	102	82	138	110	48	55	42	31	26	44	74	11	18	31	19	46	13	16	17	23	26	12	28	26	20	28	31	27	58	21	18	23	23	24	31	31	31
scigt002814	5	6	2	8	14	10	3	17	35	8	8	19	19	3	12	9	16	1	3	38	1	1	23	23	8	7	4	7	3	15	4	87	69	81	37	19	7	108	62	49	87	66	57	22	54	33
scigt006809	1	1	0	0	0	2	3	5	2	3	3	1	2	2	0	0	0	0	1	2	1	1	2	3	0	0	1	2	0	0	0	2	4	1	0	0	0	1	2	0	2	0	1	0	0	0
scigt001019	0	1	0	0	0	1	0	0	0	0	0	0	0	0	0	0	1	0	0	0	3	1	1	3	2	0	0	0	0	1	0	0	0	0	0	0	0	0	0	0	0	0	0	0	0	0
scigt021697	0	0	0	0	0	0	0	0	0	0	0	0	0	0	0	0	0	0	0	0	0	0	0	0	0	0	0	0	1	0	0	1	0	0	0	0	0	0	0	0	0	0	0	0	0	0
scigt015911	218	509	279	450	365	525	267	308	406	312	207	414	345	173	252	307	257	164	272	451	270	230	195	205	254	126	148	187	290	277	231	383	425	452	224	303	227	379	245	302	338	261	291	243	320	221
scigt014740	9	14	11	20	16	40	28	27	33	62	23	41	43	15	14	12	17	7	7	25	7	5	7	16	8	12	12	17	19	16	9	12	17	38	5	16	13	9	13	13	11	6	12	11	15	5
scigt011383	24	31	32	22	17	31	18	26	21	42	22	42	36	22	16	19	11	13	12	9	8	7	8	16	29	9	13	18	33	27	7	22	22	4	6	10	11	7	3	9	9	6	10	4	4	5
scigt019128	243	387	256	358	255	499	256	492	608	442	271	551	413	249	321	378	355	181	188	438	14	18	228	256	303	162	187	226	412	577	285	623	714	346	98	101	99	192	122	114	200	145	179	94	150	114
scigt024884	191	501	205	246	196	445	192	272	381	310	220	318	318	144	170	195	206	129	187	375	308	294	188	182	229	120	129	132	261	246	192	350	401	256	142	156	168	146	104	120	138	95	136	102	111	72
scigt016086	4	6	3	5	2	9	5	11	4	15	17	25	17	12	13	9	12	7	14	1943	3637	3356	621	664	371	162	197	326	49	112	60	96	111	42	12	15	14	9	3	8	10	2	3	6	7	5
scigt002215	13	11	3	3	6	6	8	11	66	50	69	46	30	13	7	11	6	3	5	23	18	13	74	75	169	63	59	57	16	59	15	15	36	27	19	39	20	6	4	6	11	7	5	10	11	5
scigt015827	142	196	195	236	203	432	208	272	406	364	432	567	392	226	151	190	198	129	174	370	120	93	94	86	153	78	78	127	138	165	116	192	175	99	82	72	79	109	56	79	87	63	74	68	77	58
scigt011730	6	21	14	19	26	25	23	15	26	20	15	7	16	3	5	17	15	9	9	15	11	13	4	1	8	4	8	8	14	11	4	10	12	5	8	3	2	6	3	4	5	2	2	3	3	1
scigt004772	206	324	255	289	269	386	170	265	447	431	340	437	343	143	142	219	164	107	154	269	129	105	110	150	153	83	88	89	149	167	67	153	162	80	81	151	133	170	106	121	132	104	180	88	117	90
scigt010934	0	0	0	0	1	0	0	1	0	1	0	2	2	11	10	14	22	19	18	8	2	3	1	1	0	1	1	3	0	0	0	1	0	2	0	0	0	0	0	0	0	0	0	0	0	0
scigt025128	0	2	0	0	1	0	0	0	0	0	0	3	0	1	0	0	0	0	0	3	0	0	0	0	2	0	0	0	0	0	0	0	0	0	0	2	0	0	0	0	0	0	0	0	0	0
scigt007618	0	0	0	0	0	0	0	1	1	0	0	0	0	0	0	0	0	1	0	0	0	0	0	0	0	0	0	0	0	0	0	0	1	0	0	0	0	0	0	0	0	0	0	0	0	0
scigt002130	10	35	14	26	10	19	15	37	48	28	31	29	15	14	23	28	31	10	15	38	44	28	32	37	22	12	22	16	18	39	14	28	36	19	8	6	8	14	6	7	3	12	8	8	6	7
scigt005804	668	342	449	936	1128	1923	639	1074	1484	839	467	483	356	211	216	433	210	126	98	1059	21	23	307	289	274	547	576	177	382	250	349	1065	1142	1392	1235	1375	765	1724	1138	1726	2014	1119	1389	308	676	661
scigt016179	213	457	227	341	203	411	222	584	409	317	292	477	513	205	188	343	213	169	218	615	1397	1237	1477	1575	1611	448	445	757	530	580	323	499	591	322	178	329	216	224	145	133	255	170	167	193	265	186
scigt011895	0	0	2	1	0	2	1	0	3	2	0	0	3	2	1	5	1	1	0	2	14	5	39	32	53	10	13	10	4	4	0	4	13	4	2	4	2	4	1	3	0	1	6	0	2	0
scigt021150	1	0	0	3	1	0	0	0	1	0	0	1	0	0	0	0	0	0	0	1	0	0	0	0	0	0	0	0	0	0	2	5	4	0	1	3	0	0	0	0	0	2	0	0	1	1
scigt008656	0	0	0	0	0	0	0	1	0	0	0	0	0	0	0	0	0	0	0	0	0	1	0	0	0	0	0	0	0	0	0	0	0	0	0	0	0	0	0	0	0	0	0	0	0	0
scigt010275	0	0	0	0	0	0	0	0	0	0	1	0	0	0	0	0	0	0	0	0	0	1	0	0	0	0	0	0	0	0	0	0	0	0	0	0	0	0	0	0	0	0	0	1	0	0
scigt011481	8	69	24	20	8	17	13	8	51	28	26	30	44	9	15	12	14	6	10	19	6	7	16	30	33	20	17	13	26	36	35	80	82	33	2	10	21	10	8	9	6	3	7	16	10	9
scigt024490	0	0	0	0	0	0	0	14	0	35	87	117	90	16	2	0	1	0	0	0	0	0	0	0	0	0	0	0	0	0	0	0	0	0	0	0	0	0	0	0	0	0	0	0	0	0
scigt003410	0	0	1	0	0	0	0	0	1	0	1	0	0	0	2	0	0	0	2	1	0	1	0	0	0	0	0	0	0	0	0	1	3	0	2	0	0	0	0	0	0	0	1	0	2	0
scigt011262	11	17	11	10	9	14	9	12	20	17	17	26	12	10	10	36	37	17	10	34	17	23	35	31	13	8	7	11	14	16	10	54	66	16	10	17	17	16	14	16	16	17	19	9	14	12
scigt008384	0	0	1	0	0	0	1	269	101	976	893	1644	726	682	161	44	92	3	0	0	1	1	0	0	0	0	0	0	0	0	0	0	0	0	0	0	0	0	0	0	0	0	0	0	0	0
scigt008551	46	8	22	19	28	11	1	2	3	2	3	11	2	6	10	17	15	39	42	27	1	0	4	3	28	1	0	1	17	0	0	2	0	0	0	1	3	4	0	2	0	2	1	9	5	0
scigt024002	26	84	25	34	12	58	24	48	74	46	37	66	81	22	32	53	64	12	21	72	14	9	14	15	20	17	17	15	43	80	49	180	215	18	11	10	12	8	0	14	8	4	5	5	3	2
scigt011568	296	894	358	456	327	649	361	542	723	941	791	1566	923	970	531	447	409	153	272	554	243	297	132	134	287	252	224	216	484	510	385	455	530	222	51	81	70	67	34	57	68	47	48	47	51	27
scigt022381	71	67	24	161	197	208	83	372	222	166	133	389	188	65	72	64	63	63	47	412	45	33	57	61	45	52	47	51	54	187	114	445	478	5184	292	366	430	452	479	327	685	251	430	394	619	312
scigt008380	79	126	69	147	83	183	98	189	169	172	111	179	159	64	84	89	73	66	49	127	87	76	128	103	95	35	28	52	77	79	48	83	93	166	63	83	73	94	63	69	80	65	76	37	40	48
scigt011030	17	43	24	39	19	41	19	17	39	15	20	33	29	12	15	39	35	34	36	30	4	5	31	29	34	17	23	23	24	27	32	48	61	28	11	11	5	18	8	5	18	12	7	6	7	5
scigt008623	36	47	35	44	43	61	26	74	101	117	52	86	138	25	21	63	33	33	38	57	22	24	46	55	45	30	26	59	47	58	38	83	67	28	18	22	23	21	18	24	17	9	13	10	10	8
scigt001204	51	96	59	69	42	105	41	60	101	93	70	92	61	36	50	69	62	46	68	104	87	75	53	53	68	43	54	61	77	69	50	68	69	76	36	59	37	59	28	41	36	23	41	21	44	19
scigt009013	55	150	70	90	53	124	84	108	189	152	113	181	154	61	58	83	37	35	64	71	40	42	33	40	13	17	27	31	54	51	43	76	73	38	18	23	30	20	10	21	15	12	28	7	10	11
scigt025751	1	0	0	1	0	0	1	0	1	3	3	2	7	0	0	3	0	0	1	2	0	0	0	0	0	0	0	0	0	0	0	0	0	0	0	0	1	0	0	0	2	1	0	0	0	0
scigt023138	71	84	109	168	116	170	96	154	205	204	111	146	137	57	88	105	90	74	59	122	34	39	17	15	23	30	23	26	41	68	41	94	87	114	81	93	122	113	81	119	127	90	142	82	92	63
scigt002842	444	1369	628	823	506	1010	546	869	1240	1129	834	1373	988	535	576	731	563	567	571	920	406	386	341	356	465	364	364	408	875	774	554	1011	1150	599	221	304	344	276	204	257	283	200	244	308	245	184
scigt025166	28	51	29	29	21	45	22	35	51	67	36	62	54	31	31	31	32	34	37	43	32	22	35	28	49	13	18	20	27	24	18	28	31	25	8	7	18	12	13	9	10	12	12	13	5	3
scigt017333	0	1	0	0	0	1	1	0	0	0	0	0	0	0	0	0	0	0	0	2	3	1	1	0	0	0	1	2	2	0	1	0	0	0	0	0	0	0	0	0	0	2	0	0	0	1
scigt024311	0	0	0	0	0	0	0	0	0	1	0	2	0	0	0	0	0	0	0	0	0	0	0	0	0	0	0	0	0	0	0	0	0	0	0	0	0	0	0	0	0	0	0	0	0	0
scigt021889	103	290	133	192	102	222	131	197	283	413	319	543	409	179	127	150	136	64	80	126	72	61	265	236	292	130	120	182	228	230	130	347	336	72	78	84	98	100	55	66	76	67	78	74	82	60
scigt001673	275	711	383	475	275	617	320	632	905	928	651	928	870	319	339	364	296	248	250	446	146	122	401	421	344	232	231	242	341	365	236	472	486	261	84	111	87	136	70	87	122	85	101	81	74	65
scigt007098	0	0	0	0	0	0	0	2	0	0	0	0	0	0	0	0	0	0	0	0	0	0	0	0	0	0	0	0	0	1	0	1	2	0	0	0	0	0	0	0	0	0	0	0	0	0
scigt011836	634	1044	704	880	662	1009	469	648	913	842	653	1107	689	469	585	687	566	433	551	879	243	234	202	196	354	257	284	287	593	614	404	654	685	574	357	574	280	655	421	525	609	441	428	213	325	246
scigt005387	7	20	15	10	14	22	8	6	12	13	12	16	9	9	7	8	12	10	8	8	4	4	0	3	11	4	0	8	7	7	5	7	7	1	6	3	5	4	4	3	3	1	4	0	3	0
scigt020056	0	0	0	0	0	0	1	0	0	5	0	0	0	0	0	0	0	0	0	0	0	0	0	0	1	0	0	0	0	0	0	0	0	0	0	1	0	0	0	0	0	0	0	1	0	0
scigt018752	1	0	2	5	4	7	3	0	1	1	0	2	0	0	0	3	0	1	0	1	0	1	1	1	0	0	0	0	1	0	0	1	0	0	0	0	0	0	1	0	0	0	1	0	0	0
scigt016334	26	35	52	45	48	143	105	278	184	250	222	279	279	116	73	28	37	15	29	113	31	27	76	72	41	29	32	43	58	51	42	61	66	31	18	52	6	30	7	24	26	15	9	8	12	6
scigt009741	163	285	183	249	219	239	128	194	263	234	123	252	182	104	139	278	252	151	144	249	77	66	248	248	206	78	106	152	163	124	108	188	187	181	83	96	57	204	122	146	150	145	163	65	93	99
scigt012206	14	17	12	16	12	17	15	20	21	29	27	28	38	7	7	10	11	6	4	22	13	19	22	16	31	11	11	12	10	8	4	11	12	4	2	6	2	1	2	3	0	0	4	0	2	0
scigt008730	3	1	0	1	0	3	5	0	2	0	2	4	1	0	0	1	1	0	1	0	0	1	1	2	1	0	1	3	0	0	0	3	0	0	2	2	1	0	0	0	0	0	1	0	1	0
scigt001592	3	7	4	10	16	17	10	13	20	59	12	54	26	5	11	12	9	12	6	13	1	0	11	8	14	1	0	7	23	9	9	3	3	1	7	12	5	2	2	2	3	1	4	5	4	3
scigt000969	0	0	0	2	0	1	0	0	0	1	0	4	2	0	0	0	0	1	1	1	0	0	0	0	0	0	0	1	0	0	1	2	3	0	0	0	0	1	0	1	0	1	0	1	1	1
scigt012568	0	0	0	2	1	0	1	3	0	8	6	5	10	2	4	3	6	0	2	4	2	0	0	0	3	1	3	3	2	2	1	2	1	0	1	0	0	0	0	0	0	0	0	0	0	0
scigt013760	1	2	4	3	6	1	0	1	8	4	6	3	5	0	14	6	2	1	3	7	3	1	7	5	4	1	0	1	4	0	0	19	15	3	2	0	4	9	1	3	6	2	8	8	1	4
scigt020792	13	2	0	0	4	13	8	0	0	6	3	4	8	0	5	4	6	0	12	9	0	0	0	0	0	0	0	0	0	0	0	0	0	0	0	0	0	0	0	0	0	0	0	0	0	0
scigt025219	35	70	42	89	59	91	62	94	63	84	65	81	77	37	39	40	31	33	41	64	28	24	27	31	33	18	18	20	46	42	15	43	41	33	17	23	26	19	9	10	18	5	8	19	16	9
scigt011636	0	0	3	0	0	0	0	0	0	0	0	2	0	0	0	0	0	0	0	0	0	0	0	2	0	0	0	0	0	2	0	6	0	0	0	0	0	0	0	0	0	0	0	0	0	0
scigt022141	8	4	27	24	12	6	18	56	68	74	86	116	88	32	17	8	13	8	13	29	8	8	39	40	51	68	84	41	33	74	38	18	23	9	5	11	5	5	5	2	7	2	5	4	5	7
scigt008207	21	34	20	28	23	56	25	61	43	52	35	62	40	31	47	47	41	25	29	77	66	70	114	105	50	29	20	36	34	48	34	140	158	77	39	48	40	56	28	40	37	29	42	29	24	20
scigt014204	1	4	1	1	0	3	3	5	4	11	6	11	5	5	2	5	1	1	3	1	1	0	1	1	0	1	3	3	8	7	5	4	3	2	0	2	0	0	0	0	0	0	1	0	0	0
scigt009221	20	18	17	17	25	38	22	66	107	99	90	99	98	36	12	8	11	5	11	33	2	1	7	7	14	7	6	8	7	8	5	6	10	6	3	5	2	8	0	1	3	4	3	1	3	1
scigt001037	154	265	181	207	126	252	150	218	258	398	252	390	268	155	152	173	143	86	130	236	58	65	47	54	135	81	90	101	158	148	106	155	181	58	33	54	31	37	28	26	36	35	28	19	19	24
scigt023943	10	5	5	14	6	7	6	14	22	27	31	45	32	11	6	6	4	1	2	9	5	4	9	3	15	3	2	5	3	6	6	9	6	1	5	5	0	1	0	0	0	0	0	0	0	0
scigt013798	88	245	110	119	73	164	94	124	183	227	130	322	173	129	118	162	127	71	85	133	22	33	36	48	43	43	53	26	77	101	65	162	172	43	21	32	28	24	18	28	21	24	16	7	13	13
scigt022241	0	2	1	0	1	4	1	0	1	2	4	0	0	0	0	4	2	0	1	0	1	0	1	0	1	1	0	2	0	0	0	2	0	0	2	1	1	0	1	0	2	0	1	0	0	0
scigt002539	7	0	4	11	15	14	5	1	0	1	0	0	1	0	0	0	0	1	0	0	0	0	5	3	1	0	0	0	1	0	0	0	2	0	0	0	0	0	0	0	0	0	0	0	0	0
scigt006176	1	0	1	2	4	8	3	4	15	21	15	27	19	15	0	0	0	2	6	19	24	8	0	0	3	0	2	3	1	0	0	0	0	0	0	0	0	0	0	0	0	0	1	0	0	0
scigt022688	612	1134	555	765	432	917	714	1037	1257	1199	752	1094	601	1256	1006	547	1817	393	614	706	72	57	47	46	78	86	98	32	59	88	57	156	205	1687	278	453	424	206	130	227	176	115	204	308	285	264
scigt004814	0	0	0	0	0	1	0	1	0	0	0	0	0	0	0	0	0	0	0	1	1	0	0	1	1	0	0	0	0	0	3	0	4	0	1	1	0	0	0	0	0	0	0	0	1	0
scigt018819	0	0	0	0	1	0	0	3	8	1	0	0	0	0	0	0	0	0	0	0	0	0	0	0	0	0	0	0	0	0	0	0	0	0	0	0	0	0	0	0	0	0	0	0	0	0
scigt008592	2	2	0	7	0	8	0	2	4	2	2	4	9	0	2	0	3	0	6	0	2	0	0	0	0	0	0	2	2	0	3	5	0	5	0	0	0	5	0	0	0	0	0	0	0	0
scigt025660	7	11	13	12	9	9	2	5	22	28	13	38	13	10	9	9	4	9	4	5	0	0	0	0	0	0	0	0	0	0	0	0	0	1	3	2	2	3	0	4	5	3	3	0	2	2
scigt010407	0	0	0	1	0	0	0	0	0	0	1	0	0	0	1	0	0	0	0	0	0	0	0	0	0	0	0	1	0	0	0	2	0	1	0	0	0	0	0	0	0	0	0	0	0	0
scigt022234	173	259	243	339	234	315	151	197	228	210	149	222	163	74	78	119	86	127	112	187	49	35	35	48	70	34	26	43	103	111	67	97	95	121	100	115	133	98	42	96	91	45	96	57	55	38
scigt013936	76	129	63	116	90	120	73	72	150	113	52	117	94	69	49	58	55	50	67	110	119	112	106	89	82	46	41	53	68	63	40	77	77	80	61	49	48	64	25	53	50	40	53	34	44	39
scigt000605	0	0	0	0	0	0	0	0	0	0	0	0	0	0	0	0	0	0	1	0	0	0	0	0	0	0	2	0	0	0	0	0	0	0	1	0	0	0	0	0	0	0	0	0	0	0
scigt012847	4	3	37	36	4	29	20	2	93	5	13	59	4	27	6	29	20	10	16	10	6	1	81	79	12	12	11	10	7	13	14	36	42	66	9	33	14	19	18	31	22	10	51	23	26	11
scigt008937	56	151	62	90	59	125	65	72	126	75	65	102	78	37	62	72	62	38	77	194	152	144	113	99	127	86	55	79	111	96	65	168	171	113	3	23	7	14	13	14	21	9	6	4	13	6
scigt010896	48	122	99	155	156	220	108	71	98	104	85	117	101	48	38	54	34	32	31	89	160	166	133	153	108	22	32	71	59	43	20	28	33	24	26	30	32	24	14	18	22	19	12	23	26	15
scigt003988	89	24	115	98	134	114	50	16	23	17	9	38	17	15	29	53	38	28	37	60	3	2	0	2	11	0	0	2	7	1	1	0	0	1	1	2	0	1	4	3	7	1	10	7	11	1
scigt018590	0	2	1	2	2	0	1	3	1	0	1	2	1	0	1	3	0	1	3	6	2	2	0	0	0	0	2	1	0	1	2	6	2	5	0	0	0	0	1	0	1	0	0	0	0	0
scigt010830	20	35	22	50	15	54	26	25	31	43	37	49	33	16	20	30	39	7	26	65	31	29	31	27	19	11	8	7	16	21	15	97	114	45	41	61	58	68	75	82	96	64	86	42	61	42
scigt025585	100	116	79	152	102	182	105	156	166	218	126	224	171	66	66	88	72	51	64	128	25	38	26	32	38	47	36	34	71	76	32	57	63	327	19	27	24	27	23	40	28	16	53	20	25	18
scigt023118	228	302	210	424	267	490	292	376	471	522	367	621	472	242	283	305	238	196	197	663	1066	985	359	370	361	127	147	219	265	278	173	325	319	414	202	287	258	263	193	227	263	235	267	181	272	192
scigt025364	250	720	335	458	344	504	276	335	507	650	490	833	492	386	249	293	236	142	193	339	104	112	225	236	175	114	101	146	231	170	156	264	275	165	132	135	134	150	69	146	101	76	187	130	140	116
scigt002104	30	31	44	63	60	98	71	154	205	292	208	329	365	53	47	29	48	21	31	76	23	28	211	220	164	54	57	72	67	75	40	43	77	38	6	21	5	13	8	8	14	12	11	8	8	5
scigt016300	38	130	76	90	59	77	47	66	75	101	51	103	50	47	44	85	64	49	66	75	28	27	64	53	42	18	32	44	50	56	43	80	86	26	24	33	26	41	21	36	32	27	26	19	25	17
scigt003504	39	196	84	70	40	70	31	57	58	125	64	122	125	44	56	90	73	30	42	67	8	8	16	15	37	24	29	27	73	86	56	110	121	55	59	71	54	101	52	71	65	51	53	40	56	28
scigt011650	0	3	0	0	11	28	34	0	42	5	0	0	0	0	0	0	0	0	0	2	0	2	0	2	28	9	0	6	0	17	2	0	37	19	2	7	3	6	0	19	14	17	7	1	10	5
scigt020599	0	1	0	0	0	1	0	0	1	0	1	0	0	1	5	0	1	0	1	2	1	0	1	1	0	1	0	0	0	0	0	2	2	0	2	0	0	1	0	0	1	0	0	2	1	1
scigt018610	1	1	1	0	1	2	1	2	1	1	0	0	1	0	3	0	7	0	0	1	0	0	15	17	3	20	18	92	0	0	1	2	0	2	3	10	1	6	2	6	3	4	8	0	2	5
scigt016308	0	0	0	0	1	0	0	0	0	0	0	0	0	0	0	0	0	0	0	0	1	0	0	0	0	0	0	0	0	0	1	1	3	0	0	0	0	0	0	0	0	0	0	0	0	0
scigt012383	1	0	1	0	0	0	0	0	1	0	1	0	0	0	0	0	0	0	0	0	0	0	0	0	0	0	1	0	0	0	1	0	0	0	0	0	1	0	0	0	0	0	0	0	0	0
scigt000183	53	26	103	68	98	30	7	8	3	6	7	9	5	5	17	59	12	32	33	31	0	0	0	0	0	0	0	0	1	0	0	0	0	0	0	0	0	0	0	2	1	0	2	2	3	1
scigt019092	134	324	234	280	154	264	134	122	218	187	150	223	109	100	134	233	191	78	87	149	34	27	4	5	25	54	60	57	184	238	137	299	283	160	48	117	48	98	74	55	127	45	75	35	60	30
scigt020942	69	139	67	120	97	119	70	103	173	185	85	138	116	54	65	67	61	68	63	113	35	26	26	32	49	18	34	43	62	54	32	57	44	51	35	48	53	28	39	27	49	21	47	14	22	7
scigt015401	9	0	3	2	0	3	0	0	5	0	15	0	0	0	0	0	5	0	0	18	0	0	0	0	0	0	0	0	0	4	0	10	15	10	10	0	10	39	10	11	22	38	16	8	18	36
scigt013977	35	79	39	16	16	25	23	13	12	15	20	43	25	16	3	23	21	12	8	27	34	33	65	79	31	12	12	10	23	21	8	106	114	31	24	29	44	33	35	36	41	28	64	37	40	16
scigt012713	9783	9516	10014	13969	12025	15552	9047	13309	16872	12932	7973	13485	9185	5120	8304	11084	9808	8031	8511	14041	5947	5675	4360	4865	5036	3195	3227	3433	5960	7819	4388	7624	9033	10811	11697	13611	11649	21186	10210	20115	13636	13191	22430	10852	10835	9458
scigt010782	1	1	1	2	1	1	0	3	7	8	7	5	5	4	4	6	3	1	1	2	52	40	649	711	307	108	143	162	100	74	49	28	40	15	7	9	5	1	0	0	4	0	0	1	2	0
scigt009487	63	103	61	94	51	88	60	95	111	118	70	100	87	48	63	94	74	65	63	80	44	23	107	115	81	52	50	53	80	126	70	115	108	81	43	51	34	39	29	36	35	22	37	27	43	25
scigt019892	2	6	13	4	2	8	4	17	16	22	35	48	32	13	7	51	36	21	33	52	134	138	53	59	43	15	15	8	4	0	9	7	5	3	3	5	0	5	0	2	3	0	1	1	3	6
scigt026345	0	0	1	0	1	1	0	0	0	1	0	1	0	2	2	2	0	1	0	1	1	0	1	0	2	0	1	0	0	2	0	6	4	0	0	0	4	0	0	0	1	1	1	1	1	1
scigt008600	9	14	5	8	8	15	9	30	11	25	25	15	21	14	21	8	8	4	3	33	0	1	22	21	44	146	160	79	133	189	87	44	64	93	32	76	42	10	3	5	6	3	9	8	8	12
scigt010270	11	20	8	25	11	17	14	24	42	20	9	29	14	11	10	17	10	21	13	23	5	6	4	5	6	5	5	5	6	9	4	14	12	4	15	19	11	31	25	17	32	15	27	9	16	14
scigt000570	0	0	0	0	0	63	124	646	732	804	345	360	283	41	9	1	10	3	0	5	0	0	0	0	0	0	0	0	0	0	0	0	0	0	0	0	0	0	0	0	0	0	0	0	0	0
scigt011578	0	1	1	1	0	1	0	0	1	1	1	3	0	0	0	1	2	1	0	4	12	15	5	6	11	5	1	3	3	4	4	8	2	0	0	0	0	0	0	0	0	0	0	0	0	0
scigt001162	86	207	88	131	108	177	100	113	206	141	79	154	110	66	92	104	95	57	48	156	61	51	98	80	44	68	51	63	146	188	107	259	308	273	105	185	139	180	114	183	159	94	158	114	132	73
scigt025637	255	741	288	372	187	412	234	453	684	982	747	949	847	350	280	283	168	139	160	406	288	262	334	338	377	157	188	188	375	398	262	554	556	126	69	96	122	82	32	63	50	32	59	30	30	37
scigt012210	2	0	1	3	5	15	11	66	52	153	118	333	95	120	53	38	23	7	3	15	11	9	4	3	1	2	1	2	1	0	0	2	3	0	0	0	1	1	0	0	0	0	0	0	0	0
scigt020432	33	102	50	72	44	639	225	789	4415	382	338	158	131	1807	3037	1013	353	4815	5330	3545	465	480	108	106	52	37	45	46	86	77	57	85	87	1829	547	119	218	1063	188	103	439	1019	238	384	1821	1705
scigt017027	543	1528	118	889	1357	3321	1136	2831	9766	787	670	3147	1230	2345	3040	544	257	2392	567	5195	37	41	23	23	17	135	152	24	42	406	203	1835	2105	20916	2241	654	572	6960	3767	2891	7955	5984	3745	2937	4505	4828
scigt003243	0	3	2	0	0	1	0	3	1	1	0	1	0	1	1	2	0	2	4	1	3	0	1	1	1	0	0	1	0	0	2	3	5	0	0	1	0	0	0	6	2	0	0	0	1	1
scigt019308	10	18	16	23	6	25	11	9	15	10	0	9	7	3	9	5	10	6	0	8	0	0	0	0	0	0	3	0	11	9	5	17	10	14	6	8	4	0	0	3	18	3	0	1	0	3
scigt010167	7	0	1	5	11	11	0	1	7	2	0	1	1	0	0	3	0	0	0	0	0	0	0	0	0	0	0	0	0	0	0	0	0	1	0	0	0	2	0	0	0	2	0	0	0	0
scigt015749	81	157	82	106	71	117	85	101	103	79	66	98	59	31	52	43	50	44	36	116	92	66	58	60	128	58	61	95	107	67	43	53	46	61	25	47	65	13	15	19	20	15	21	10	13	5
scigt025894	593	1132	670	890	571	997	512	850	1146	1077	824	1542	1010	660	595	942	675	506	581	1015	659	662	495	542	921	592	641	679	990	1117	633	1035	1231	675	530	629	722	798	514	629	780	592	824	542	559	514
scigt014607	1	3	0	1	0	1	0	0	1	1	1	1	1	0	0	0	2	0	0	3	1	1	0	0	0	0	2	1	0	0	1	1	2	0	2	2	0	3	0	2	0	2	5	2	3	0
scigt026232	14	70	30	39	14	40	16	34	51	43	34	76	16	20	25	38	36	38	7	31	7	7	5	2	8	6	3	2	21	30	17	51	49	36	13	8	17	17	11	16	9	10	7	5	10	10
scigt000933	110	31	102	111	97	63	47	32	122	123	46	126	107	14	56	54	115	25	23	147	29	39	63	53	42	18	18	17	28	26	40	40	56	55	56	31	46	122	23	41	73	61	50	50	33	43
scigt007667	10	29	18	13	8	35	13	7	39	104	46	77	17	26	8	29	17	20	21	28	2	8	10	10	22	12	9	7	13	16	8	24	39	8	11	15	15	16	11	25	11	12	20	9	9	8
scigt024582	2	0	1	3	2	6	3	6	15	16	10	28	16	4	1	2	0	0	2	5	1	0	3	6	1	3	0	10	5	2	0	0	0	0	0	0	0	0	0	0	0	0	0	0	0	0
scigt012758	16	5	15	30	33	191	130	206	284	143	112	53	68	4	2	8	7	1	7	252	219	206	55	51	23	11	10	48	2	1	1	0	2	1	0	1	0	0	0	0	1	0	0	0	0	0
scigt015188	0	1	0	1	0	0	2	7	4	12	4	6	1	0	0	2	6	0	1	8	5	3	0	5	4	1	1	1	0	3	1	8	6	0	0	2	3	2	0	3	0	0	2	1	0	0
scigt021525	58	142	64	94	55	85	46	76	92	116	61	130	80	44	59	66	57	60	52	102	66	69	101	77	80	35	29	59	74	55	50	135	130	70	66	84	81	106	60	72	82	74	100	49	66	52
scigt018829	28	25	11	25	19	35	21	25	70	28	24	30	29	21	24	45	28	32	33	113	153	132	81	70	64	24	13	30	25	28	27	48	70	54	49	44	64	71	15	31	34	44	61	26	38	19
scigt003949	52	46	53	82	66	92	61	60	89	99	80	103	117	31	20	44	20	22	24	38	12	10	48	49	48	27	16	37	41	41	19	53	43	47	68	58	43	77	41	36	44	56	45	32	58	46
scigt020533	173	260	227	270	234	383	210	403	477	432	398	402	387	154	147	233	216	188	177	398	255	284	624	620	511	193	210	323	213	246	171	285	312	228	209	241	227	309	196	221	266	174	259	238	230	205
scigt001664	15	6	17	22	28	37	24	1	8	3	6	4	4	4	6	13	4	1	4	9	10	14	5	5	2	0	0	3	5	1	0	2	1	1	0	1	0	0	0	0	0	0	1	0	0	0
scigt022820	0	0	0	0	0	0	0	0	0	0	0	0	0	0	0	0	0	0	0	0	0	0	0	1	0	0	0	0	0	0	0	0	0	0	0	0	0	0	0	0	0	0	0	0	0	0
scigt019378	166	242	192	253	213	285	132	177	200	206	139	231	183	88	86	149	130	98	110	182	74	69	46	49	102	49	51	56	97	112	66	134	110	131	89	102	125	81	65	78	96	56	82	60	76	37
scigt013937	1	4	1	1	2	1	0	0	0	0	5	0	0	0	0	2	2	1	0	3	1	0	2	1	0	0	0	1	2	4	0	7	3	2	0	0	2	0	1	1	1	0	2	0	0	1
scigt006067	25	60	16	25	25	44	28	66	84	133	110	157	143	44	11	24	21	23	16	48	79	50	65	69	65	17	32	25	39	34	20	54	50	30	12	1	10	0	4	5	8	2	11	8	0	4
scigt023726	0	0	0	1	0	0	0	0	0	1	0	0	0	0	0	0	0	0	0	0	0	0	0	0	0	0	0	0	0	0	0	0	0	0	0	0	0	0	0	0	0	0	0	0	0	0
scigt005524	40	89	42	46	33	77	41	58	50	73	55	69	84	12	33	33	18	17	17	28	7	6	35	32	25	29	23	40	54	49	32	34	38	26	29	9	10	26	5	6	6	18	7	6	3	1
scigt019743	4	6	4	4	4	4	3	3	8	10	9	6	4	2	6	4	4	3	2	4	10	6	9	6	10	5	3	3	3	9	8	10	14	1	3	8	7	6	1	2	4	0	8	9	6	0
scigt022916	13	38	31	19	20	30	18	13	31	27	11	19	16	15	17	24	15	15	21	21	16	15	11	16	24	10	27	26	20	26	23	30	37	15	6	11	7	2	6	2	7	6	5	3	3	5
scigt014484	0	0	0	0	0	0	0	0	0	0	0	0	0	0	0	1	0	0	0	1	0	0	0	0	0	0	0	1	0	0	0	2	3	0	0	0	0	0	0	0	0	0	0	0	0	0
scigt022613	2	1	0	0	1	1	1	1	2	0	0	7	0	0	1	0	1	1	0	1	0	0	0	0	0	0	0	0	0	0	0	0	0	1	0	0	0	0	0	0	0	0	1	0	0	2
scigt008513	11	20	12	23	15	38	14	30	28	33	15	29	33	15	21	20	23	27	11	79	14	18	73	80	46	27	36	47	28	40	13	63	76	33	30	24	22	24	13	12	13	22	7	18	18	16
scigt007712	117	254	108	225	156	500	212	205	363	280	158	246	197	62	69	66	86	68	74	198	120	121	147	129	211	80	93	130	134	121	87	141	144	106	75	77	100	68	53	56	75	40	84	68	64	67
scigt002669	2	12	8	2	3	10	7	13	7	11	11	11	5	5	3	8	6	8	6	22	15	7	7	10	9	1	3	17	10	17	5	6	10	14	9	4	8	10	14	3	11	0	0	8	3	9
scigt003459	5	16	0	14	7	3	5	10	10	7	12	15	20	8	7	3	8	8	10	25	25	17	7	4	16	9	14	2	6	7	5	18	25	7	7	11	17	15	9	12	18	11	19	19	15	10
scigt010119	0	0	2	0	0	0	2	0	0	0	0	0	0	0	0	4	0	0	0	0	0	0	0	1	0	0	0	0	0	0	0	0	0	1	0	0	3	0	0	1	0	0	0	0	0	0
scigt009677	0	0	0	0	0	0	0	0	0	0	0	0	0	0	0	0	0	0	0	0	0	0	0	0	0	0	0	0	0	0	0	0	0	0	0	0	0	0	0	0	0	0	0	0	0	0
scigt019697	0	0	0	0	0	0	0	0	0	0	0	0	0	0	0	0	0	0	0	0	0	0	0	0	0	0	0	0	1	0	0	0	0	0	0	0	2	0	0	0	0	0	0	0	0	0
scigt021658	50	78	37	70	36	73	45	105	88	133	98	110	187	90	81	101	50	40	32	79	33	24	29	26	50	17	23	28	42	48	25	71	69	89	21	36	23	27	21	30	18	26	17	16	14	21
scigt015871	0	0	0	1	0	1	0	0	0	0	0	1	0	1	0	0	1	0	0	0	0	1	0	0	0	0	0	1	1	0	0	1	3	0	0	1	0	2	0	0	0	0	0	0	0	0
scigt025815	115	266	156	164	116	240	142	140	251	342	235	337	248	92	113	170	105	55	86	193	105	88	100	128	138	59	68	102	96	114	76	120	163	106	57	70	81	84	43	51	78	44	87	79	58	60
scigt021882	1	0	8	7	5	5	2	9	9	21	12	29	12	17	9	8	11	3	6	12	4	7	6	5	4	3	2	5	0	2	3	12	19	5	7	7	5	8	6	3	12	9	6	3	9	9
scigt016499	38	39	34	69	47	104	29	71	39	72	86	121	63	14	68	31	25	16	25	26	0	0	7	3	15	8	16	21	29	34	27	103	108	59	27	33	15	61	11	45	26	72	56	14	36	65
scigt002345	0	0	0	0	0	0	0	0	0	0	0	0	0	0	0	0	0	0	0	0	0	1	0	0	0	0	0	0	0	0	0	0	0	0	0	0	0	0	0	0	0	0	0	0	0	0
scigt018840	314	533	330	434	313	703	414	738	1069	1519	960	2317	1035	1313	571	538	557	194	274	736	614	577	234	207	256	147	196	237	242	293	179	382	453	313	199	272	200	211	115	195	141	154	173	111	128	109
scigt014886	0	0	0	6	7	9	2	44	30	47	34	23	35	15	29	0	4	10	3	123	25	10	3	1	1	2	1	0	21	29	8	16	28	78	29	70	56	2	0	2	1	3	6	5	8	2
scigt009961	109	220	151	210	115	240	136	243	264	268	181	232	206	93	132	142	130	189	168	305	270	229	214	209	199	92	137	152	177	226	135	181	190	119	80	75	101	90	52	60	78	52	72	53	45	57
scigt018391	9	8	6	5	1	13	10	5	8	14	6	13	7	4	1	14	11	10	9	13	6	8	4	7	4	2	1	4	5	6	3	6	11	10	3	2	0	4	2	2	3	0	5	1	1	0
scigt019190	2	4	2	0	2	2	2	0	2	1	0	2	1	0	0	0	0	0	0	0	0	0	1	1	4	1	0	0	0	0	1	2	3	3	3	4	1	4	2	0	3	3	8	2	4	0
scigt023567	42	48	49	72	53	121	78	98	142	265	168	395	202	177	58	55	66	17	44	101	62	57	28	46	57	34	35	46	54	47	32	56	46	41	34	27	23	21	9	11	17	10	23	19	14	6
scigt008006	0	0	0	0	0	0	0	0	0	0	0	0	0	1	0	1	2	0	0	0	0	0	0	0	0	0	0	0	0	0	0	0	0	0	0	0	0	0	0	0	0	0	0	0	0	0
scigt016384	0	0	1	0	0	0	4	30	41	159	125	275	121	199	81	77	41	11	13	103	125	125	15	16	5	6	3	16	0	0	1	1	1	0	0	0	0	0	0	0	0	0	0	0	0	0
scigt023383	0	0	0	0	0	2	2	11	19	11	15	16	8	12	2	0	1	0	1	0	0	0	0	0	0	0	0	0	0	0	0	0	0	0	0	0	0	0	1	0	0	0	0	0	0	0
scigt001372	1	1	0	0	1	0	0	5	0	1	0	2	2	1	0	1	1	1	0	1	0	2	0	3	3	0	1	1	0	0	1	4	4	0	1	5	0	0	2	1	1	0	1	2	1	0
scigt001113	197	44	189	286	358	408	188	47	86	84	59	91	87	19	45	72	62	81	103	162	8	1	5	3	17	4	5	5	22	1	2	0	0	0	0	0	0	0	0	2	6	1	13	11	10	0
scigt024865	0	0	0	0	0	1	0	2	0	0	0	0	0	0	0	0	1	0	0	0	0	0	0	0	0	0	0	0	0	0	2	0	0	0	0	3	0	0	0	0	0	1	0	0	5	0
scigt010010	0	1	1	1	1	0	0	0	0	0	1	3	0	2	0	0	0	0	0	1	3	0	0	0	0	0	0	0	0	1	0	0	3	0	0	1	2	6	5	0	0	0	3	1	0	1
scigt008542	0	0	1	0	0	0	0	0	0	0	1	1	0	3	0	0	0	0	0	0	0	0	0	0	0	0	0	0	0	0	1	0	0	0	0	0	0	0	0	0	0	0	0	0	0	0
scigt014872	85	185	143	190	119	212	117	215	248	242	137	231	170	92	122	125	100	128	121	166	99	73	146	164	162	75	68	78	128	112	58	165	177	210	58	82	83	81	50	60	63	48	88	53	75	48
scigt000427	0	0	0	0	0	0	0	0	0	1	0	1	0	0	0	0	0	0	0	0	0	1	1	0	0	0	0	0	0	0	0	1	1	0	0	0	0	1	0	0	0	0	0	0	0	0
scigt015639	215	421	258	340	181	354	281	367	455	450	262	457	406	157	169	183	143	102	108	280	240	189	311	329	289	168	196	207	335	315	176	351	387	265	147	165	173	136	118	137	125	94	161	107	128	82
scigt004125	74	176	118	125	92	203	74	96	157	146	107	136	87	77	83	105	70	69	93	113	43	51	47	40	102	28	47	56	78	100	62	76	99	68	28	50	24	55	21	36	42	33	48	19	27	21
scigt026159	38	66	50	52	38	81	43	49	53	89	68	105	59	65	45	67	67	41	40	103	88	79	204	197	185	65	55	115	86	106	72	106	111	75	11	25	12	12	9	7	11	6	9	8	11	13
scigt006787	6	3	8	6	6	2	4	7	14	20	7	5	3	7	3	3	9	10	0	6	1	1	1	1	3	0	0	2	0	1	1	2	2	8	7	14	16	7	1	4	5	3	5	3	7	1
scigt008204	15	1	6	34	29	112	96	161	245	563	411	683	425	230	99	24	28	42	70	153	115	116	57	77	6	0	4	2	0	2	0	3	7	1	0	0	0	0	0	1	0	0	0	0	0	0
scigt001246	4231	3569	4386	7124	5700	7273	4429	6104	7639	5987	3322	5543	3897	2431	4364	5519	5298	4422	4082	6804	2785	2422	2978	3096	3022	1580	1628	1916	3071	4147	2200	4145	4809	5434	5966	8205	5891	11253	6289	11839	7956	7723	10825	4238	5528	5130
scigt010081	28	58	16	40	16	33	48	24	34	35	22	24	29	41	42	14	50	6	9	60	0	0	0	0	0	0	0	0	0	0	0	2	0	0	3	12	10	1	3	4	3	1	0	6	3	5
scigt010989	1	1	0	5	2	22	10	26	24	9	18	8	12	4	11	2	22	4	17	16	0	0	94	106	34	59	55	27	10	18	7	5	10	11	0	0	1	1	0	3	0	1	0	4	3	1
scigt010895	398	44	385	656	974	797	516	118	188	115	54	56	42	12	59	174	134	162	155	155	20	24	18	17	106	5	5	16	75	11	3	5	3	5	5	6	2	5	5	23	9	4	42	40	30	5
scigt022330	0	1	0	0	1	1	3	0	1	2	3	4	1	0	0	0	3	0	0	2	0	0	0	0	0	0	0	0	0	2	1	8	5	0	3	0	0	2	0	0	1	1	0	0	0	0
scigt016215	74	158	81	129	89	119	81	142	179	188	102	170	161	59	69	143	117	71	65	101	44	32	74	66	79	43	56	41	73	74	48	111	137	100	54	72	88	75	72	67	83	44	100	59	61	26
scigt011880	0	2	1	0	1	0	0	1	1	2	2	4	0	0	0	2	0	0	1	1	3	2	1	1	1	0	0	0	0	1	0	0	2	3	2	2	5	9	4	3	4	1	7	1	2	1
scigt007976	0	0	0	0	0	0	0	0	0	0	0	0	0	0	0	0	0	0	0	0	0	0	0	0	0	0	0	0	0	0	0	1	0	0	0	0	0	0	0	0	0	0	1	0	0	0
scigt005828	13	43	7	18	7	28	16	15	32	13	20	30	23	13	17	27	28	14	15	25	0	0	19	21	58	18	20	24	34	31	20	99	113	30	8	13	7	8	11	14	13	16	7	9	7	10
scigt006576	1	10	1	3	1	1	0	1	5	1	2	2	0	6	2	0	3	0	0	3	0	0	10	6	0	0	2	6	0	4	1	6	9	1	1	2	0	1	1	0	1	2	0	2	5	2
scigt020610	0	0	0	0	0	0	0	0	0	0	1	0	0	0	0	0	0	0	0	0	0	1	0	0	0	0	0	0	0	0	0	0	0	0	0	0	0	0	0	0	0	0	0	0	0	0
scigt012651	52	89	54	70	39	126	66	135	191	279	165	373	200	262	145	128	126	64	79	194	62	53	79	69	53	38	55	38	44	74	58	127	119	81	20	14	18	18	12	19	30	16	18	11	14	13
scigt019474	34	19	47	45	71	49	9	9	2	8	1	13	6	1	4	57	20	32	24	50	0	0	0	0	0	0	0	0	0	0	0	0	0	0	0	0	0	0	0	1	2	0	0	4	4	0
scigt005172	1	10	0	4	4	1	1	5	3	10	1	7	3	3	3	0	4	2	4	4	0	0	0	0	0	0	0	0	1	1	0	5	1	3	0	0	0	0	0	1	0	0	0	0	0	0
scigt024205	3	13	7	7	5	12	8	9	16	30	31	30	24	9	4	15	5	4	0	11	0	0	2	3	2	5	4	3	7	4	5	8	11	1	3	4	1	3	4	8	3	1	1	1	1	1
scigt009627	13	34	23	28	25	23	17	21	30	31	18	17	17	10	16	11	15	10	20	28	11	15	10	4	17	6	12	18	18	19	15	18	21	13	6	6	9	7	5	5	10	9	10	8	1	1
scigt015584	0	0	0	1	0	0	0	0	1	0	1	1	1	0	1	1	0	0	0	2	1	0	1	0	0	0	0	0	0	0	1	2	6	0	0	2	0	1	0	1	0	1	0	0	0	0
scigt010146	0	4	3	0	2	3	2	41	13	4	21	8	12	0	0	5	0	5	2	8	10	0	0	2	14	2	2	9	3	4	0	7	8	4	1	2	1	2	3	0	3	0	2	1	0	1
scigt009977	0	0	0	0	0	0	0	0	0	0	0	1	0	0	0	0	0	0	0	4	0	0	0	0	0	0	0	0	0	0	0	0	0	0	16	42	0	57	0	0	7	10	0	0	0	0
scigt026142	4	0	4	2	0	5	7	0	0	2	5	5	5	3	1	0	2	0	3	2	6	0	5	3	9	0	2	1	6	3	6	8	10	0	0	3	0	0	0	0	0	0	0	0	0	0
scigt001221	2	4	6	9	1	3	2	5	8	2	3	4	14	2	2	2	3	3	0	5	7	1	35	37	18	9	12	15	8	3	5	13	13	7	6	17	9	5	8	10	5	3	8	7	5	6
scigt007208	1	0	0	0	0	0	0	1	0	1	0	0	0	0	1	0	0	0	0	0	0	0	2	0	0	0	0	0	0	0	0	0	5	0	0	0	1	1	2	0	0	0	0	0	0	1
scigt014095	0	0	0	0	0	0	1	0	0	0	0	0	0	0	0	0	0	0	0	1	3	1	0	1	2	0	0	0	0	0	0	0	0	0	0	0	0	0	0	1	0	0	0	0	2	0
scigt002153	1	0	2	2	1	3	3	3	6	2	3	3	7	3	5	1	3	3	9	12	18	17	11	15	12	5	4	13	1	11	3	4	5	5	7	5	9	2	3	0	1	3	6	4	2	5
scigt017432	50	35	33	57	41	106	69	138	228	287	218	229	176	35	19	27	16	20	49	105	32	22	64	81	47	28	18	23	43	43	24	38	62	10	21	13	8	16	12	10	11	16	11	11	11	10
scigt017837	295	466	318	371	255	596	357	434	742	508	358	512	429	213	324	382	291	181	272	482	209	189	146	163	264	179	211	212	349	470	289	762	894	356	246	400	237	527	296	350	438	366	349	231	319	247
scigt013697	26	21	21	35	17	28	13	43	40	9	14	49	38	6	12	13	9	13	6	37	0	0	10	9	9	9	3	4	22	30	15	38	40	55	27	16	20	43	21	43	34	41	40	24	29	17
scigt005760	4	4	3	13	14	7	5	7	5	10	2	6	8	0	1	3	2	0	1	5	0	0	0	0	0	0	0	0	0	0	0	0	0	0	0	0	0	0	0	0	0	0	1	1	2	0
scigt021047	133	234	149	197	143	283	168	296	421	397	335	521	404	146	149	134	160	159	143	260	214	220	441	408	290	112	129	152	155	219	121	297	285	211	102	130	154	154	95	118	138	122	119	112	135	98
scigt024312	44	77	48	76	46	76	36	45	74	55	40	56	36	35	53	54	52	35	41	67	61	46	98	121	72	25	32	32	54	50	36	44	53	38	29	23	8	24	10	23	22	11	29	14	19	19
scigt017848	39	68	47	78	49	95	52	48	88	90	41	61	66	29	37	50	44	35	32	65	52	54	64	48	72	25	27	51	52	64	50	64	74	53	65	80	47	102	46	86	65	57	65	41	59	51
scigt013065	0	0	0	0	0	1	0	0	0	1	0	0	0	0	1	0	0	0	0	0	0	0	0	0	0	0	0	1	0	1	0	0	0	1	0	0	2	6	2	1	1	0	1	0	1	2
scigt018303	82	188	63	160	58	172	68	122	168	263	108	252	114	42	45	80	30	39	34	95	3	1	4	9	16	35	22	8	52	99	69	155	141	104	60	59	50	99	62	85	96	50	84	43	30	33
scigt023606	83	73	95	94	83	145	90	155	194	293	278	294	305	109	70	107	108	50	84	207	224	232	135	169	272	110	99	158	161	222	127	119	140	79	42	55	52	22	20	16	30	13	25	40	45	19
scigt023041	7	3	2	7	12	18	15	57	45	107	73	78	15	2	19	9	5	16	16	7	3	7	0	2	2	2	1	3	0	2	1	5	7	36	7	8	23	10	12	36	24	17	77	21	19	15
scigt013075	568	1133	619	1047	735	1392	732	958	1335	1199	646	1170	899	550	781	890	724	1320	1339	1408	15	10	138	127	504	352	369	296	618	556	386	1079	1100	932	293	278	226	533	307	341	467	405	447	306	327	312
scigt011241	0	1	0	0	1	2	1	0	2	3	2	1	1	1	1	1	0	0	0	4	0	2	4	1	0	1	0	0	1	2	2	4	2	3	2	0	2	3	3	2	0	1	2	0	1	0
scigt023399	3	10	9	3	3	6	9	0	0	15	17	1	7	4	4	2	17	5	10	16	18	9	16	17	23	7	6	5	2	4	1	18	16	6	3	10	4	7	3	4	7	5	5	3	3	1
scigt010888	0	0	0	2	0	1	0	0	0	1	0	2	0	0	0	0	0	0	0	1	0	0	0	0	0	0	0	0	0	1	0	0	0	0	0	0	0	2	0	2	0	0	0	2	0	1
scigt010876	57	72	62	104	86	148	113	151	184	172	128	209	140	96	84	75	75	48	50	92	105	85	70	86	108	33	42	72	70	98	44	68	68	107	69	93	71	112	54	73	79	69	66	38	54	51
scigt003967	97	223	150	136	93	124	71	144	174	279	165	411	189	203	135	185	199	72	117	179	189	179	215	243	196	101	111	147	113	158	104	217	205	134	213	265	199	303	156	205	219	207	216	176	213	147
scigt015478	3048	7294	3905	4950	1895	3871	1711	3225	4431	4279	2989	5988	3454	3216	3432	4267	2706	984	649	1021	1451	1237	7224	7101	13468	6141	6608	8217	6669	5677	4562	6212	6269	3559	2533	4046	3004	2891	1832	2572	3137	1525	2165	2652	2782	1712
scigt023347	55	89	80	82	86	96	51	73	64	99	49	85	72	49	63	75	50	42	59	65	56	55	84	98	85	44	43	53	80	70	46	70	81	28	23	25	22	26	17	16	17	19	26	15	19	21
scigt009358	1	0	0	0	0	0	0	0	0	0	1	0	0	0	0	0	0	0	1	0	1	0	0	0	0	2	0	0	0	1	0	2	1	1	0	0	0	0	0	0	0	0	0	0	0	0
scigt023349	70	191	88	117	73	135	78	149	169	183	128	230	180	61	74	81	72	71	79	164	206	156	118	168	197	69	87	128	131	119	65	130	143	138	111	148	149	142	83	123	127	85	150	96	112	65
scigt010358	1	2	3	7	3	12	13	32	28	101	104	90	62	66	21	24	30	41	45	89	255	265	438	471	45	12	8	51	5	3	3	6	4	0	0	1	0	0	0	0	0	1	1	0	1	0
scigt013286	38	94	53	55	54	86	49	87	133	193	166	349	151	101	77	45	50	42	49	108	87	76	42	38	63	39	40	39	47	56	47	87	98	31	10	21	14	18	15	8	18	13	10	4	19	10
scigt002874	0	0	1	0	0	0	0	0	0	0	1	1	2	0	1	0	0	0	0	0	3	1	0	1	0	0	1	0	0	0	0	2	4	0	0	0	1	0	0	0	0	0	1	0	0	0
scigt023598	82	262	96	139	69	219	73	129	162	144	154	157	160	63	123	120	77	81	99	162	5	6	38	37	38	40	49	36	161	103	102	243	264	179	78	81	76	166	64	100	119	93	95	89	93	70
scigt020098	0	0	0	0	0	0	0	0	0	0	0	0	0	0	0	0	0	0	0	0	0	0	0	0	0	0	0	0	0	0	0	0	0	0	0	0	0	0	0	2	0	0	0	0	0	0
scigt024170	5	2	2	13	4	8	2	0	0	3	0	4	0	1	0	6	0	0	0	5	0	0	0	0	0	0	0	0	0	0	0	1	0	0	0	0	0	0	0	0	0	0	0	0	0	0
scigt004917	0	0	3	0	1	2	1	0	1	1	1	1	4	1	2	1	1	1	0	3	0	0	0	0	0	0	0	0	0	2	0	0	0	0	0	0	0	0	0	0	0	0	0	0	0	0
scigt025147	12	4	1	17	8	24	7	11	7	11	5	4	10	3	9	5	1	2	3	14	22	16	38	34	31	18	20	23	15	24	10	16	7	9	12	12	7	4	1	3	1	5	6	7	4	6
scigt024811	62	102	67	97	68	103	60	105	123	105	86	168	91	49	66	47	47	42	53	120	97	78	14	9	34	28	22	29	58	63	26	44	48	44	12	15	17	13	5	9	15	7	5	7	11	5
scigt003443	29	18	29	17	21	11	2	2	4	2	3	20	8	5	15	38	37	13	15	55	1	3	0	0	0	0	0	0	0	0	0	3	1	0	0	3	1	1	1	1	0	0	4	4	1	0
scigt014643	25	77	40	73	44	66	25	36	30	41	36	48	37	15	26	26	18	20	14	42	24	12	32	28	49	25	27	23	40	46	38	49	59	30	8	7	7	8	6	11	9	3	6	5	5	2
scigt003700	8	4	5	11	13	20	4	6	6	11	6	7	7	6	3	7	7	4	4	13	11	14	8	5	15	2	7	8	6	14	10	7	9	3	3	4	2	0	1	1	0	3	1	5	1	3
scigt002529	7	11	7	6	8	2	7	7	23	34	18	48	34	4	12	7	11	6	27	23	12	14	9	9	8	3	3	1	0	2	6	15	22	14	2	8	6	20	6	12	11	4	10	4	2	12
scigt012911	48	46	41	70	45	86	43	62	86	82	72	105	51	30	47	86	90	41	63	112	63	61	54	73	71	38	55	51	68	83	48	113	127	85	16	45	11	33	25	18	36	33	14	9	17	14
scigt002460	0	11	0	0	4	7	3	6	18	0	12	30	9	0	5	5	3	0	0	11	0	0	1	0	0	1	3	6	3	5	5	15	11	7	3	10	8	5	5	8	7	7	1	2	4	3
scigt017171	24	33	26	38	30	75	34	76	88	119	109	194	86	69	44	55	45	38	38	64	32	39	173	180	134	29	32	51	46	41	21	22	31	7	3	13	15	4	1	4	5	3	7	5	2	5
scigt010362	153	228	163	247	195	319	164	315	427	288	244	543	312	178	217	159	192	156	153	350	163	148	170	190	198	113	133	145	183	294	155	220	318	467	262	294	297	400	294	275	359	282	426	348	381	278
scigt025426	0	0	0	0	0	0	0	0	0	1	0	0	0	0	0	0	0	0	0	1	0	1	0	0	0	0	0	0	0	0	0	0	1	0	0	0	0	0	0	0	0	0	0	0	0	0
scigt008554	0	0	0	0	0	0	0	1	1	0	0	0	0	0	0	0	0	0	1	0	0	0	0	0	0	0	1	0	0	0	2	0	0	0	0	0	0	2	0	0	0	0	0	0	0	0
scigt020511	1	1	0	2	7	8	3	0	1	0	0	1	0	0	0	3	2	0	0	0	0	0	0	0	0	0	0	0	0	0	0	0	0	0	0	0	0	0	0	0	0	0	1	0	0	0
scigt017062	0	0	0	0	0	0	2	81	73	162	259	145	187	14	3	0	1	0	0	0	0	0	0	0	0	0	0	0	0	0	0	0	0	0	0	0	0	0	0	0	0	0	0	0	0	0
scigt023429	1651	2330	1694	2499	1713	3326	1869	2850	3956	3556	2121	4077	2377	1524	1778	2855	2466	1908	1934	3294	1607	1474	1193	1287	1506	996	1152	1261	2126	2777	1539	3493	3871	3251	1867	2278	1469	3517	2125	2517	3129	2469	2724	1355	1812	1880
scigt024914	42	78	56	80	55	117	77	108	122	190	143	202	155	48	38	52	45	35	57	101	35	26	71	64	99	39	44	48	46	62	39	75	87	49	15	29	7	22	16	16	32	14	10	6	13	10
scigt007732	0	0	0	0	0	0	0	0	0	0	0	0	0	0	0	0	0	0	0	0	0	0	0	0	0	0	0	0	0	0	0	0	0	0	0	0	0	0	0	1	0	0	0	0	0	0
scigt024210	24	19	30	19	9	26	10	40	45	58	43	89	70	32	16	63	61	21	14	27	17	15	21	14	18	5	7	7	10	10	7	67	72	43	27	55	44	43	61	58	52	34	63	10	31	25
scigt013879	0	0	0	0	1	0	0	0	1	1	0	0	1	0	0	0	0	0	0	0	0	0	0	0	0	1	0	0	1	0	0	0	0	0	0	0	0	0	0	0	0	0	0	0	0	0
scigt016464	190	366	171	308	268	555	260	462	698	562	371	795	575	267	262	296	351	205	284	863	910	841	531	568	422	208	217	339	234	322	188	688	734	380	124	165	139	177	165	146	231	182	179	174	179	132
scigt003603	7	2	4	8	5	12	9	22	21	45	40	43	37	13	4	4	7	7	6	16	19	20	51	42	39	16	23	19	19	17	10	5	10	1	7	6	13	2	0	2	1	3	3	1	2	2
scigt019868	210	431	224	298	174	310	161	265	371	407	220	549	392	311	248	260	252	183	222	422	345	296	496	524	498	181	213	347	315	382	235	434	538	252	155	211	162	272	160	233	189	175	224	165	140	151
scigt017336	44	56	40	109	84	113	53	132	113	153	108	211	121	72	53	41	57	28	32	160	41	54	169	158	218	111	89	122	114	130	74	152	199	254	198	226	194	367	218	256	279	210	241	126	224	133
scigt000166	16	53	28	26	30	39	27	35	63	66	47	44	64	9	19	16	11	7	21	31	4	0	17	13	25	12	9	9	28	44	22	18	17	7	0	3	4	3	4	1	2	4	4	1	0	0
scigt009004	0	0	1	0	0	0	0	0	0	0	0	0	0	0	0	0	0	0	0	0	0	0	0	0	0	0	0	0	0	0	0	1	4	0	0	1	0	0	0	0	0	0	0	0	0	0
scigt006570	21	30	16	27	14	52	31	40	58	70	42	53	46	25	42	40	36	29	22	33	29	24	168	171	108	32	35	57	45	52	15	52	65	16	11	18	15	22	10	9	16	7	10	3	8	7
scigt020292	16	59	26	23	7	24	13	21	21	38	23	30	24	10	14	14	22	13	19	11	1	0	0	1	6	14	11	2	29	24	8	25	32	9	7	8	5	11	6	15	12	2	11	1	3	1
scigt001869	115	137	90	156	84	142	168	142	249	148	282	306	214	247	142	82	294	49	152	222	361	349	189	214	294	192	186	304	314	529	303	292	379	319	69	89	48	39	21	20	16	23	21	27	42	37
scigt024591	0	0	2	1	0	2	0	8	0	8	12	10	15	1	1	0	4	0	3	11	0	0	1	1	0	0	0	0	0	0	0	0	1	0	6	5	6	1	0	2	1	2	2	2	2	0
scigt012203	3	2	2	4	3	4	2	0	0	1	1	0	0	0	0	1	1	2	0	3	1	0	0	0	0	0	0	1	2	0	0	0	1	0	0	1	0	0	1	1	0	0	0	0	1	0
scigt003934	124	319	133	189	119	235	194	207	281	330	249	357	259	181	151	236	178	120	119	157	6	4	16	12	47	94	86	45	176	171	122	211	249	71	21	31	18	44	33	27	30	27	22	14	8	11
scigt018852	161	507	168	242	108	269	159	178	347	185	195	224	133	119	117	219	182	45	111	111	15	16	34	26	38	59	47	39	126	168	98	324	353	64	46	82	108	40	44	84	55	25	71	43	46	29
scigt012895	29	7	35	61	59	67	25	34	59	135	81	173	121	90	39	36	27	14	20	26	2	3	2	0	2	1	2	0	1	0	0	0	0	1	0	0	0	0	0	2	0	0	1	2	3	0
scigt012628	27	84	44	25	10	36	12	26	35	39	26	42	19	23	22	25	31	14	17	34	17	12	9	7	25	14	15	18	52	57	26	29	46	14	2	10	12	10	5	4	5	5	5	5	5	3
scigt003518	23	43	26	47	29	50	30	57	110	84	54	113	70	43	42	49	32	31	41	85	35	30	28	24	21	15	13	17	33	56	24	50	56	1237	78	118	88	100	38	72	64	66	85	22	89	49
scigt010196	63	262	90	112	68	163	102	139	165	182	127	157	143	56	118	125	87	54	69	84	1	2	23	20	53	58	77	52	140	180	148	346	336	41	51	88	57	55	30	79	63	42	55	29	33	25
scigt000819	3	5	7	4	9	13	6	2	4	0	3	2	0	7	1	6	5	1	2	3	1	0	1	0	0	0	0	0	2	0	1	0	0	0	0	0	0	0	1	0	0	0	0	0	0	0
scigt021155	88	405	140	186	88	256	111	218	213	227	159	296	198	104	106	112	71	71	89	127	114	105	187	167	195	93	93	116	173	134	119	149	143	146	37	44	52	34	28	34	34	18	23	24	43	13
scigt011691	88	55	53	82	92	108	64	270	262	474	273	289	687	189	97	72	75	68	44	95	89	93	85	102	129	54	41	73	88	67	45	116	163	46	92	103	58	119	68	105	56	74	124	44	90	56
scigt023735	129	243	170	275	167	280	169	244	324	627	356	500	488	134	115	140	173	106	116	247	171	172	196	176	225	80	116	143	207	230	160	274	279	151	137	186	160	195	101	156	130	108	150	108	110	70
scigt008117	1	2	3	1	5	6	6	3	10	1	1	9	2	1	0	1	2	1	3	3	0	0	5	1	5	1	0	2	6	0	1	1	6	1	0	2	2	2	1	3	1	0	1	2	0	0
scigt025609	12	27	21	22	7	17	18	20	23	37	14	21	15	15	16	23	16	8	22	35	13	16	3	13	9	7	4	9	20	23	7	22	24	15	16	32	19	35	15	17	18	12	28	16	13	17
scigt005825	96	195	122	147	146	271	140	232	311	301	267	454	292	159	123	107	105	69	89	203	98	100	69	71	128	94	84	109	179	158	106	273	257	120	82	107	73	110	63	87	97	72	100	39	58	77
scigt013619	0	2	7	6	0	7	0	4	0	0	1	11	2	0	2	0	0	4	1	6	0	0	0	0	0	0	0	0	0	0	0	0	0	0	2	3	0	3	1	1	4	1	4	0	1	0
scigt021505	1	2	1	0	0	0	0	1	1	2	0	0	0	0	0	1	0	0	0	0	0	0	0	0	0	0	0	0	0	0	1	2	3	0	0	3	0	0	0	0	1	0	2	0	0	0
scigt024829	73	135	96	126	60	166	120	180	189	239	145	255	158	128	110	92	100	70	78	204	285	284	92	128	22	22	30	33	67	64	34	73	73	37	24	16	31	26	20	30	27	22	33	16	16	12
scigt016763	3	2	27	3	7	4	3	5	10	11	2	25	7	15	7	24	13	0	3	9	0	0	1	2	4	3	2	3	10	31	9	29	34	20	6	6	2	14	8	8	10	7	7	6	5	6
scigt009283	4	2	7	2	1	0	1	0	0	0	2	0	0	0	3	6	1	5	11	4	0	0	0	0	0	0	0	1	0	0	0	0	1	0	0	0	0	0	0	0	0	0	2	2	0	0
scigt011511	0	0	1	0	2	16	4	0	5	42	26	53	19	12	4	3	7	0	6	33	31	31	5	0	2	0	4	5	2	0	0	14	14	3	3	2	0	23	0	0	0	4	0	0	0	1
scigt014889	48	28	22	66	71	137	56	58	79	75	41	72	58	48	66	24	45	33	34	141	11	9	18	16	8	7	12	8	13	57	28	80	136	302	75	52	45	43	12	28	9	17	16	26	26	34
scigt014650	57	76	59	87	97	152	88	213	291	481	280	436	324	84	82	54	60	46	68	111	33	38	51	36	44	25	28	72	67	50	34	60	60	28	24	26	31	35	24	21	25	22	30	18	18	24
scigt006307	97	241	118	143	95	183	77	130	106	125	68	130	87	82	67	101	65	24	63	101	37	38	69	63	83	40	39	60	113	104	104	171	165	30	81	73	49	126	48	83	74	83	99	46	80	63
scigt010840	536	77	578	858	1209	842	538	134	191	139	48	103	42	21	112	306	191	278	211	198	4	7	3	3	28	0	0	1	18	0	0	1	0	3	6	0	3	7	11	11	9	0	49	60	34	6
scigt007544	15	4	15	14	18	39	23	36	48	39	58	51	48	13	2	5	5	4	6	16	0	3	4	5	2	5	6	3	30	43	40	27	34	8	4	2	2	0	0	0	1	0	0	0	3	1
scigt025265	131	39	125	204	236	225	151	24	51	20	26	73	26	21	28	100	59	32	40	87	1	2	1	1	13	1	0	3	21	1	0	5	2	0	1	1	0	1	2	4	3	0	11	9	5	0
scigt025943	44	76	26	59	59	103	49	113	136	163	167	262	156	131	67	40	41	16	40	268	202	194	495	484	321	93	119	214	88	105	74	159	192	209	10	27	12	34	19	21	38	19	21	17	31	13
scigt012770	0	0	0	0	0	3	12	14	63	13	0	1	1	0	0	0	0	0	0	0	0	0	0	0	0	0	0	0	0	0	0	0	0	0	0	0	0	0	0	0	0	0	0	1	0	0
scigt009443	25	25	22	47	26	53	27	74	122	95	67	91	94	29	32	21	28	34	18	46	15	18	22	16	25	15	16	24	19	21	9	22	29	29	16	32	38	34	24	27	39	23	37	19	40	23
scigt012159	38	87	41	55	29	71	33	107	111	143	81	121	115	36	47	57	41	28	44	65	32	42	61	60	100	45	59	53	61	70	67	111	130	49	46	55	32	62	32	50	35	31	31	25	24	22
scigt003646	0	0	0	0	0	0	1	0	0	1	1	1	0	0	0	0	0	7	0	0	0	1	1	0	3	0	0	2	3	0	1	2	0	0	0	0	3	0	1	0	0	0	0	1	0	0
scigt024450	23	27	22	27	12	44	15	16	31	37	21	41	35	12	10	47	55	58	77	51	53	33	48	26	44	20	18	24	17	19	2	21	31	16	7	16	11	24	8	20	15	9	17	13	13	9
scigt005573	2	3	3	5	2	6	5	1	5	8	4	11	5	2	4	9	9	1	1	2	0	0	1	0	0	1	1	0	7	4	1	2	1	0	2	3	2	2	2	4	3	0	2	1	5	0
scigt015653	0	0	0	0	0	0	0	0	0	0	0	0	0	0	0	0	0	0	0	0	0	0	0	0	0	0	0	0	0	0	0	1	2	0	0	0	0	0	0	0	0	0	0	0	0	0
scigt022196	390	847	542	863	561	1054	524	626	734	694	514	738	512	307	429	571	450	314	338	624	435	373	461	421	636	335	367	524	815	739	484	703	780	361	112	187	117	147	87	128	186	117	105	51	71	72
scigt023330	0	0	0	0	0	0	0	0	0	0	0	0	0	0	0	0	0	0	0	1	1	3	0	0	0	0	0	0	0	0	0	0	0	0	0	0	0	1	0	0	0	0	0	0	0	0
scigt021595	15	23	10	12	9	12	9	13	23	23	23	23	33	26	13	21	17	14	16	23	2	3	28	29	41	20	29	34	39	49	25	27	36	19	0	3	2	0	0	1	5	1	0	1	4	2
scigt007326	0	0	1	0	1	3	3	2	24	10	7	20	17	4	2	3	2	3	5	2	2	1	1	2	2	1	4	0	1	0	0	0	0	0	0	0	0	0	0	0	0	0	0	0	0	0
scigt016741	111	198	91	166	103	219	99	151	168	149	112	156	133	83	108	129	101	69	76	100	99	84	130	143	138	68	93	101	118	168	98	207	201	90	57	57	58	52	31	27	45	33	50	52	54	38
scigt006306	71	31	89	96	103	127	92	65	123	54	60	80	90	17	23	53	32	10	53	73	37	34	29	25	21	3	9	15	8	19	10	17	24	0	10	20	10	18	5	5	7	9	7	6	9	7
scigt018740	3	7	4	11	8	7	8	8	6	14	10	14	8	7	12	5	10	11	6	17	2	0	0	0	6	4	6	5	3	10	0	8	17	32	1	4	2	1	1	0	0	0	0	1	1	0
scigt015578	25	331	43	96	26	53	32	23	61	23	50	48	37	20	31	43	20	1	3	40	67	57	673	668	1174	173	151	411	142	195	144	612	587	67	73	100	91	78	37	97	104	50	85	142	109	58
scigt002743	6	1	0	6	14	24	18	33	54	39	19	31	35	18	12	13	12	8	12	31	1	0	2	1	1	2	0	0	2	4	2	20	20	19	4	0	2	4	2	2	3	3	1	4	1	2
scigt014689	171	410	217	318	211	364	185	273	359	406	330	735	410	342	223	237	156	166	211	323	246	253	157	159	224	123	124	176	199	247	165	233	257	233	107	144	122	199	85	129	158	131	143	128	136	92
scigt025081	14	5	16	31	52	31	33	14	6	20	16	21	6	2	4	6	0	0	2	5	2	0	0	1	2	3	2	4	1	0	0	1	0	0	0	0	0	0	0	0	0	0	0	0	2	1
scigt022669	14	28	18	15	17	42	19	33	31	59	38	40	32	13	11	12	8	6	13	24	15	10	5	9	11	2	9	14	19	18	17	16	10	14	14	11	7	11	5	3	7	5	6	2	6	1
scigt003269	9	52	11	20	16	21	11	25	54	16	13	27	15	4	22	26	12	2	13	13	20	12	535	532	430	51	50	104	44	51	39	92	91	119	44	45	28	60	19	36	42	47	37	33	43	36
scigt023532	0	0	0	0	0	1	0	1	0	0	0	0	0	0	0	0	0	0	0	0	0	0	0	0	0	0	1	0	0	0	0	0	0	0	0	0	0	1	1	0	0	0	1	0	0	0
scigt012643	5	2	7	12	23	10	8	0	2	2	0	1	1	0	3	2	0	0	1	2	0	0	1	0	0	0	0	0	2	0	0	0	0	0	0	0	0	0	0	0	0	0	0	0	0	0
scigt016769	310	127	382	450	637	534	387	196	252	287	204	344	241	100	85	245	194	108	203	353	199	218	54	51	115	39	46	84	27	10	7	8	10	12	11	14	10	9	11	13	11	4	36	34	23	7
scigt003379	11	19	17	40	33	42	22	60	76	65	18	49	16	14	22	32	17	7	6	55	0	0	0	0	1	0	0	0	0	13	5	9	9	19	16	28	27	48	15	32	28	16	36	20	11	8
scigt015574	44	21	36	81	94	97	54	52	64	48	24	37	28	37	39	36	52	29	24	85	71	49	48	41	50	35	23	30	35	50	25	46	41	47	18	20	11	11	7	7	8	3	9	4	15	8
scigt000333	20	13	11	21	13	25	24	21	41	25	9	13	19	8	18	9	25	18	13	18	2	2	3	0	4	4	11	6	9	12	7	14	14	12	2	1	1	1	1	0	3	0	0	1	0	1
scigt012612	13	50	14	22	8	22	5	20	36	36	31	52	36	48	19	15	16	7	3	34	37	27	28	33	44	12	13	15	19	25	34	46	48	6	4	2	0	2	3	2	4	1	3	9	2	3
scigt001198	3	0	6	24	22	40	26	4	7	3	0	2	4	0	1	4	0	1	0	5	0	0	0	0	0	0	0	0	6	0	0	0	0	0	0	0	0	0	0	0	0	0	3	0	0	0
scigt018778	0	0	4	0	0	0	0	0	3	2	0	0	0	1	3	2	2	1	0	4	1	1	1	0	1	0	0	0	0	2	0	1	4	0	0	0	0	0	0	1	0	0	0	2	0	0
scigt000031	2	1	0	3	1	2	2	1	4	9	2	10	7	5	1	1	0	0	1	6	6	8	1	0	2	3	2	4	2	3	3	2	3	2	4	5	2	0	2	0	5	0	2	3	2	0
scigt014495	36	162	43	58	30	80	50	66	98	67	48	85	65	33	45	40	47	29	34	59	0	0	5	11	68	94	106	74	171	89	79	174	167	145	5	8	5	11	8	14	22	11	12	15	12	9
scigt014672	20	33	43	46	28	57	31	45	37	81	36	38	56	17	24	31	44	46	16	29	18	17	21	21	28	12	19	16	18	19	10	18	12	21	4	12	7	10	1	5	13	13	15	7	7	4
scigt020908	1047	1757	1308	1948	1171	1978	1021	1453	2994	1503	1090	2026	1128	997	1147	1065	916	1118	845	1587	185	160	536	622	223	165	169	330	787	1577	832	1013	1039	2124	904	482	991	1792	1149	865	1877	1355	1797	1499	1345	1082
scigt001896	104	53	57	105	96	90	55	30	81	101	51	132	53	49	98	121	174	22	87	148	101	122	246	272	102	33	31	34	62	69	41	229	264	445	96	164	92	188	109	225	107	106	241	123	165	90
scigt022654	154	356	182	287	189	338	177	400	391	487	195	385	275	158	150	159	155	157	150	275	222	189	117	119	162	76	95	111	153	193	109	264	290	198	104	89	122	148	69	91	136	82	128	71	101	85
scigt017684	70	306	149	120	58	133	75	108	121	150	83	96	77	32	85	71	47	48	57	46	15	8	3	5	14	12	11	13	93	49	39	56	36	61	5	13	9	11	2	6	9	7	11	7	14	7
scigt002926	0	0	0	0	0	0	1	0	4	0	3	2	6	1	2	0	1	2	2	0	3	1	0	1	2	2	1	2	2	3	3	4	3	0	0	0	0	0	1	0	1	0	0	0	0	0
scigt007926	2	4	1	1	0	5	2	1	2	1	0	4	0	1	1	0	3	1	4	2	0	2	1	4	2	1	0	4	3	1	0	5	6	1	3	3	1	9	2	5	2	1	1	1	3	2
scigt005946	7	12	4	12	15	36	16	41	68	151	133	219	146	112	32	26	30	10	12	41	189	145	52	43	20	12	20	36	12	17	6	20	22	4	7	2	8	10	7	8	8	2	7	11	8	5
scigt026325	70	188	129	102	95	163	254	175	171	248	148	497	430	200	118	408	409	66	80	529	31	32	69	70	99	55	53	72	96	291	162	794	801	177	216	241	307	412	360	201	399	286	252	351	170	194
scigt002635	30	53	38	80	51	100	54	69	84	66	33	52	48	6	29	51	39	39	45	52	26	25	61	45	53	22	33	32	41	56	28	34	49	53	57	59	34	52	54	38	51	42	48	26	36	25
scigt001455	74	97	80	139	102	212	107	136	204	166	113	153	97	51	65	80	63	79	85	137	76	90	53	46	68	24	27	47	75	65	54	57	86	64	47	37	49	42	33	27	53	36	42	20	26	25
scigt024666	0	0	0	0	0	0	0	0	0	1	0	0	1	0	0	0	0	0	0	0	1	1	0	0	1	0	0	0	0	1	0	0	0	1	0	0	0	0	0	0	0	3	0	0	0	0
scigt006386	0	0	0	0	0	0	0	0	0	0	0	1	1	2	4	7	10	14	13	2	1	3	4	8	2	1	0	1	0	1	0	0	0	0	0	0	0	0	0	0	0	0	0	0	0	0
scigt002918	3	0	0	0	0	1	1	14	31	432	189	738	150	149	71	5	18	3	0	0	0	0	1	0	0	0	0	3	0	0	0	0	0	0	0	0	0	0	0	4	1	1	5	5	0	0
scigt010802	11	28	13	13	12	13	13	18	31	22	15	18	15	5	25	20	51	7	19	28	30	32	49	19	12	4	6	8	10	14	9	29	70	21	34	31	31	46	41	34	32	19	21	16	33	16
scigt021978	88	202	82	90	72	160	79	120	212	116	96	137	119	77	120	135	102	80	130	208	194	188	491	530	389	159	178	248	230	241	144	331	324	150	117	115	110	130	81	66	70	69	72	85	121	79
scigt004526	0	2	0	0	0	0	0	0	2	1	1	0	1	0	0	1	2	1	0	0	1	0	0	0	2	0	1	0	0	0	1	2	0	0	1	0	2	0	1	2	0	0	1	0	1	0
scigt016453	8	15	7	13	3	5	4	6	9	17	4	16	14	2	7	9	1	0	5	7	3	2	5	4	6	1	3	4	8	15	9	10	11	2	4	8	0	3	0	2	1	4	2	3	0	2
scigt008687	1	2	2	1	0	4	1	4	3	6	2	14	3	3	4	6	3	5	5	19	6	8	2	2	1	1	1	1	0	7	2	8	10	0	2	4	2	6	1	2	1	1	0	3	4	0
scigt016053	77	173	96	148	89	186	121	167	256	192	174	212	236	76	96	92	74	53	88	160	24	26	26	34	60	76	85	38	143	132	89	107	140	73	23	38	23	20	16	15	20	11	7	15	13	4
scigt004758	44	59	36	50	40	79	50	68	68	68	40	57	49	34	61	49	80	55	62	143	175	153	259	250	254	136	133	189	170	306	156	104	155	94	34	82	29	34	18	15	18	13	22	8	13	13
scigt003052	143	341	158	217	129	277	167	264	352	414	277	510	296	268	179	221	201	159	168	295	199	199	269	314	313	171	165	203	260	258	159	279	289	244	95	69	83	90	65	58	64	68	97	104	83	56
scigt018747	0	0	0	0	0	0	0	0	1	0	0	0	1	1	1	0	2	0	1	0	0	1	1	1	0	0	0	1	1	0	0	0	1	0	0	0	0	0	0	1	0	0	0	0	0	0
scigt024257	21	28	31	52	23	34	20	25	38	36	44	37	28	18	14	30	28	8	8	84	62	43	58	60	34	16	17	22	29	46	28	127	133	42	36	43	34	32	11	14	19	32	14	24	21	15
scigt018334	95	108	64	180	130	214	100	212	184	274	158	288	361	112	152	316	221	112	140	241	16	10	10	12	3	13	9	10	24	184	58	310	358	193	144	128	113	202	87	72	128	188	125	87	133	109
scigt018876	28	121	26	42	29	65	19	33	70	65	88	107	78	27	27	61	48	14	28	74	12	14	11	13	24	19	27	18	51	43	45	109	118	23	5	17	12	11	6	13	22	5	13	2	6	4
scigt017623	69	89	37	83	63	134	62	50	147	122	77	149	102	105	40	33	34	37	37	79	54	52	63	48	118	45	65	49	72	61	50	76	89	36	31	52	33	36	46	59	52	26	46	37	38	18
scigt009111	57	84	68	72	52	89	32	80	85	130	92	114	93	54	43	53	51	32	25	52	29	28	26	21	29	16	20	21	55	49	24	58	52	22	14	12	10	11	4	16	13	7	9	14	5	10
scigt020154	15	7	16	27	11	10	9	17	7	8	8	33	8	18	14	7	10	17	4	14	0	0	0	0	0	0	0	0	0	1	0	8	11	11	8	6	6	22	6	6	13	9	3	4	13	7
scigt006115	42	68	45	61	35	55	32	58	63	56	44	59	56	19	40	45	40	32	35	60	15	19	19	23	36	14	23	32	41	29	25	35	31	14	9	12	15	16	8	7	8	6	10	3	1	4
scigt009307	53	81	74	61	62	86	44	75	89	98	97	143	100	50	32	69	64	29	49	64	22	10	19	18	49	54	54	47	81	58	40	52	71	20	23	33	21	28	8	19	20	17	25	17	12	6
scigt016731	0	0	0	1	0	0	0	0	0	0	0	0	1	0	0	0	0	0	0	0	0	0	0	0	0	0	1	0	0	0	0	0	0	0	0	0	0	0	0	0	0	0	1	0	0	0
scigt007335	1	0	0	1	1	0	0	0	0	0	1	1	1	0	0	0	2	1	0	2	3	0	2	2	2	0	0	3	0	1	1	3	3	1	0	2	1	0	0	2	4	0	2	1	1	0
scigt014994	14	6	39	15	12	19	17	4	13	62	7	11	21	16	19	29	10	37	21	26	1	2	1	1	0	2	0	1	7	14	6	20	20	24	9	6	5	7	11	11	19	1	6	13	1	8
scigt007762	1	1	1	0	0	0	1	0	0	0	0	0	0	0	0	0	0	0	0	0	0	4	0	5	2	3	3	0	1	0	0	4	6	0	0	0	0	0	1	1	0	0	1	0	1	1
scigt000268	0	0	1	1	0	1	1	0	1	1	1	0	0	0	1	0	0	0	0	1	1	0	0	1	0	0	1	1	0	2	0	1	2	1	2	2	2	2	0	1	0	1	0	0	1	1
scigt025024	100	260	115	190	145	247	119	244	317	499	389	594	465	173	169	190	156	99	129	263	95	80	114	118	164	73	69	106	151	138	106	199	246	150	86	103	132	143	64	76	112	77	74	91	101	83
scigt019459	0	0	1	0	0	0	0	0	0	1	0	0	0	0	0	0	0	0	0	0	0	1	1	0	0	0	0	0	0	0	0	1	1	0	1	0	0	0	0	0	0	1	0	0	0	0
scigt009662	44	58	36	75	51	82	62	97	169	104	109	132	136	56	81	64	59	23	38	99	15	24	22	17	25	25	16	16	36	102	65	185	175	50	75	79	50	116	53	51	79	77	52	31	76	61
scigt024027	3	0	6	9	16	13	6	0	3	0	0	4	0	0	0	2	2	0	0	3	1	0	0	0	0	0	0	0	2	0	0	0	0	0	1	0	0	0	0	0	0	0	1	0	0	0
scigt024416	76	62	92	114	104	176	89	92	116	129	106	114	141	52	44	66	61	31	64	101	34	55	24	39	48	25	27	32	46	38	38	67	55	43	74	84	83	169	74	91	94	97	87	65	80	60
scigt025292	0	0	0	0	0	0	0	0	0	1	0	0	0	0	0	0	0	0	0	0	2	1	0	3	1	0	0	1	0	0	1	4	3	0	0	0	0	0	0	0	0	0	0	0	0	0
scigt005235	57	67	51	92	102	120	77	72	126	113	83	101	81	30	22	69	16	34	38	80	25	16	7	13	10	16	9	12	12	22	14	18	37	4	0	0	3	3	1	0	1	2	12	9	7	2
scigt014474	54	164	87	74	56	94	54	66	101	99	87	85	78	45	48	63	61	40	47	144	67	66	42	48	86	35	36	54	85	72	59	83	96	31	51	53	41	74	26	32	44	40	37	16	25	33
scigt013483	2648	3156	2935	5004	4166	5834	3376	4140	5018	4433	2658	4319	2950	1888	2391	3145	2515	2126	2297	3303	1315	1219	1491	1655	1854	1071	1178	1403	2033	2494	1469	2241	2468	2170	1210	1316	1499	1717	1262	1455	1960	1265	2283	995	1122	937
scigt012079	1145	1185	1326	2067	1158	1850	1048	1470	1479	1224	934	1321	911	560	890	971	724	815	839	1680	7	8	12	12	9	78	88	24	103	851	435	1863	1988	2540	478	598	246	1838	906	952	1488	1448	1110	633	1152	1004
scigt001566	154	224	137	232	149	297	198	372	463	864	664	1072	701	579	239	180	176	100	121	406	189	182	422	389	432	186	212	254	389	425	240	341	374	199	190	160	142	279	135	134	247	153	155	224	272	235
scigt022471	0	0	0	0	0	0	0	1	0	0	0	1	1	0	0	0	0	0	0	1	0	0	0	0	0	0	0	0	0	0	0	0	1	0	0	0	0	0	0	0	0	0	0	0	0	1
scigt025245	20	49	18	27	20	37	31	34	66	46	31	47	48	17	22	26	29	22	30	98	46	24	53	46	24	14	20	19	20	24	28	92	102	35	0	10	8	10	6	6	12	3	16	4	2	0
scigt012964	94	190	107	133	79	177	108	165	227	381	252	646	254	313	148	194	214	64	91	148	98	89	102	107	193	97	96	123	153	164	101	126	154	71	51	62	51	54	26	46	51	27	56	46	42	35
scigt013807	52	64	53	74	69	136	87	201	214	321	220	318	263	84	77	52	60	41	44	119	50	34	86	92	93	49	62	57	49	84	33	120	125	105	70	64	83	130	99	103	120	110	147	94	108	71
scigt016812	97	206	113	154	138	154	97	112	188	224	164	410	181	245	119	179	171	94	91	158	72	91	114	90	160	71	88	113	128	129	91	179	162	61	30	33	45	37	21	27	33	23	38	31	44	13
scigt018587	197	64	49	234	249	300	146	303	396	98	62	324	247	109	162	71	116	60	108	575	0	1	6	8	8	22	23	12	35	147	53	436	464	340	124	193	83	369	264	213	376	400	292	202	219	209
scigt025972	0	0	0	0	0	0	2	44	29	192	134	36	94	68	40	10	39	0	0	0	0	0	0	0	0	0	0	0	0	0	0	0	0	0	0	0	0	0	0	0	0	0	0	0	0	0
scigt001331	84	124	94	134	121	120	95	100	113	130	117	131	124	54	69	79	52	58	77	160	247	220	293	310	182	71	59	100	95	93	50	79	63	91	71	54	39	51	24	28	25	45	40	36	52	65
scigt011738	9	9	10	7	7	9	12	14	9	12	24	24	23	13	7	8	12	2	5	2	2	3	5	12	5	4	5	1	9	5	1	13	9	2	3	3	6	2	1	4	4	2	1	1	1	1
scigt021930	0	0	0	0	0	8	20	217	188	190	108	140	147	8	7	1	2	0	0	0	0	0	0	0	0	0	0	0	0	0	0	0	0	0	0	0	0	0	0	0	0	0	0	0	0	0
scigt004058	15	24	30	20	14	33	15	20	31	43	35	56	35	23	13	14	12	11	10	22	14	11	9	10	22	16	15	17	16	22	10	16	19	10	9	18	8	9	7	12	6	7	7	4	6	2
scigt001355	0	1	1	0	0	3	0	1	0	2	2	4	2	0	1	1	1	0	0	0	0	1	2	3	4	1	0	0	1	0	1	2	3	0	0	2	1	0	2	0	1	0	1	0	1	0
scigt020017	390	771	459	520	365	616	311	356	528	516	383	675	421	296	340	522	327	226	311	642	165	172	298	343	484	232	284	336	380	368	344	388	446	240	99	140	103	125	99	117	158	103	107	77	93	65
scigt000172	0	0	0	0	0	0	0	0	0	1	0	0	0	0	0	1	0	0	0	0	0	0	0	0	0	0	0	0	1	0	0	1	0	0	0	0	0	0	0	0	0	4	0	0	0	0
scigt022579	9	11	3	8	4	12	5	23	9	26	6	11	24	3	16	4	10	6	2	11	0	1	8	2	4	4	4	7	8	6	5	18	16	8	8	5	6	14	7	12	17	13	13	5	7	5
scigt014989	86	175	107	94	95	168	88	153	225	241	245	250	208	92	73	126	81	59	83	121	103	93	90	83	106	49	51	64	129	105	71	137	169	62	38	60	51	43	25	28	30	31	32	26	28	21
scigt017205	4	4	4	8	4	2	0	11	14	11	9	10	10	7	5	4	4	2	0	1	0	1	0	1	17	19	8	2	34	12	6	2	3	65	19	21	22	1	0	2	1	1	0	3	7	4
scigt023195	59	76	41	108	119	196	137	221	323	315	263	484	293	218	157	108	117	87	70	346	117	94	332	306	310	256	261	266	140	233	163	280	312	683	108	103	119	173	82	105	170	129	106	168	172	187
scigt020916	138	328	193	243	146	279	125	245	323	262	187	398	238	132	174	227	182	171	160	252	154	151	205	196	218	103	108	139	176	204	134	196	216	196	103	98	98	130	82	89	140	75	108	83	108	68
scigt022475	0	0	0	0	0	0	0	0	1	0	0	3	0	0	0	0	0	0	0	0	0	0	0	1	1	0	0	0	0	0	0	0	0	0	0	0	0	0	0	0	0	0	0	0	0	0
scigt011918	43	84	37	46	30	58	23	30	59	60	67	81	76	26	27	44	52	10	21	40	8	10	53	51	87	33	32	42	61	42	25	42	53	3	11	13	25	9	7	10	8	5	17	13	14	5
scigt004068	0	2	1	0	0	1	0	0	1	0	0	3	1	0	0	1	0	0	0	1	0	0	0	0	0	0	0	0	0	0	0	0	5	1	0	0	1	0	0	0	0	0	1	0	0	1
scigt003832	0	0	2	15	0	5	6	6	9	0	16	0	0	7	6	0	4	0	2	8	0	10	0	9	8	7	2	4	10	0	7	10	7	8	0	0	0	0	0	1	0	0	0	0	0	0
scigt015761	0	0	0	0	0	0	0	0	0	1	0	0	1	0	1	0	1	0	0	0	3	3	0	0	0	0	0	0	0	0	0	1	1	0	1	0	0	0	0	0	1	1	0	0	1	0
scigt016624	28	53	54	45	31	54	10	46	40	13	34	46	26	7	9	4	29	0	24	60	7	13	9	16	11	9	12	24	10	27	5	28	40	25	17	7	22	8	11	15	23	7	8	10	17	18
scigt017276	24	138	39	20	13	28	11	35	16	56	14	68	38	31	26	33	24	12	22	13	0	0	9	7	6	7	3	10	81	51	48	23	31	185	264	398	232	20	5	12	15	4	7	0	1	1
scigt024897	14	46	26	23	21	21	22	32	22	32	35	54	19	14	7	47	36	20	7	22	8	6	7	5	19	7	9	5	17	38	9	47	52	58	12	15	17	13	11	16	17	5	12	8	13	9
scigt021845	24	48	27	20	13	24	15	20	24	27	15	44	36	12	19	30	23	14	7	23	16	17	20	11	27	6	8	21	17	28	11	24	20	15	18	24	26	36	18	17	20	15	29	16	19	6
scigt009122	47	151	47	101	73	112	56	105	190	125	166	139	123	60	56	85	53	66	61	111	27	33	52	53	51	33	34	38	80	75	54	161	174	39	26	42	24	61	22	43	43	21	27	10	22	16
scigt003611	129	402	156	279	130	295	132	222	262	288	178	270	188	88	118	170	199	166	110	143	12	18	41	42	82	75	85	76	246	210	136	263	276	62	30	62	44	61	49	43	49	36	50	23	36	20
scigt009854	420	61	409	566	850	652	364	99	137	84	38	73	34	18	82	237	151	213	150	189	5	8	5	4	56	3	2	6	60	0	0	0	0	0	3	0	0	6	11	15	17	2	38	34	39	1
scigt022678	42	82	51	72	47	73	42	48	73	99	43	72	45	32	32	45	27	41	29	55	116	103	97	87	77	25	22	45	32	45	23	54	61	44	56	69	66	133	74	76	72	67	101	58	79	68
scigt015659	4	5	8	5	2	3	5	5	4	6	5	5	4	1	1	1	2	2	2	4	7	6	2	1	1	1	4	3	2	2	0	1	4	0	3	1	2	1	1	1	0	2	2	1	2	0
scigt006327	1	0	0	0	0	0	0	0	0	0	0	0	0	0	0	0	0	0	0	0	0	0	0	0	0	0	0	0	0	0	0	0	0	0	0	0	0	0	0	1	0	0	0	0	0	0
scigt023855	4	1	1	1	2	0	0	0	0	4	0	1	2	0	1	1	0	0	0	2	2	0	4	6	2	0	0	2	0	2	2	5	2	3	1	1	2	3	0	0	0	1	0	3	0	0
scigt008873	222	278	241	322	291	393	183	260	275	341	241	443	251	154	231	343	233	220	215	359	277	245	660	652	299	124	118	178	209	189	118	183	178	292	158	173	132	179	117	167	186	144	154	121	158	147
scigt014376	2	0	0	0	2	0	0	2	4	10	7	13	3	17	4	24	13	275	241	15	15	9	0	1	0	3	3	0	0	0	0	0	1	0	0	0	0	0	0	0	0	0	0	0	0	0
scigt020468	116	139	121	192	158	199	106	112	138	121	89	108	87	52	63	117	51	54	59	104	73	65	40	48	64	41	38	35	62	74	43	99	100	47	10	25	11	12	10	10	11	17	14	6	15	4
scigt002731	0	0	0	1	0	0	0	0	0	1	0	1	1	0	0	0	1	0	0	4	1	1	0	0	0	0	0	0	0	0	0	0	0	0	0	0	0	1	0	0	0	0	0	0	0	0
scigt018878	95	180	85	138	110	169	92	137	179	178	121	228	156	96	129	119	109	103	95	182	127	119	159	169	149	73	68	103	123	128	78	153	171	138	44	56	51	47	23	24	51	34	65	25	39	27
scigt008956	21	1	24	33	44	41	27	12	9	9	4	13	7	4	4	13	10	5	7	16	2	3	2	1	3	0	2	0	3	1	1	3	3	0	0	0	0	1	1	1	1	0	1	1	2	0
scigt010443	5	20	23	11	2	14	6	24	22	58	15	19	40	16	18	7	12	8	7	8	10	11	6	5	8	3	10	7	10	6	13	14	15	12	6	5	6	8	5	2	8	2	1	6	4	2
scigt026346	28	37	20	33	28	72	45	127	159	138	168	207	182	19	27	16	23	31	24	147	193	218	623	593	620	230	272	343	219	444	301	486	514	76	120	53	90	134	48	59	36	106	57	81	93	171
scigt013635	0	0	0	0	3	0	1	6	0	0	3	5	0	0	0	0	0	7	6	0	0	0	0	0	0	0	0	0	0	0	0	0	0	19	0	0	1	0	6	20	2	1	28	4	3	2
scigt020577	0	0	1	0	0	0	0	0	0	0	0	0	0	0	0	0	0	0	0	0	0	1	0	0	0	0	1	0	0	0	0	0	2	0	0	1	0	0	0	0	0	0	0	0	0	0
scigt003401	85	374	114	115	42	152	78	107	151	171	141	207	160	90	110	121	204	42	69	118	5	5	36	39	117	107	101	67	219	254	207	410	469	37	43	64	44	75	23	62	37	39	35	18	51	22
scigt011406	21	63	38	22	16	48	17	34	58	91	51	125	79	34	51	32	30	21	20	44	12	10	35	38	18	25	23	16	34	37	21	79	78	44	20	25	9	28	27	15	34	23	14	12	15	14
scigt008264	5	13	14	20	4	18	9	20	24	37	29	70	31	18	15	18	12	11	6	24	16	9	12	12	6	3	6	1	11	6	3	5	9	6	27	14	14	30	17	23	27	25	31	7	17	10
scigt019802	81	45	74	110	74	122	63	40	101	80	47	82	63	35	40	108	76	50	68	132	46	37	49	63	64	29	30	60	10	35	28	52	46	39	0	0	0	0	0	1	1	0	2	1	1	1
scigt014416	0	3	2	4	2	1	1	5	0	2	3	7	7	4	3	3	0	0	0	3	1	0	3	0	2	0	0	0	2	1	2	4	9	9	4	9	8	10	14	9	15	7	13	5	14	5
scigt023128	27	10	40	61	19	86	49	30	9	8	7	6	15	7	3	17	3	8	15	14	0	0	0	0	0	0	0	0	0	0	1	1	0	5	3	6	5	10	6	14	11	1	9	2	1	0
scigt021268	0	2	2	0	1	2	1	2	18	3	4	3	1	0	4	2	1	0	1	5	3	6	4	3	4	5	2	4	0	6	2	15	17	10	3	2	7	8	1	5	4	12	5	6	11	12
scigt009458	35	81	43	33	48	63	40	56	56	61	56	95	57	48	28	58	52	50	38	95	71	75	72	87	85	33	29	48	52	44	24	48	56	21	14	17	7	9	10	9	8	5	10	6	7	5
scigt021186	18	12	12	9	16	20	5	15	14	16	13	19	13	4	8	15	6	12	9	15	5	8	5	7	6	6	4	3	4	16	13	9	8	13	6	5	6	4	2	3	9	4	5	6	5	1
scigt004954	0	0	0	0	1	0	0	0	1	0	0	0	0	0	0	0	0	0	0	0	0	0	3	0	2	0	0	0	0	0	0	0	1	0	0	0	0	0	0	0	0	0	0	1	1	0
scigt022367	142	232	101	200	111	231	162	233	317	215	176	280	184	264	194	154	210	77	95	386	994	945	3987	3862	2710	783	819	1284	630	730	460	570	642	301	187	227	175	112	67	50	79	67	71	76	87	73
scigt006217	436	4	530	2068	3042	2272	1040	262	438	258	149	266	61	8	33	334	105	0	25	56	1	0	0	0	1	0	0	0	0	0	0	0	0	1	0	0	0	0	0	0	0	0	0	1	0	0
scigt024226	101	222	126	173	145	195	105	177	244	180	169	230	185	106	125	142	112	128	127	268	255	194	320	328	279	131	109	180	170	207	115	228	219	205	77	126	73	103	76	64	119	59	90	73	96	80
scigt002654	301	540	285	367	265	480	251	434	562	566	415	691	509	290	249	275	325	189	227	433	357	349	1256	1260	1291	575	611	679	618	685	429	572	620	351	167	193	232	190	124	124	206	110	205	148	165	90
scigt024317	25	82	31	39	18	45	23	47	65	50	38	58	57	17	31	34	27	10	14	36	16	8	23	13	37	26	23	35	40	78	35	81	94	14	7	26	7	11	10	10	9	8	10	5	12	11
scigt008413	2	1	1	0	0	2	3	5	8	7	7	5	12	2	1	4	2	0	2	5	6	5	1	6	0	0	0	2	0	0	1	13	10	2	1	1	1	1	1	1	0	0	4	0	0	0
scigt006004	3	4	14	27	24	34	16	3	5	7	1	10	15	5	3	12	5	1	0	10	1	2	2	1	8	0	0	1	6	0	1	1	0	0	0	0	0	0	0	0	0	0	2	1	0	0
scigt010881	107	140	74	89	111	239	133	262	377	310	317	445	415	173	122	158	166	53	121	223	44	34	23	20	17	43	34	38	77	188	249	469	581	134	22	48	37	28	11	19	19	18	30	37	29	28
scigt002127	1	0	3	3	10	10	3	1	0	4	2	1	0	0	0	1	1	0	0	1	0	0	0	1	0	0	0	0	0	0	0	0	0	0	0	0	0	0	0	0	0	0	0	0	0	0
scigt004589	14	9	14	21	7	10	16	38	27	89	75	140	87	40	22	15	28	14	21	111	181	159	113	126	105	42	45	65	52	72	44	50	59	25	26	29	34	7	10	7	9	5	13	16	1	15
scigt002861	9	5	16	16	10	10	6	9	52	16	8	23	7	7	6	2	4	6	11	197	52	72	2504	2549	960	245	238	535	140	177	188	262	298	453	84	26	38	54	15	21	44	24	28	58	46	55
scigt015939	2	1	3	4	7	15	3	2	2	0	1	0	0	1	0	1	3	0	1	1	0	0	0	0	2	0	0	0	1	1	1	0	1	0	0	0	0	0	0	0	0	0	1	0	0	0
scigt002408	103	181	138	211	143	224	168	140	204	174	149	252	145	111	89	122	70	79	72	150	70	55	24	17	58	52	39	40	111	74	53	86	92	119	74	77	61	84	61	87	90	57	94	47	58	36
scigt017779	46	79	59	139	66	116	108	168	217	175	105	133	134	88	132	81	124	43	53	240	88	76	88	108	184	77	106	120	76	126	67	100	114	101	78	81	85	67	46	45	60	56	51	53	53	63
scigt015657	3079	9277	4134	5031	1553	3656	1426	3259	4224	4206	3065	5982	3458	3815	3904	4607	2719	871	498	1047	1734	1640	7307	7454	12664	6406	6630	8100	7163	6098	5259	6987	7074	3512	2528	4322	3283	2425	1615	2551	2775	1172	1988	2661	2644	1340
scigt014494	0	0	0	0	0	0	0	0	0	0	0	0	0	0	0	0	0	0	0	0	0	0	0	0	2	0	2	0	0	0	0	0	0	0	1	0	0	0	0	0	0	0	0	0	0	0
scigt008922	16	22	17	22	13	26	12	17	23	32	25	30	30	4	12	12	21	14	16	25	13	8	15	20	33	11	13	15	16	16	9	14	15	6	6	17	5	11	6	10	8	3	3	4	7	3
scigt001199	0	1	0	0	0	0	0	0	0	0	0	0	1	0	0	0	0	0	0	0	0	0	0	0	0	0	0	0	0	0	0	0	0	0	0	0	0	0	0	1	0	0	0	1	0	0
scigt022010	0	1	1	0	0	0	0	0	0	1	0	1	0	0	0	0	0	0	0	1	1	0	1	0	0	0	0	0	0	0	0	0	0	2	0	1	1	2	0	3	1	1	2	1	2	0
scigt004836	6	8	11	12	15	10	0	3	2	10	5	19	13	3	0	2	2	0	0	3	2	2	2	0	2	0	0	1	5	0	0	0	0	0	0	0	0	0	0	0	0	0	0	0	0	0
scigt018580	208	374	234	311	230	428	239	342	519	595	548	692	568	194	157	212	202	131	174	366	182	208	271	245	269	129	118	190	225	240	141	249	275	223	79	88	125	91	66	89	90	60	103	118	95	51
scigt010599	67	108	57	76	77	119	53	117	129	159	109	152	77	84	94	100	95	47	63	131	120	125	174	199	131	70	78	99	110	92	70	134	144	148	17	16	20	22	15	15	20	17	13	13	15	20
scigt016006	0	0	0	0	0	0	0	0	0	1	0	3	0	0	1	0	0	0	0	0	0	0	0	0	0	0	0	0	0	0	0	0	0	0	0	0	0	0	0	0	0	0	0	0	0	0
scigt017044	52	58	87	39	45	52	47	31	44	116	114	114	102	41	55	25	51	17	16	94	24	28	22	19	57	34	48	65	41	67	38	36	53	16	4	7	3	7	1	2	7	0	1	2	0	0
scigt024032	0	1	1	2	0	1	0	1	0	2	6	5	6	2	2	3	2	2	0	2	0	2	1	2	0	0	0	1	2	0	2	1	3	0	0	6	1	4	4	8	1	4	5	3	4	4
scigt015604	13	1	2	5	4	5	3	0	2	0	0	0	0	0	0	0	0	0	0	5	0	0	0	0	0	0	0	0	1	0	0	0	0	0	0	0	0	0	0	0	0	0	1	0	0	0
scigt011152	24	22	22	24	22	29	12	16	15	21	7	31	12	10	6	3	2	3	10	25	0	1	13	12	16	17	15	17	3	8	7	26	29	21	76	121	32	209	45	127	64	120	105	46	59	46
scigt013450	114	222	130	162	111	215	102	180	209	319	211	388	257	183	135	212	204	80	118	227	262	267	1271	1298	681	199	223	361	272	206	147	186	226	106	67	82	81	66	41	58	38	42	64	46	46	24
scigt012513	63	147	75	117	86	196	148	211	200	315	197	303	269	124	104	93	95	55	72	122	92	100	142	157	178	85	87	104	117	140	79	124	156	67	33	52	57	43	32	22	33	16	46	39	35	32
scigt001791	7	2	0	2	0	1	2	0	4	3	5	2	3	2	3	5	2	2	0	8	2	4	1	0	2	0	1	0	0	0	0	9	13	2	4	0	1	7	1	3	4	1	0	1	2	2
scigt018017	52	55	43	53	37	92	45	39	94	54	46	57	31	30	62	36	75	5	41	148	302	250	348	405	429	160	163	241	145	193	142	178	194	250	56	95	56	40	34	37	33	30	36	51	69	30
scigt001206	2	0	0	3	0	0	1	0	3	0	0	0	1	0	0	0	0	0	0	0	0	0	0	0	0	1	2	0	0	0	0	3	5	0	8	25	7	0	14	0	6	12	20	2	0	7
scigt023535	0	1	0	0	0	0	0	0	0	0	1	0	2	0	0	0	0	0	0	0	0	0	0	0	0	0	0	0	0	0	0	0	0	0	0	0	0	0	0	1	0	0	0	0	0	0
scigt017064	0	0	1	0	0	0	0	0	1	2	2	0	0	1	2	0	0	1	0	2	2	0	3	2	0	0	0	0	0	0	1	2	0	0	2	1	0	1	0	1	1	1	0	0	0	0
scigt001441	0	1	0	0	1	0	1	0	2	1	0	1	0	0	0	1	1	0	0	5	0	0	0	0	0	1	0	0	3	4	5	12	16	10	0	0	0	0	0	0	0	0	0	0	0	0
scigt022016	495	59	167	180	218	218	83	19	22	15	21	44	21	18	56	123	206	342	356	203	6	4	1	2	167	5	0	3	37	1	0	1	0	1	2	4	2	5	6	11	8	5	28	34	38	3
scigt015789	1	0	0	1	0	5	0	0	0	0	1	3	1	2	1	0	0	2	9	3	0	0	3	2	1	1	0	1	0	2	2	4	4	2	0	2	1	2	1	4	0	1	1	0	0	2
scigt007319	47	46	30	53	39	82	44	63	104	60	32	74	66	45	49	55	62	49	49	138	178	152	436	441	365	143	134	199	114	165	95	106	120	127	104	129	99	69	46	61	54	46	56	48	52	52
scigt001310	52	87	64	63	91	77	40	48	80	69	67	72	65	25	37	69	35	33	36	59	21	14	34	25	52	18	21	27	42	37	34	30	32	22	8	19	12	9	3	9	14	11	12	5	11	8
scigt010454	1	1	1	4	1	1	4	1	2	0	2	4	3	0	5	1	1	0	0	0	2	3	2	2	2	1	2	1	1	1	3	1	6	3	1	1	0	1	1	0	0	4	1	1	1	1
scigt018154	334	318	205	411	226	412	354	332	588	457	535	643	580	507	427	230	553	158	372	509	702	679	346	333	461	313	306	464	376	616	347	415	505	722	364	503	338	225	103	151	134	175	168	243	267	257
scigt000075	82	142	79	119	89	235	145	149	175	150	93	100	108	46	49	70	56	54	59	112	24	29	26	35	60	25	21	39	56	41	33	47	60	29	39	89	47	55	39	89	58	44	93	28	36	21
scigt014767	0	0	0	0	0	0	0	4	0	0	0	0	0	0	0	0	0	0	0	0	0	0	0	0	0	0	0	0	0	0	0	6	0	0	0	0	0	0	0	0	0	0	0	0	0	0
scigt025119	139	266	154	210	178	264	143	219	273	268	268	313	313	70	88	121	103	69	124	196	77	90	88	79	206	84	100	115	168	164	102	152	149	71	33	49	50	24	11	42	35	17	40	28	15	10
scigt018803	0	1	0	2	1	2	0	5	3	2	10	17	0	0	0	0	0	1	4	0	0	1	1	0	2	0	0	1	0	1	0	2	4	1	0	1	2	0	0	2	1	0	0	1	1	0
scigt016193	1	1	2	0	1	1	0	5	2	1	0	3	4	4	3	1	4	2	1	5	3	4	1	0	4	0	0	0	3	0	0	6	7	1	2	1	1	0	1	3	3	2	3	1	5	0
scigt021460	18	57	33	38	12	37	18	37	62	54	32	46	46	14	27	34	24	27	15	30	0	2	5	3	19	5	5	16	9	18	11	28	48	63	24	9	17	23	13	13	21	14	15	11	13	18
scigt004682	25	90	53	68	57	79	42	55	74	52	35	56	49	18	25	43	29	27	20	47	38	38	21	17	26	21	16	15	38	29	20	30	37	35	11	22	29	28	19	17	21	10	27	16	21	19
scigt020834	17	53	29	41	21	46	28	40	75	108	97	128	90	54	42	53	62	20	29	95	55	46	83	94	106	49	65	70	68	109	83	190	194	51	15	31	14	18	9	17	20	5	14	12	19	9
scigt001115	41	85	53	109	69	123	63	111	111	130	96	166	89	65	62	57	48	46	56	120	43	36	38	47	52	31	28	26	41	45	23	41	62	51	33	37	38	40	20	24	27	17	33	25	21	21
scigt006693	0	2	0	1	0	1	1	2	2	1	0	1	0	1	1	2	1	0	1	1	0	0	0	0	0	1	1	0	2	1	0	1	3	1	0	0	0	0	0	0	0	0	0	0	0	0
scigt009341	192	537	253	291	188	407	196	256	372	397	287	438	348	159	225	288	219	142	170	299	202	197	248	235	354	179	166	220	380	388	271	464	578	181	106	115	109	102	54	81	64	52	84	74	70	57
scigt001119	8429	8003	9020	14129	12605	15664	9151	11585	15981	12747	6825	12814	8640	5038	8389	11903	9884	9555	9014	13776	6335	5930	6138	6088	7643	4344	4385	4724	8165	10526	5757	9087	10267	10233	15236	19654	15621	27690	15486	28864	19708	17616	30005	12873	15521	12338
scigt003593	0	0	0	2	0	0	0	0	0	0	1	0	0	0	0	0	0	1	0	0	0	0	0	0	0	1	0	0	0	0	0	0	3	0	0	0	0	0	1	1	0	1	0	0	0	0
scigt024626	91	175	110	166	111	186	102	156	208	250	132	259	209	82	86	97	94	82	101	207	164	138	98	94	140	69	79	86	114	150	85	137	143	139	98	161	115	149	90	106	109	96	130	89	78	79
scigt022543	0	3	0	5	2	4	5	2	2	1	6	8	3	2	2	2	1	1	1	6	2	4	7	3	5	2	2	1	5	1	1	8	7	1	1	4	3	1	2	1	5	0	4	2	3	0
scigt020453	18	6	27	117	129	126	96	12	32	26	9	24	13	1	6	12	5	2	3	10	18	3	3	4	3	2	3	5	3	5	3	0	6	7	1	0	0	3	0	1	0	0	1	1	0	1
scigt007770	23	28	14	28	18	49	37	69	36	114	80	204	119	76	46	18	45	28	26	66	63	51	40	35	45	21	18	36	45	58	32	25	26	61	10	16	13	5	1	9	7	4	4	6	4	10
scigt018405	64	33	24	63	58	115	63	74	113	105	57	96	66	76	108	29	83	59	37	207	84	75	261	252	199	64	71	76	39	42	36	71	90	240	32	30	41	19	10	8	12	15	11	48	33	42
scigt005178	60	100	57	116	59	115	118	211	204	402	268	778	260	275	101	63	59	8	39	351	839	823	131	125	307	193	234	336	174	143	65	52	51	42	25	92	103	8	2	10	8	6	6	13	5	3
scigt022911	158	1328	704	758	314	791	524	801	665	895	733	820	815	609	385	1205	619	216	320	201	65	57	144	145	150	173	203	130	517	567	469	1168	1187	334	702	808	713	1336	597	991	683	824	925	447	457	409
scigt023538	0	0	0	0	0	0	0	0	0	0	0	0	0	0	0	0	0	0	0	0	0	0	0	0	0	0	0	0	0	0	0	0	0	0	0	0	0	0	0	0	0	0	0	0	0	0
scigt025521	1	1	0	1	1	2	1	2	2	2	1	5	0	1	0	3	0	1	2	7	0	0	0	0	0	1	0	0	0	2	0	1	2	1	0	0	0	1	0	0	0	0	0	0	0	1
scigt005527	99	117	97	128	113	140	81	102	128	160	101	139	121	49	64	64	51	45	42	106	56	51	33	30	58	35	23	27	45	68	59	50	57	42	35	56	56	45	32	27	43	28	44	36	36	23
scigt020944	0	0	0	1	0	0	0	0	2	1	0	0	0	0	0	0	0	0	0	0	0	0	0	0	0	0	0	0	0	0	0	1	1	0	0	0	0	0	0	0	0	0	0	0	0	0
scigt006124	26	101	34	48	19	54	45	40	55	60	42	58	39	26	30	71	57	21	51	70	35	36	50	65	80	49	37	49	97	103	83	159	127	28	10	14	22	12	10	9	12	4	24	13	6	8
scigt005347	5	2	5	3	0	2	2	6	15	8	7	5	9	6	1	0	3	1	0	2	1	0	2	2	29	67	77	76	170	208	127	45	69	5	2	5	1	1	0	0	0	0	0	0	0	0
scigt013763	31	18	42	20	32	15	4	4	0	6	3	1	3	0	9	40	23	40	29	32	0	0	0	0	2	0	0	0	0	0	0	0	0	0	0	0	0	0	0	2	1	0	1	4	5	0
scigt003038	26	19	63	69	89	44	9	6	1	6	3	7	3	4	14	52	12	43	33	28	0	0	0	1	2	0	0	0	0	1	0	4	2	0	15	0	7	13	7	4	6	7	9	7	5	8
scigt011500	10	19	6	9	19	25	19	42	33	43	41	78	46	46	13	17	15	14	9	24	6	4	4	3	5	1	3	3	7	18	6	4	21	6	6	6	7	6	5	1	10	2	6	6	10	5
scigt009440	0	0	0	0	0	0	0	0	0	0	0	0	0	0	0	0	0	0	0	0	0	0	0	0	0	0	0	0	0	0	0	0	0	0	0	0	0	0	0	0	0	0	0	0	0	0
scigt007424	2	0	3	7	12	32	19	18	31	23	18	27	21	8	3	1	4	4	11	15	18	26	13	14	12	2	1	8	2	1	4	2	0	0	0	0	0	0	0	0	1	1	0	0	0	1
scigt004911	70	117	90	83	52	174	116	210	260	501	298	570	317	246	139	134	95	75	86	87	0	0	10	3	34	32	36	17	93	79	55	71	71	14	13	36	23	33	13	23	24	8	20	5	10	5
scigt012924	0	0	0	0	0	0	0	0	0	0	1	0	0	2	5	23	22	8	53	98	318	302	368	407	172	28	34	140	13	4	7	5	6	3	0	0	1	0	0	0	0	0	0	0	0	0
scigt015281	3	0	1	4	1	4	5	4	6	13	10	13	14	5	2	0	1	0	1	2	0	2	0	1	0	1	1	0	0	1	0	1	0	0	0	0	0	0	0	0	0	0	0	0	0	0
scigt001538	2	1	2	2	2	1	0	2	0	9	8	3	1	11	1	1	2	1	0	7	0	0	4	3	6	7	3	5	5	0	0	2	1	4	0	0	2	0	0	1	0	0	1	0	2	0
scigt023770	44	57	65	83	80	128	58	69	112	147	92	219	110	90	68	102	82	64	68	101	52	41	67	81	95	45	46	80	53	63	34	60	64	63	47	53	43	46	19	35	33	21	22	32	41	30
scigt014454	9	5	7	14	18	15	22	11	38	14	7	7	10	3	2	5	10	4	6	15	0	2	3	1	1	0	0	1	4	0	0	0	0	0	0	1	0	0	1	1	1	0	1	0	4	0
scigt019641	0	0	0	0	0	0	0	0	0	0	0	0	0	0	1	0	0	0	0	1	0	0	1	0	0	0	0	0	0	0	0	2	0	0	1	0	0	0	0	0	0	0	0	0	0	0
scigt017389	198	317	250	353	218	458	198	194	315	211	142	228	214	147	156	254	251	155	134	270	58	64	20	13	35	44	42	28	157	247	150	315	302	121	34	65	31	122	95	91	139	79	86	33	48	29
scigt006466	1	1	1	0	0	0	0	0	0	1	0	0	0	0	0	0	0	0	0	1	0	0	0	1	0	0	0	0	0	1	0	0	0	1	0	0	1	0	0	1	0	0	0	0	0	0
scigt010283	12	6	16	6	7	14	8	6	15	14	9	16	12	11	9	4	6	4	3	6	13	7	14	14	20	7	15	12	10	14	21	27	20	1	12	13	10	6	2	6	10	15	9	14	5	10
scigt013010	0	0	0	0	0	0	0	0	0	0	0	0	0	0	0	0	0	0	0	0	0	0	0	0	0	0	0	0	0	0	0	0	0	0	0	0	0	0	0	0	0	0	0	0	0	0
scigt025251	281	755	345	436	276	771	408	559	664	681	422	772	571	301	414	357	299	355	342	508	147	180	125	163	265	211	234	248	470	353	271	472	454	281	78	94	79	99	48	77	100	88	62	35	60	44
scigt018959	30	33	19	26	12	29	13	32	32	36	21	39	18	12	23	36	22	5	20	28	4	2	17	14	17	4	11	21	12	32	19	81	69	29	22	20	19	20	2	12	14	5	8	6	9	10
scigt016030	33	36	25	52	25	65	19	29	51	24	31	46	33	15	33	18	37	6	21	60	0	0	0	0	0	0	0	0	1	0	0	0	0	1	1	0	1	2	1	1	4	1	4	0	4	0
scigt011396	0	0	0	0	0	0	0	0	0	0	0	0	1	0	1	0	0	0	0	0	0	0	0	0	0	0	1	0	0	0	0	0	0	0	0	0	0	0	0	0	0	0	0	0	0	0
scigt011420	136	320	188	306	288	399	219	295	430	376	252	378	311	157	162	197	162	103	103	426	339	346	177	155	144	95	88	132	117	123	117	323	332	217	137	183	137	214	137	153	204	116	195	178	205	112
scigt018770	57	118	63	95	60	94	38	73	60	82	61	85	110	24	47	54	43	39	43	53	48	47	73	75	75	37	40	33	48	49	40	43	50	37	22	26	24	21	15	22	17	11	33	20	16	12
scigt002440	36	67	35	43	33	67	32	44	85	75	65	124	73	23	38	49	36	23	39	66	36	29	32	20	24	25	21	27	50	68	37	76	101	55	28	26	22	24	15	16	20	18	23	21	23	12
scigt002337	35	82	39	79	28	95	47	70	95	108	60	104	87	52	59	55	50	44	43	66	45	38	56	71	59	29	56	59	78	78	60	94	84	54	11	15	22	16	11	12	16	13	20	14	11	9
scigt023473	5	19	14	6	11	21	13	13	41	33	13	14	9	9	13	10	15	3	18	27	27	24	16	11	14	9	4	8	3	9	5	32	28	8	10	12	8	24	12	6	16	19	4	10	8	10
scigt022930	25	119	43	62	23	80	31	57	51	99	72	111	56	38	37	42	48	26	42	58	45	23	56	60	64	24	32	41	77	82	34	110	115	64	41	41	41	61	33	24	48	31	27	36	20	24
scigt010005	192	249	204	302	279	362	217	251	351	603	404	816	394	388	191	219	176	90	147	255	135	155	94	103	219	112	120	147	192	164	87	150	190	78	25	40	45	38	26	60	43	27	52	16	27	31
scigt013207	642	1825	658	746	516	769	399	469	654	1452	845	1185	931	233	373	676	756	296	331	683	481	437	788	873	667	358	345	508	682	709	473	1284	1379	769	523	868	764	927	575	876	709	588	938	666	572	336
scigt021359	0	0	4	1	3	4	0	0	0	0	0	1	0	0	0	0	0	0	0	0	2	2	3	0	0	0	0	1	0	0	0	0	1	0	0	0	0	0	0	0	0	0	0	0	0	0
scigt005090	46	185	98	89	53	114	50	85	136	74	78	109	96	51	52	69	55	32	37	67	2	1	15	15	27	24	18	24	46	82	38	125	152	48	13	35	23	14	19	26	24	14	28	12	17	12
scigt008440	122	68	103	182	82	239	87	124	232	149	114	230	144	155	164	35	232	96	95	134	0	0	0	0	0	10	0	14	117	229	51	95	264	790	134	211	104	53	37	39	55	41	42	127	152	129
scigt020024	130	617	347	258	146	288	173	173	239	309	245	438	269	185	142	102	88	63	96	247	337	326	151	152	280	110	107	208	310	170	161	136	133	93	27	37	32	38	32	39	50	18	38	28	19	9
scigt009373	26	68	47	57	25	61	21	21	23	23	28	24	22	14	16	15	16	13	21	18	6	2	6	6	14	16	13	9	41	33	31	25	23	5	5	15	13	9	5	7	9	4	3	3	4	4
scigt001104	0	0	0	0	0	0	0	0	0	0	0	2	1	0	0	0	0	0	1	0	0	0	0	0	0	0	0	0	0	0	0	0	0	0	0	0	0	0	0	0	0	0	0	0	0	0
scigt022250	309	289	221	431	353	625	359	668	998	913	569	1069	798	382	455	456	415	705	536	602	223	221	616	613	419	274	295	228	252	396	197	639	782	706	556	713	609	681	503	425	590	469	479	558	625	514
scigt010981	282	457	288	381	358	424	216	248	330	308	178	370	188	104	155	180	126	166	148	223	101	83	116	133	189	94	99	129	235	145	107	110	168	138	67	96	79	84	65	94	99	77	144	67	92	68
scigt002703	143	351	221	324	159	327	120	268	305	308	202	352	224	135	142	157	155	111	119	225	114	93	225	240	233	91	111	122	244	218	183	266	291	268	125	119	165	169	102	94	152	96	154	105	148	126
scigt003263	568	3031	1034	930	518	1244	522	951	1419	915	734	1304	1072	540	805	878	758	350	400	1222	74	78	28	21	80	127	146	97	947	924	1140	2681	2664	543	412	405	240	906	476	724	794	655	721	369	500	436
scigt005362	5727	1364	6007	9484	13047	13631	8145	3484	5257	3714	2223	4959	2338	1906	1870	4517	3607	3036	2748	5045	1152	1081	1050	1121	879	549	620	824	723	1812	1359	2041	2674	2781	1567	1806	1396	2547	1182	1430	1855	1820	1872	2164	2528	2639
scigt009066	127	257	155	190	125	168	92	231	170	182	110	246	151	100	93	175	157	87	72	132	60	47	93	92	170	91	102	120	172	259	132	245	310	240	37	69	86	66	35	62	50	48	67	58	56	44
scigt024601	0	0	0	0	0	0	0	0	0	0	1	0	0	0	0	0	0	0	0	0	0	0	0	0	0	0	0	0	0	0	0	0	1	0	0	0	0	0	0	0	0	0	0	0	0	0
scigt000493	0	3	3	3	2	4	1	3	3	5	4	7	1	3	1	3	4	1	3	4	1	0	0	0	0	0	0	0	1	0	1	5	8	3	4	2	2	1	2	1	0	6	3	2	2	2
scigt015106	4	2	4	3	1	3	0	3	6	8	1	3	5	1	1	3	2	1	1	8	0	0	2	1	2	4	1	4	3	4	1	2	7	0	9	7	7	3	6	0	3	4	3	5	2	2
scigt019873	0	0	0	1	0	0	0	0	0	0	0	0	0	0	0	0	1	0	0	0	0	0	1	0	0	0	0	0	0	0	0	0	0	0	0	0	0	0	0	0	0	0	0	0	0	0
scigt014275	189	375	225	390	339	470	226	249	350	342	271	586	312	284	196	225	194	152	190	366	310	332	188	175	176	82	74	123	141	221	113	259	260	196	69	79	117	123	83	77	117	97	114	89	103	107
scigt021602	7	6	2	23	6	15	8	19	39	13	10	25	12	17	13	4	10	6	4	20	4	8	33	30	36	11	6	12	15	32	3	15	11	20	13	20	10	6	2	6	2	4	2	6	6	8
scigt011926	684	1221	850	1004	718	1276	696	744	1145	1053	797	1543	1010	579	639	1026	860	439	587	1244	554	607	582	597	934	349	496	625	800	961	591	1359	1456	974	405	599	338	866	595	591	732	573	470	338	389	473
scigt014963	0	0	2	6	7	6	2	0	1	4	0	1	0	0	0	2	2	0	0	0	0	0	0	0	0	0	0	0	2	0	0	2	0	0	0	0	0	0	0	0	0	0	0	0	0	0
scigt012269	134	571	184	94	67	111	60	83	86	186	102	140	104	38	60	153	157	37	85	87	151	170	181	172	145	95	113	199	116	190	106	390	362	87	111	127	162	144	37	92	61	66	94	65	66	61
scigt012405	178	857	281	376	192	465	263	374	525	407	384	545	378	233	283	272	222	126	150	334	2	5	76	79	253	185	227	231	504	363	321	591	640	249	24	52	35	37	26	51	57	31	48	29	59	17
scigt018980	0	0	0	0	0	0	0	3	2	93	87	289	124	92	33	0	8	3	0	0	0	0	0	0	0	0	0	0	0	0	0	0	0	0	0	0	0	0	0	0	0	0	0	0	0	0
scigt016456	22	55	43	42	20	49	15	20	38	40	21	36	39	20	23	16	21	15	23	39	17	32	191	199	86	31	41	53	41	43	43	65	72	22	8	19	12	9	9	6	14	11	10	8	10	7
scigt012281	52	171	76	71	46	135	65	223	127	338	248	257	160	88	60	66	103	31	80	51	0	0	1	0	3	21	19	8	70	65	56	100	110	15	14	19	26	29	11	26	20	22	28	15	14	11
scigt024923	5	28	5	14	6	13	6	12	18	31	14	21	27	9	10	5	6	0	5	5	0	1	5	6	4	4	1	6	5	8	5	12	21	2	7	5	7	6	1	8	8	1	7	5	2	2
scigt010197	2	2	0	0	0	1	0	0	0	1	0	1	0	1	0	4	0	0	0	0	0	0	0	0	0	0	0	0	0	0	0	0	0	0	0	0	0	0	0	0	0	0	0	0	0	0
scigt006978	0	0	0	0	0	0	3	29	44	29	13	9	4	0	0	0	0	0	0	0	0	0	0	0	0	0	0	0	0	0	0	0	0	0	0	0	0	0	0	0	0	0	0	0	0	0
scigt018815	70	86	68	87	58	128	70	97	94	185	127	212	172	83	53	58	50	20	33	110	95	96	60	61	50	24	32	34	38	47	28	39	45	19	24	47	40	22	23	20	25	14	23	26	23	17
scigt013775	151	277	171	231	155	299	153	175	240	202	149	228	195	73	114	168	130	78	111	227	196	168	109	97	114	65	103	98	168	185	109	208	218	94	58	101	78	75	64	74	99	55	78	54	49	49
scigt014026	0	4	2	5	0	1	5	2	2	4	3	4	4	1	0	0	1	0	2	1	0	0	0	0	2	0	0	0	2	0	2	1	5	2	4	4	2	8	5	4	2	5	2	0	6	2
scigt022814	0	0	0	0	0	0	0	0	0	0	1	0	0	0	0	0	1	0	0	1	0	0	1	0	0	0	0	0	0	0	0	0	3	0	0	1	0	0	0	0	0	0	0	0	0	0
scigt002965	17	43	31	44	39	53	28	25	51	59	52	49	36	18	21	29	26	25	25	35	35	48	18	26	17	8	14	6	26	37	21	35	40	19	26	33	28	16	9	28	8	16	16	15	18	9
scigt024397	14	36	12	20	13	21	15	14	16	25	16	27	12	12	13	17	23	16	12	27	42	33	40	30	42	14	21	26	23	36	25	34	47	19	1	6	4	1	4	6	7	2	1	3	5	0
scigt004796	23	60	28	27	24	36	20	29	53	59	41	63	48	25	27	20	23	11	25	46	38	23	43	48	42	20	17	19	22	34	15	42	47	30	7	4	2	4	0	1	7	2	7	2	7	4
scigt016280	80	128	103	148	72	179	84	123	176	188	105	213	145	83	95	98	81	99	84	240	169	163	129	156	166	74	66	103	140	158	75	125	152	173	72	84	71	101	63	68	109	61	58	48	61	52
scigt020829	315	342	256	305	266	321	161	286	318	340	251	374	266	190	193	244	185	229	218	332	112	115	225	246	321	107	138	178	222	203	122	216	200	175	58	78	96	89	67	47	95	69	93	81	79	71
scigt021932	35	29	52	64	26	62	51	28	38	50	55	98	43	26	33	49	159	17	30	104	78	46	71	44	60	23	32	29	40	62	48	181	171	66	31	38	36	72	29	35	43	47	39	33	26	16
scigt004211	0	0	1	0	0	2	2	40	19	102	159	240	117	170	38	29	25	1	0	0	0	0	0	0	0	0	0	0	0	0	0	0	0	0	0	0	0	0	0	0	0	0	0	0	0	0
scigt007718	392	134	503	539	621	581	376	89	147	80	60	266	99	78	114	383	270	165	205	428	6	6	4	3	11	4	1	8	12	5	1	3	0	5	0	3	0	0	6	11	14	0	56	53	39	8
scigt011725	51	30	86	51	60	35	4	32	14	59	43	96	44	14	34	50	23	45	52	82	0	0	0	0	0	0	0	0	0	0	0	0	0	0	0	2	0	0	1	2	2	0	15	13	7	1
scigt016508	1	5	1	2	2	0	0	0	3	0	2	3	1	2	1	2	0	1	2	5	5	2	2	0	1	1	1	3	1	1	1	10	11	3	7	1	1	2	0	5	2	1	6	1	5	1
scigt012689	3	0	3	0	0	0	0	2	1	0	0	3	0	2	0	2	0	0	0	0	0	0	1	0	0	0	0	0	1	0	0	0	3	0	0	0	0	0	0	1	0	0	3	0	0	0
scigt016398	0	16	0	4	0	0	0	0	0	1	0	10	0	0	0	1	0	2	0	0	0	0	0	0	0	0	0	0	0	0	0	1	0	0	1	0	0	0	0	0	0	0	1	0	0	0
scigt022877	1	1	0	0	2	5	1	15	11	11	6	6	7	6	5	2	0	0	0	0	0	0	0	0	0	2	1	0	0	1	0	4	6	0	2	1	0	1	0	0	0	1	0	0	0	0
scigt014531	0	0	0	0	0	0	0	0	0	0	0	0	0	0	0	0	0	0	0	0	0	0	0	0	0	0	0	0	3	0	0	0	0	1	1	0	0	0	0	0	1	0	0	0	0	0
scigt025383	105	166	115	212	145	280	156	259	380	288	263	338	312	91	112	115	131	112	100	277	291	260	351	385	381	140	166	197	169	224	126	170	195	119	41	57	55	62	38	35	55	37	50	32	46	33
scigt025435	23	21	24	23	10	19	10	16	18	23	7	34	12	8	21	24	20	2	6	14	0	1	0	2	3	5	3	8	14	14	7	36	26	11	3	14	9	14	7	17	9	8	23	2	3	5
scigt010218	0	1	4	1	0	1	0	3	0	0	0	0	0	0	0	1	0	0	0	0	0	0	0	0	0	0	0	0	0	0	0	0	0	0	0	0	0	0	0	0	0	0	0	0	0	0
scigt016513	0	0	0	0	0	0	0	0	0	1	0	1	0	0	0	0	0	0	0	0	0	1	1	0	0	0	0	0	0	1	1	2	0	0	0	0	0	0	1	1	0	0	2	1	0	0
scigt005157	8	12	13	12	8	22	12	23	20	28	14	14	11	4	3	6	10	9	7	24	6	7	2	2	5	3	3	3	5	5	4	1	6	10	17	28	12	30	8	28	14	11	31	12	8	10
scigt006916	0	5	1	0	0	2	3	3	12	11	9	17	12	7	3	3	0	4	6	16	3	2	0	0	0	0	0	0	0	0	1	0	0	5	5	9	4	0	1	3	5	2	3	0	0	3
scigt025647	248	449	404	457	378	671	304	248	380	516	281	734	376	346	259	307	259	192	111	388	34	37	58	55	46	48	56	48	154	100	85	374	303	135	43	64	56	60	38	59	65	37	77	38	46	26
scigt001216	33	59	53	67	46	90	63	45	86	72	64	84	81	39	20	59	45	28	40	59	25	32	39	32	57	33	21	30	28	36	24	35	30	14	21	17	18	10	12	15	9	16	17	15	10	10
scigt007403	0	0	0	0	0	0	0	0	0	0	0	0	0	0	0	0	0	0	0	1	0	0	0	0	0	0	0	0	0	0	0	0	0	0	0	1	0	0	0	0	0	0	0	0	0	0
scigt025642	62	109	72	92	93	190	97	133	183	294	235	455	269	218	108	97	100	52	58	126	155	121	283	273	139	50	71	88	97	105	65	143	156	50	34	48	44	38	28	35	24	33	32	22	33	33
scigt011044	89	82	67	104	58	121	60	99	133	115	78	141	89	53	52	90	66	75	80	157	179	145	137	167	118	52	49	72	80	84	50	127	108	144	65	69	85	79	57	44	66	46	48	49	50	47
scigt008677	54	80	72	73	53	85	47	62	101	114	76	136	128	32	43	50	45	46	41	70	24	25	13	20	13	12	9	12	33	28	20	41	35	33	100	101	77	101	61	53	78	60	83	63	65	46
scigt020278	0	0	0	0	0	1	0	0	2	1	0	0	0	1	0	0	0	0	0	0	0	0	0	0	0	0	0	0	0	0	0	0	0	0	0	0	0	0	0	1	0	1	1	1	0	0
scigt000226	46	116	47	64	34	70	43	52	72	85	74	58	79	36	43	56	55	23	28	54	21	20	45	44	65	23	31	35	80	66	33	60	69	35	25	28	13	25	20	14	22	14	18	13	11	16
scigt005145	2	0	2	1	1	1	0	0	0	2	0	0	0	4	1	1	1	1	0	4	4	3	9	11	4	3	0	0	3	0	0	3	2	0	0	2	0	0	0	0	1	0	0	0	3	0
scigt011910	0	0	0	0	0	0	0	0	0	1	0	0	0	0	0	0	0	0	0	0	0	0	0	0	0	0	0	0	1	0	0	0	1	0	0	0	0	0	0	0	0	0	0	0	0	0
scigt022531	42	6	45	160	199	210	135	33	57	25	8	13	6	0	10	12	15	12	19	22	2	2	2	2	0	0	0	0	1	0	0	0	2	0	0	0	0	0	0	0	1	0	0	0	0	0
scigt013894	6	8	7	4	1	9	5	0	2	3	3	3	12	10	6	10	4	3	5	10	18	13	17	17	8	0	4	4	7	6	6	16	28	5	5	8	5	5	7	6	3	1	11	6	2	7
scigt017440	10	2	1	19	18	38	22	51	40	41	29	49	52	16	30	5	7	0	1	66	0	0	10	11	8	2	7	3	4	3	4	18	6	49	41	8	14	32	17	4	27	40	13	56	37	90
scigt015782	144	263	208	225	182	218	134	132	164	274	183	292	216	115	75	153	139	65	102	184	93	69	56	61	145	42	58	58	139	115	72	126	120	88	60	113	89	69	38	80	71	30	53	51	50	29
scigt005630	1	2	2	2	3	0	1	1	5	0	2	0	1	5	1	0	2	0	1	3	2	1	1	0	0	2	0	0	1	0	1	8	1	3	4	2	2	1	1	1	1	1	2	0	1	1
scigt021234	0	4	0	2	0	0	0	0	0	2	0	2	0	2	1	0	0	0	0	0	1	2	2	0	1	1	0	1	1	0	0	3	2	0	0	1	0	0	0	0	0	0	0	0	0	0
scigt025851	3	7	6	5	6	13	3	7	2	3	21	7	6	9	3	4	6	0	0	0	5	6	4	2	2	4	0	3	13	5	4	13	10	0	1	0	2	1	0	2	3	0	0	0	1	0
scigt012560	55	71	31	70	65	144	70	219	156	188	74	139	60	112	157	62	238	59	71	384	340	281	603	619	772	396	410	444	415	299	218	193	263	266	115	93	82	48	25	35	31	38	41	93	82	122
scigt024064	56	116	66	116	56	148	82	146	151	185	177	203	161	53	45	68	52	25	48	81	32	23	35	36	76	26	36	28	60	63	40	41	51	35	16	27	22	20	17	25	35	26	34	18	18	14
scigt022274	1	0	0	5	1	3	2	0	1	0	0	1	0	0	0	0	0	0	0	0	0	0	0	0	0	1	0	0	0	0	0	0	0	0	0	0	0	0	0	0	0	0	0	0	0	0
scigt004519	0	0	0	0	0	0	0	1	0	2	0	1	0	0	0	0	0	0	0	0	0	0	0	0	0	0	0	0	0	0	0	0	0	0	0	0	0	0	0	0	0	0	0	0	0	0
scigt003563	15	33	9	15	4	8	10	23	20	59	23	69	44	17	9	25	27	8	14	13	1	1	0	0	1	0	0	0	3	5	1	16	16	24	6	5	6	13	20	11	20	9	8	16	17	13
scigt008805	232	528	235	336	205	338	171	183	275	369	312	434	337	121	114	170	155	107	117	184	90	65	83	76	176	88	89	100	198	175	131	183	196	102	97	153	128	121	65	104	105	63	127	89	81	52
scigt020041	67	126	78	114	55	149	86	153	183	173	140	276	150	135	108	119	52	111	81	197	45	56	34	35	66	73	55	52	91	107	60	179	201	272	65	71	59	205	100	80	137	104	114	87	121	97
scigt019917	0	0	0	0	0	0	0	0	2	3	9	20	19	29	3	2	2	0	0	2	0	0	0	0	0	0	0	0	0	0	1	0	0	1	0	0	0	0	0	0	0	0	0	0	0	0
scigt017613	136	12	24	190	202	173	116	319	210	312	211	479	1805	176	999	774	157	120	102	102	32	31	10	27	16	3	4	8	9	15	11	60	50	484	27	15	27	41	37	81	37	48	150	49	23	41
scigt014627	389	769	400	622	403	756	453	496	772	870	616	1150	826	439	405	503	496	259	436	894	784	729	721	739	954	423	449	731	648	644	434	798	970	398	130	207	149	167	87	155	150	97	144	136	143	84
scigt007459	0	0	0	0	1	0	1	10	8	18	17	34	9	11	2	4	5	0	1	0	0	1	0	0	0	0	0	0	0	0	0	0	0	0	0	0	0	0	0	0	0	0	0	0	0	0
scigt025502	1	3	0	0	0	4	0	3	1	0	0	7	4	5	0	6	4	3	4	10	5	3	3	3	5	11	1	0	3	6	4	12	13	11	5	10	3	13	2	5	0	4	3	1	0	0
scigt016299	148	188	122	157	131	184	99	114	212	188	105	230	145	78	105	180	134	67	120	133	64	70	62	67	141	84	88	118	140	152	97	233	260	150	39	110	55	105	58	80	98	66	51	20	46	45
scigt025509	1	2	6	15	25	49	23	4	8	5	4	12	5	5	3	5	2	0	1	9	5	7	1	0	2	1	0	6	7	1	0	1	2	1	1	1	0	4	0	1	0	0	1	1	0	1
scigt001151	184	458	222	285	203	365	200	339	511	532	460	646	442	168	227	259	232	142	199	534	427	395	272	276	339	228	273	289	393	474	258	409	515	251	103	112	121	138	61	107	96	81	86	59	64	71
scigt004147	1	0	0	0	0	1	0	0	0	0	2	0	0	0	0	1	0	0	0	2	1	0	0	0	0	0	0	0	0	0	0	0	0	0	0	0	0	0	0	1	1	0	0	0	0	0
scigt017611	0	1	0	0	0	0	0	0	0	0	0	0	1	0	0	0	0	0	0	1	0	0	0	0	0	0	0	0	0	0	0	0	0	0	0	0	0	0	0	0	0	0	0	0	0	0
scigt001532	5	2	7	11	15	19	12	3	6	1	3	2	1	1	1	5	2	1	1	6	2	9	2	2	0	0	1	0	1	0	0	1	2	0	0	0	1	0	0	0	0	0	0	0	1	1
scigt024528	0	0	4	18	2	6	1	0	0	0	0	3	1	0	0	0	0	0	0	1	0	0	0	0	0	0	0	0	0	0	0	0	0	0	0	0	0	1	0	0	0	0	1	0	0	0
scigt006776	26	41	24	39	37	55	30	45	30	43	16	54	41	12	20	18	24	23	20	43	20	18	6	9	27	20	17	20	34	30	19	22	26	14	21	29	13	18	8	8	17	10	7	11	6	5
scigt015894	2	2	3	5	5	5	5	0	0	1	2	3	2	1	4	2	3	0	1	7	2	1	2	0	1	1	0	0	0	3	0	3	3	0	1	1	3	3	1	3	0	0	2	0	3	0
scigt009818	2	5	3	1	2	1	3	1	2	2	4	1	4	1	1	3	1	0	3	4	2	2	4	2	6	1	0	1	1	3	4	8	10	3	3	5	1	4	2	0	1	4	3	0	1	0
scigt009638	0	0	0	0	0	1	0	0	1	0	0	0	0	0	0	1	0	0	0	5	2	0	0	3	2	1	1	0	0	0	0	5	5	0	0	3	1	0	0	0	0	0	0	0	1	0
scigt019900	0	0	0	0	0	0	0	0	0	1	0	2	0	0	0	0	0	0	0	0	0	1	0	2	0	1	0	3	0	0	0	2	1	0	2	1	0	0	0	0	0	0	2	0	0	0
scigt022960	0	0	0	1	0	1	0	0	0	0	0	3	1	1	0	0	1	0	0	2	0	0	1	4	0	1	0	1	0	0	1	1	1	1	3	2	0	1	0	3	0	0	4	1	2	0
scigt015024	21	24	19	19	15	24	11	30	19	29	17	23	24	7	18	25	17	8	12	31	2	4	306	362	526	167	182	126	95	269	111	105	143	87	15	83	63	28	15	7	4	13	9	10	6	9
scigt012637	29	67	17	38	32	53	21	53	76	81	63	129	87	50	50	47	50	21	29	80	89	65	94	135	118	40	44	70	47	67	48	96	106	50	18	21	14	20	15	10	25	14	19	16	14	9
scigt000317	1	0	0	0	0	0	0	0	0	1	0	0	0	0	0	0	0	0	0	0	0	0	0	1	0	1	0	0	0	0	0	0	0	0	0	0	0	1	0	1	0	0	0	0	0	0
scigt014304	26	50	44	45	42	81	34	46	61	94	62	130	55	28	33	66	73	33	30	49	31	22	55	54	43	19	20	31	47	37	31	35	51	9	7	12	9	6	6	11	2	3	5	1	7	2
scigt019041	0	0	1	0	0	1	0	0	0	0	0	1	0	0	0	0	0	0	0	0	0	0	0	1	0	1	0	0	0	0	0	0	0	0	2	0	1	0	0	0	0	0	0	0	0	0
scigt012731	15	25	28	36	16	72	50	179	245	243	219	173	326	50	20	28	36	16	37	54	6	3	59	57	94	28	43	42	24	32	20	17	34	51	22	59	30	32	18	26	28	22	13	7	16	5
scigt025045	132	283	200	237	186	299	157	226	257	212	117	281	216	128	162	280	215	161	157	254	222	235	177	170	274	118	112	202	193	217	149	307	365	203	144	158	197	191	115	185	140	124	231	114	130	106
scigt014079	0	1	0	0	0	0	0	0	0	0	0	2	0	0	0	0	0	0	0	3	0	0	2	0	0	0	1	0	0	0	0	0	2	0	0	3	0	5	0	0	0	1	0	0	0	1
scigt024420	30	33	25	28	24	35	16	24	50	100	64	85	58	34	31	24	24	28	21	44	34	23	16	24	16	13	10	12	17	18	9	25	21	18	23	23	20	28	17	17	10	15	32	16	17	18
scigt005931	0	0	0	0	0	2	0	1	8	2	2	4	1	1	4	3	4	0	1	9	1	0	1	0	0	0	0	0	0	0	0	0	1	0	0	0	0	0	0	0	0	0	0	0	0	0
scigt013121	13	10	17	16	18	44	37	68	80	139	106	130	130	27	18	10	6	8	12	105	118	92	64	68	79	28	24	45	14	13	10	12	13	4	1	7	1	1	1	1	1	0	1	0	0	0
scigt006563	131	348	156	237	143	291	144	229	286	240	184	284	226	125	192	194	163	113	131	194	107	97	95	98	188	96	126	138	227	210	131	215	266	159	52	56	67	54	45	54	77	40	66	30	40	29
scigt021807	36	72	70	51	40	72	41	89	98	150	93	188	112	80	54	55	44	16	22	36	61	53	503	511	252	77	89	117	90	95	58	95	128	39	7	12	10	7	9	11	5	4	4	6	5	6
scigt011360	0	1	0	2	0	0	1	4	3	2	2	0	2	2	0	0	1	0	0	1	0	0	0	0	0	0	0	0	0	0	0	0	1	0	0	0	0	0	0	0	0	0	0	0	0	0
scigt020143	0	0	1	5	3	1	5	1	0	1	0	1	0	0	0	0	0	0	0	4	3	1	1	0	0	0	0	0	1	0	0	1	0	0	0	0	0	0	0	0	0	0	1	0	0	0
scigt003349	0	0	0	1	0	0	0	0	0	0	0	0	0	0	0	0	1	0	0	0	0	0	0	0	0	0	0	0	0	0	0	1	0	0	0	0	0	0	0	0	0	0	0	0	0	0
scigt013585	0	5	3	0	0	3	0	2	0	1	2	2	0	1	2	0	3	2	1	6	6	3	4	4	1	2	2	1	0	0	2	3	6	4	1	7	2	5	1	2	3	1	3	1	4	2
scigt008282	89	166	76	80	64	118	59	87	137	110	87	111	113	59	106	130	106	32	72	131	34	33	118	121	180	85	99	120	120	124	100	192	251	170	28	57	15	60	27	31	45	36	27	18	22	18
scigt003727	1	2	0	5	3	5	0	1	5	4	2	4	7	0	4	0	0	3	6	2	1	0	2	4	0	2	3	0	0	0	1	0	0	2	3	10	3	9	8	10	7	23	2	0	8	10
scigt021565	2	2	0	3	3	3	3	5	11	6	3	9	5	7	4	3	11	2	4	19	0	0	0	0	1	6	2	2	3	22	4	151	170	19	46	51	23	84	35	32	39	68	34	13	22	29
scigt008068	2	1	5	3	4	3	0	0	2	2	3	0	0	0	0	1	0	0	1	1	0	0	1	0	0	1	0	0	0	0	3	2	6	2	2	1	1	1	0	7	1	0	2	1	2	1
scigt010190	1	2	0	0	0	1	0	2	0	0	0	2	1	0	0	1	0	1	2	5	2	1	0	3	2	0	0	0	1	0	0	2	4	2	0	0	0	0	0	0	2	0	2	0	0	1
scigt011442	30	112	48	57	61	82	42	60	71	74	80	53	82	16	43	37	43	29	28	83	38	31	26	22	31	10	21	13	27	31	19	40	28	39	28	24	48	28	22	27	24	21	29	16	20	12
scigt013580	43	454	243	146	36	160	64	49	73	60	57	63	48	47	59	34	20	25	37	51	15	12	8	4	13	6	5	12	21	13	20	14	15	8	5	16	11	15	12	10	10	5	15	8	7	11
scigt008239	301	398	249	682	398	599	337	518	817	820	607	974	734	331	267	306	345	212	291	978	813	753	700	768	629	413	480	564	598	586	370	607	666	433	241	254	178	232	69	112	102	151	129	172	179	170
scigt000726	88	399	133	111	85	189	115	203	293	502	429	642	466	310	163	205	229	86	92	182	61	44	449	425	379	161	154	247	276	236	205	266	291	43	24	46	43	28	15	30	17	11	21	14	16	7
scigt002289	21	68	63	73	48	66	48	74	94	134	89	174	113	65	51	67	45	35	45	76	60	50	65	57	48	32	24	40	40	39	26	40	61	38	34	32	39	29	17	28	28	25	35	28	34	24
scigt002367	420	750	472	783	534	868	521	742	820	713	479	742	587	377	522	479	620	384	387	954	791	747	745	845	690	588	604	557	804	835	533	849	1038	664	497	510	565	746	586	450	719	567	640	566	547	545
scigt015311	0	0	0	0	0	0	0	0	2	0	0	0	0	1	0	2	3	0	4	1	6	11	2	1	1	2	1	2	0	0	0	0	1	0	0	0	0	0	0	0	0	0	0	0	0	0
scigt010011	285	536	253	418	261	694	331	314	568	496	348	621	471	236	186	265	228	137	213	687	154	189	196	174	325	172	201	218	333	300	218	379	369	201	117	134	140	125	94	99	107	91	124	80	85	121
scigt013218	0	2	0	0	0	0	0	0	0	0	0	0	1	0	1	0	0	0	0	1	0	2	0	0	0	0	0	0	0	0	0	0	0	0	0	0	0	0	0	0	0	0	0	0	0	0
scigt003396	75	120	73	124	69	119	67	142	151	208	142	279	172	119	97	72	68	91	75	152	91	78	132	116	123	67	68	68	90	126	67	144	116	99	54	67	63	59	41	28	49	43	52	43	55	44
scigt017284	18	41	30	41	18	34	40	40	97	141	65	185	105	97	52	13	36	8	22	46	27	36	10	13	33	10	11	8	32	22	13	24	27	21	20	21	9	13	10	12	15	8	8	6	8	5
scigt013634	25	61	48	68	44	35	26	16	53	68	46	158	67	29	49	121	76	31	93	128	54	51	106	113	77	50	42	57	65	64	59	168	250	63	70	114	92	63	55	70	72	28	62	48	77	36
scigt010483	38	66	71	76	51	97	66	171	139	247	189	305	211	56	72	35	34	40	40	121	150	114	16	19	32	15	16	21	51	60	38	60	67	48	57	69	47	65	34	55	33	41	70	24	40	31
scigt025875	11	10	6	28	20	49	16	43	58	8	9	28	31	10	43	23	24	12	7	33	15	13	85	87	56	15	16	21	11	43	21	91	94	57	13	27	13	47	17	15	25	23	21	9	12	19
scigt019012	434	906	464	720	439	850	415	742	1013	854	491	869	540	411	501	633	600	423	494	867	297	267	193	219	351	285	291	295	526	655	371	865	997	710	222	272	238	353	333	281	424	243	400	197	206	233
scigt024320	38	48	23	41	36	64	44	59	74	72	48	56	37	21	23	32	35	18	22	56	32	21	71	74	59	25	23	35	24	50	20	62	71	34	13	20	10	22	11	17	24	12	13	11	13	6
scigt011894	56	115	78	79	40	117	43	58	79	55	41	83	57	32	50	62	44	29	48	65	27	24	35	33	78	31	41	50	56	60	45	141	96	36	7	11	12	11	11	11	18	9	8	2	11	9
scigt025358	0	0	0	0	0	0	1	0	0	0	0	0	0	0	0	0	0	0	0	0	0	0	0	0	0	0	0	0	0	0	0	0	0	0	0	0	0	0	0	0	0	0	0	0	0	0
scigt023712	1	1	3	3	6	7	3	1	3	3	2	1	3	1	0	2	2	0	2	4	0	0	0	0	0	0	0	0	0	0	0	0	0	0	0	0	0	0	0	0	0	0	0	0	0	0
scigt024685	0	0	3	6	9	21	11	2	5	6	0	4	3	0	0	1	1	0	0	4	0	0	0	0	1	0	0	0	10	0	0	1	0	0	0	0	0	0	0	0	0	0	0	0	0	0
scigt017948	60	60	52	56	31	76	19	42	78	118	80	70	34	68	11	36	56	51	19	40	17	14	11	11	24	23	12	15	76	35	13	30	48	71	106	107	80	162	94	151	102	110	137	60	58	73
scigt016091	59	55	46	51	25	63	45	92	167	158	162	224	180	149	81	62	52	37	42	64	16	10	12	8	12	20	28	24	191	251	131	116	130	123	77	94	53	75	32	44	45	53	59	41	61	50
scigt014799	0	0	0	0	0	0	0	0	1	0	0	0	0	0	0	0	1	0	0	0	0	0	0	0	0	0	0	0	0	0	0	0	1	0	0	0	0	1	1	0	1	0	0	0	0	0
scigt016466	61	117	106	132	107	208	129	213	261	213	145	216	201	91	75	89	68	99	84	151	49	18	44	82	48	28	33	46	55	55	43	48	58	85	45	35	49	47	22	35	35	17	42	45	31	34
scigt007999	13	53	21	21	7	14	5	16	24	26	18	26	12	12	6	27	17	7	15	14	3	8	1	2	3	6	10	5	46	14	17	1	7	5	5	7	3	10	6	17	13	3	8	3	10	1
scigt009162	818	1028	779	1370	904	1487	715	1231	1610	1261	829	1263	949	547	758	1428	1234	1739	967	1082	2	0	9	7	71	234	203	123	573	872	505	1150	1309	1122	468	483	406	1176	763	701	925	711	926	453	555	482
scigt002182	65	102	73	85	54	100	76	99	111	108	64	117	91	50	83	76	95	61	73	117	107	102	217	288	179	53	57	79	88	107	48	110	130	120	106	93	97	137	56	80	70	79	68	57	62	70
scigt006163	66	404	277	199	53	153	93	143	139	174	93	177	143	56	112	261	281	237	392	614	7	13	18	28	50	51	66	106	94	145	179	200	247	16	7	20	27	7	13	23	15	10	39	19	20	9
scigt009675	2	0	2	0	0	0	0	0	1	1	0	1	0	0	0	8	4	0	0	1	0	0	0	0	0	0	0	0	0	0	0	0	0	0	0	0	1	0	1	0	0	0	0	0	0	0
scigt015568	0	0	0	0	0	1	0	1	0	0	0	2	0	0	0	0	0	1	0	0	0	0	0	1	0	0	0	0	0	0	0	0	0	0	0	0	0	0	0	0	0	0	0	0	0	0
scigt026205	5	1	2	1	2	0	0	0	0	0	1	1	0	0	0	2	3	2	6	4	0	0	0	0	4	0	0	0	1	0	0	0	0	0	0	0	0	0	0	0	0	0	1	0	0	0
scigt017183	2	4	4	5	2	5	3	6	6	3	7	6	6	4	2	1	6	2	6	39	221	245	335	337	196	54	66	110	33	28	13	7	10	4	7	12	9	3	2	2	1	1	4	3	2	2
scigt013080	0	0	0	0	0	0	0	0	0	0	0	1	0	0	0	0	0	0	0	0	0	1	0	0	0	0	0	0	0	0	0	2	2	0	0	0	0	0	0	0	0	0	0	0	0	0
scigt020495	45	101	78	118	47	102	56	73	119	67	70	100	77	24	73	54	54	39	32	90	30	24	71	59	50	28	27	51	86	90	31	150	127	92	58	58	82	121	81	112	103	53	102	36	69	62
scigt021896	150	313	158	278	206	271	132	175	228	196	141	212	201	96	108	109	106	137	115	199	99	68	45	48	92	57	44	43	108	128	87	111	104	140	81	107	117	72	53	81	62	52	107	64	57	32
scigt011464	76	23	39	15	26	16	6	4	0	6	5	13	3	7	8	23	25	19	29	35	0	1	0	0	28	0	0	0	5	0	1	0	1	0	0	0	1	1	3	2	0	0	8	8	7	1
scigt015510	1	5	4	4	1	7	3	6	2	9	3	7	1	3	1	5	4	1	0	8	0	0	1	1	1	1	1	0	2	7	2	7	8	3	0	1	1	4	0	0	4	1	0	0	1	2
scigt018129	25	7	32	34	55	72	34	14	17	19	20	58	42	13	6	24	13	3	7	23	5	6	2	0	8	0	0	1	3	0	0	1	1	0	0	1	0	0	1	0	0	0	0	4	1	0
scigt006674	1	0	0	0	0	3	0	1	0	0	0	0	0	0	0	0	0	0	0	1	1	0	2	0	2	0	0	0	0	0	0	0	0	0	1	0	0	0	0	0	0	0	0	0	2	0
scigt004333	9	2	9	8	3	8	3	21	5	47	68	70	35	11	6	0	5	4	4	3	0	0	0	0	0	0	0	0	0	0	0	0	0	0	2	0	0	1	2	0	0	0	1	1	1	1
scigt009539	25	48	23	34	14	41	33	41	47	76	75	80	53	25	25	35	21	21	29	47	8	15	4	5	10	16	6	9	18	25	17	30	21	19	7	17	9	10	9	10	12	7	11	4	8	4
scigt014137	87	158	82	119	104	141	64	103	119	200	136	289	146	100	84	134	153	66	76	126	34	35	57	65	104	38	39	49	72	83	60	65	68	31	36	30	38	47	21	29	32	15	39	29	22	9
scigt024627	13	91	35	49	22	40	18	21	30	19	14	24	10	9	11	17	12	31	11	13	0	0	0	4	8	5	11	16	30	37	22	62	64	49	0	3	0	0	0	3	0	0	0	0	0	1
scigt003741	2	0	2	0	1	4	1	0	1	0	0	0	0	1	0	1	1	0	0	0	0	0	0	0	0	0	0	0	0	0	0	0	0	0	0	0	0	0	0	0	0	0	0	0	1	0
scigt005011	26	58	77	58	30	53	39	19	39	36	33	85	40	19	15	30	72	14	15	65	15	16	93	93	346	192	207	197	178	331	159	105	148	13	26	51	34	6	7	14	7	3	12	10	14	7
scigt022454	12	12	6	10	6	25	15	24	49	49	42	67	30	24	23	23	19	4	19	21	6	9	5	8	9	3	5	1	6	14	6	8	6	4	22	26	13	42	18	38	15	19	30	21	23	12
scigt016736	0	0	0	1	0	0	0	0	1	0	0	0	1	0	0	0	1	0	0	2	0	3	0	2	1	0	0	0	0	0	0	0	1	0	0	0	1	0	0	0	0	0	0	0	1	0
scigt017405	15	54	27	34	20	37	30	47	49	92	86	115	96	47	24	29	25	17	25	52	50	40	36	32	35	26	21	25	47	30	27	36	47	21	3	10	11	6	3	3	4	1	5	6	4	4
scigt023722	0	0	0	1	1	0	1	0	0	1	1	0	1	0	0	0	1	0	0	2	0	0	0	0	0	0	0	0	0	0	0	0	0	0	0	0	0	0	0	0	0	0	0	0	0	0
scigt003850	3	3	2	3	0	4	5	5	9	6	7	4	8	1	3	0	2	1	0	1	0	2	5	2	2	0	2	0	2	4	0	0	1	0	0	0	0	0	0	0	0	0	0	0	1	0
scigt021071	0	0	0	0	0	0	0	1	0	0	0	0	0	0	1	0	1	0	0	0	0	0	0	0	0	0	0	0	0	0	0	0	0	0	0	0	0	0	0	0	0	0	0	0	0	0
scigt012290	71	96	85	120	112	219	150	211	298	214	218	205	242	60	46	77	57	37	68	132	62	65	36	50	76	38	29	53	66	44	37	47	63	21	31	37	48	34	19	22	26	26	43	16	23	13
scigt004770	132	349	232	197	94	167	88	135	119	124	92	210	142	110	59	157	139	97	50	104	136	126	173	196	201	112	102	103	176	303	167	780	692	256	75	80	99	92	70	115	94	39	79	72	74	42
scigt014336	195	193	154	271	163	312	166	274	336	318	197	274	281	81	123	138	128	79	116	195	161	154	86	131	166	99	110	100	194	234	129	185	184	107	32	46	45	41	27	39	41	29	34	29	54	14
scigt017189	6	10	10	9	3	14	13	8	15	31	18	24	18	10	12	17	15	8	21	28	20	17	16	13	12	10	18	15	6	15	10	28	36	8	3	9	4	12	3	5	5	13	8	4	5	7
scigt014326	104	233	95	133	95	108	35	105	137	166	100	171	183	42	80	73	15	17	24	79	0	1	8	3	2	12	6	6	22	160	51	105	104	87	63	151	118	97	65	152	88	51	137	52	92	44
scigt021514	6	3	1	16	6	21	14	20	19	29	12	35	35	25	37	33	31	16	18	27	1	0	8	2	15	2	9	16	4	5	9	22	22	41	4	0	1	2	3	1	0	4	5	3	1	4
scigt019553	249	629	273	465	348	537	287	313	535	596	464	674	487	269	242	326	293	175	304	630	410	370	358	399	339	199	199	287	333	307	194	414	457	418	176	196	219	255	138	187	240	173	248	246	211	165
scigt004707	677	1574	792	1210	909	1549	858	1164	1450	1893	1314	2879	1739	1138	881	623	575	459	517	1288	498	422	330	343	530	342	353	434	685	688	506	784	919	1220	439	412	333	1029	570	623	898	773	818	485	478	552
scigt002621	1	4	1	1	5	2	1	2	4	4	1	4	5	0	3	1	4	0	3	3	2	0	11	4	10	2	1	9	3	5	3	1	7	1	3	1	1	2	3	1	1	1	1	1	1	3
scigt003424	51	79	60	88	52	176	102	111	200	128	120	268	100	87	76	60	70	23	38	132	101	89	62	47	90	64	82	104	133	166	75	240	243	119	27	39	37	36	18	25	28	11	19	24	31	16
scigt012581	0	0	0	0	0	0	0	0	3	0	0	0	0	0	0	0	0	0	0	0	0	0	0	0	0	0	0	0	0	0	0	0	0	0	0	0	0	0	0	0	0	0	0	0	0	0
scigt018208	0	0	0	0	0	0	0	0	0	0	0	0	0	0	0	0	0	0	0	1	0	0	0	0	0	0	0	0	0	0	0	0	0	0	0	0	0	0	0	0	0	0	0	0	0	0
scigt026300	0	0	0	0	0	0	0	0	0	3	2	0	0	1	0	0	1	0	0	0	0	0	0	0	0	0	0	0	0	0	0	0	0	0	0	0	0	0	0	0	0	0	0	0	0	0
scigt009370	3	4	5	8	5	9	3	4	10	14	3	4	7	4	0	7	4	1	6	0	1	4	5	4	7	1	2	6	2	7	1	5	1	2	9	11	7	11	2	11	10	6	13	5	4	8
scigt022561	0	0	1	0	0	2	0	0	2	2	0	3	2	0	0	1	1	0	0	0	0	0	0	0	2	0	0	0	0	0	0	3	4	2	0	0	0	2	0	0	0	3	0	0	2	0
scigt023843	79	131	80	116	88	130	100	149	244	243	169	271	239	152	97	173	213	116	61	149	0	0	1	0	1	0	1	0	0	33	4	49	53	102	5	12	6	18	16	13	16	16	8	14	18	10
scigt022874	13	78	16	23	6	34	18	15	18	16	14	32	20	10	6	23	19	10	10	18	0	2	5	5	12	16	18	16	16	17	8	42	45	19	8	6	4	14	12	10	8	8	9	6	8	8
scigt000968	0	0	0	0	1	1	0	0	0	0	0	1	1	0	0	0	0	0	0	0	0	0	0	0	0	0	0	0	0	4	0	111	156	2	0	0	0	0	0	0	0	0	0	0	0	1
scigt010633	132	235	154	179	124	223	126	162	319	328	321	411	382	136	118	170	171	70	135	281	104	90	82	126	132	88	85	108	169	172	121	315	362	114	68	103	72	73	37	84	62	46	60	36	44	22
scigt013093	48	93	71	110	54	128	52	85	130	105	65	96	88	36	31	53	45	26	31	50	13	18	25	29	43	29	35	48	66	79	40	100	86	65	31	33	31	30	25	31	31	16	28	19	26	17
scigt021907	48	1	107	312	530	667	419	126	157	89	56	37	55	10	10	58	11	3	4	60	13	20	6	4	3	6	1	2	47	0	1	2	2	5	1	0	1	2	0	0	1	0	0	1	0	0
scigt006063	17	7	16	33	41	63	41	69	98	113	107	104	172	12	9	11	8	7	12	33	0	0	2	1	7	1	0	1	8	0	0	0	0	0	0	2	0	0	2	0	1	0	3	0	1	0
scigt001889	2	3	1	3	5	20	11	53	61	115	109	248	137	98	22	17	32	25	24	27	5	10	3	4	2	1	2	0	0	2	2	3	0	0	1	0	0	0	0	0	0	1	0	0	0	0
scigt000105	0	1	0	0	2	0	0	2	3	0	0	2	0	0	0	2	3	0	1	10	1	0	0	0	0	0	0	0	0	0	0	10	16	5	4	0	0	2	0	1	4	0	0	0	1	2
scigt004439	50	149	78	147	55	125	72	201	108	185	89	134	129	29	91	71	93	55	29	141	4	2	7	13	8	14	14	19	63	98	49	125	145	89	43	58	18	73	31	73	62	64	56	18	26	32
scigt023316	1	1	1	2	1	1	0	3	1	3	4	2	1	0	0	2	2	1	3	1	2	1	0	1	2	0	0	2	1	0	0	1	0	0	1	2	4	7	1	6	2	3	3	1	4	4
scigt000923	1638	2710	2036	2515	1261	2692	1589	2611	2889	2966	1683	2810	1753	1332	1616	2099	1711	977	1461	6221	8039	7354	1279	1362	1060	926	958	1089	2795	3428	1793	2300	2472	808	592	708	686	1173	871	1302	1430	638	1471	474	530	424
scigt016863	39	596	94	73	22	126	91	156	207	326	177	156	77	183	205	286	770	224	261	147	37	30	40	47	16	12	12	3	32	12	4	132	134	228	3	2	1	39	57	31	132	69	49	8	16	20
scigt004264	0	0	0	0	0	0	0	0	0	0	1	0	0	0	0	0	0	0	1	0	0	0	0	0	0	0	0	0	0	0	0	0	0	0	0	0	0	0	0	0	0	0	0	0	0	0
scigt013245	0	3	0	0	0	0	0	0	0	0	1	0	0	0	0	0	0	1	0	0	0	0	0	1	0	1	0	0	1	1	0	3	1	0	0	0	0	0	1	0	0	0	0	0	0	0
scigt005197	28	51	26	38	26	55	12	47	68	30	30	50	43	28	27	50	38	27	35	87	58	46	186	189	131	48	59	89	73	85	42	111	130	68	16	25	13	18	13	19	12	14	17	14	7	12
scigt024624	20	6	31	48	65	62	37	30	43	51	22	28	22	5	12	14	8	8	11	19	1	1	2	2	10	3	0	1	11	1	3	2	2	0	0	0	1	0	1	0	0	0	1	2	5	1
scigt022332	4	7	6	13	5	21	14	21	41	39	9	8	3	13	2	20	0	2	1	39	7	9	22	25	7	2	5	4	7	9	8	34	45	8	11	13	20	17	19	17	19	5	18	19	21	9
scigt022296	62	127	36	90	53	102	63	121	117	128	109	210	124	37	51	69	39	35	53	108	42	36	63	79	103	62	60	66	113	112	62	161	164	76	19	20	16	21	14	11	20	12	22	10	18	11
scigt021061	97	147	123	216	126	316	203	342	502	353	276	394	277	162	187	156	176	159	156	273	227	238	185	220	196	66	96	126	118	152	89	160	157	167	55	100	53	54	65	74	83	65	77	50	61	44
scigt000656	178	473	223	334	202	381	179	290	307	334	240	320	363	143	170	220	159	142	188	303	172	182	235	240	252	126	129	186	294	276	202	270	302	187	35	37	41	46	42	41	65	38	65	31	31	25
scigt026163	7	2	4	5	10	16	7	12	18	19	16	27	21	12	8	17	8	3	2	19	8	12	7	8	10	2	6	1	4	6	5	3	3	3	6	11	4	9	6	5	8	8	10	8	16	2
scigt006368	1	6	4	4	6	8	1	4	8	2	3	4	4	1	7	2	9	0	5	14	11	5	5	6	9	1	0	7	4	0	4	12	17	7	8	11	6	6	1	4	4	9	3	2	7	3
scigt023511	1	0	0	0	0	0	0	0	1	0	0	0	0	0	0	0	0	1	0	0	0	0	0	0	0	0	0	0	0	0	0	1	0	0	0	0	1	1	0	0	0	0	0	0	0	1
scigt009448	16	13	30	17	8	9	11	11	16	31	11	24	13	15	17	10	26	1	11	42	14	23	68	79	46	24	26	37	36	57	46	71	90	39	22	45	22	30	15	19	22	13	10	23	27	24
scigt011150	0	0	1	0	0	1	0	0	0	0	0	0	0	0	1	1	0	0	0	0	0	0	0	0	0	0	0	0	1	0	0	0	0	0	0	0	0	0	0	0	0	0	0	0	0	0
scigt006271	6	16	6	9	7	4	2	2	9	5	7	14	11	5	3	9	10	4	12	17	15	17	10	12	10	3	4	9	5	6	2	15	21	16	6	17	9	14	15	11	14	17	16	4	19	9
scigt018455	13	31	9	18	14	31	17	31	47	58	49	124	57	52	30	17	15	10	9	28	8	15	7	7	8	13	9	11	18	23	16	22	26	7	1	8	6	5	4	3	2	3	3	3	3	1
scigt009990	29	7	30	20	27	30	18	12	22	15	13	15	16	5	10	24	13	10	5	13	5	6	6	2	10	4	3	1	4	8	8	4	10	7	5	9	3	1	2	1	7	3	1	2	3	3
scigt015444	238	378	257	372	291	519	261	427	603	872	678	1127	838	1049	444	818	820	370	417	1027	1932	1833	860	872	824	353	441	691	358	508	328	471	556	307	81	157	64	77	48	57	86	56	61	52	77	55
scigt012011	3	14	8	11	6	0	4	8	11	5	4	3	8	3	4	8	5	2	11	14	9	0	0	5	4	2	0	7	2	0	10	4	15	12	7	13	13	24	3	11	16	14	8	16	0	3
scigt001738	5	31	9	22	6	7	3	14	30	18	8	21	16	3	7	19	9	6	12	19	9	11	11	5	10	5	9	8	5	14	8	27	30	15	13	15	3	19	12	16	14	28	15	7	10	7
scigt023196	0	0	0	0	0	0	0	0	0	0	0	0	0	0	0	0	0	0	0	0	0	0	1	0	0	1	1	0	0	0	0	0	0	0	0	0	0	1	0	0	0	0	1	0	1	0
scigt004107	49	111	56	73	51	96	57	47	99	55	46	89	57	37	51	78	55	51	56	84	50	44	86	82	87	46	34	50	80	79	49	93	87	44	21	29	23	18	7	12	28	9	16	16	10	9
scigt007784	48	102	80	104	86	163	88	129	178	132	91	131	111	71	66	60	65	50	47	136	99	82	91	91	93	51	36	56	89	123	84	92	104	125	58	90	76	87	45	47	73	42	50	72	56	60
scigt006545	66	102	47	90	71	147	47	165	211	166	122	195	191	84	74	63	94	62	81	219	76	82	338	312	204	76	94	121	62	122	59	151	218	181	38	68	28	56	45	27	42	42	17	20	47	32
scigt001086	526	1138	610	962	478	1009	490	777	1051	932	701	1083	886	432	499	629	538	394	482	944	772	724	459	530	664	369	396	503	723	802	491	805	804	621	273	317	373	265	187	205	237	197	240	191	226	133
scigt003434	293	694	342	521	354	633	326	451	649	737	528	931	602	321	322	341	323	266	291	437	267	252	829	833	730	283	298	428	504	423	251	545	588	303	162	154	162	195	136	142	195	139	168	136	159	106
scigt004401	9	5	1	7	8	10	5	8	15	18	6	21	17	7	6	3	3	4	3	7	6	6	6	6	5	2	3	4	2	8	2	6	11	6	3	4	2	5	7	2	2	1	2	1	2	2
scigt025189	4	26	17	16	4	17	8	24	21	23	28	8	20	6	8	25	11	3	6	2	0	1	0	1	1	1	0	0	9	7	5	28	20	2	11	9	3	5	3	7	12	4	5	4	7	6
scigt006229	0	0	0	0	0	0	0	1	0	0	0	0	1	1	0	0	0	0	0	0	0	0	0	0	1	0	0	0	0	0	0	0	0	0	0	0	0	0	0	0	0	0	0	0	0	0
scigt020126	0	0	1	0	0	0	0	0	0	0	0	0	0	0	0	0	0	0	0	0	0	0	0	0	0	0	0	0	0	0	0	1	1	0	0	0	1	0	0	0	0	0	0	0	0	0
scigt004730	18	22	18	21	18	23	16	27	21	15	14	37	23	22	7	23	25	13	18	27	1	5	6	7	24	8	9	15	16	40	24	42	42	26	15	13	11	20	9	11	18	11	10	11	10	12
scigt024721	5	11	6	8	2	10	7	10	16	16	5	21	3	6	8	21	8	3	8	14	8	4	15	18	12	4	10	7	5	9	7	11	5	1	6	7	2	3	3	3	3	1	5	1	2	0
scigt025262	1	0	0	0	0	0	0	0	0	0	0	0	0	0	0	0	0	0	0	0	0	0	0	0	0	0	0	0	0	0	0	0	0	0	0	0	0	0	0	0	0	0	0	0	0	0
scigt002687	2	8	1	5	2	5	3	7	10	8	3	14	6	1	3	2	4	3	6	8	5	3	2	1	2	3	2	1	0	0	2	8	7	17	6	5	9	14	4	6	8	4	3	4	11	4
scigt017910	1	4	0	0	0	4	2	5	6	0	0	0	0	0	1	4	0	6	1	3	6	3	1	3	0	0	0	0	0	1	0	5	10	1	1	0	1	2	0	2	0	1	0	0	0	0
scigt002628	32	12	8	24	22	84	65	196	249	438	247	428	388	135	47	11	21	4	11	35	3	1	1	0	2	0	1	1	1	0	0	2	4	6	13	11	2	12	6	2	1	24	6	7	14	15
scigt005596	5	29	9	18	8	16	11	14	14	14	15	21	9	7	15	14	10	5	11	15	9	12	8	10	21	9	9	10	16	15	22	23	21	11	6	10	3	6	5	2	2	4	2	3	1	1
scigt016706	131	260	178	245	158	250	142	211	254	266	155	247	208	112	91	146	107	110	116	166	72	60	102	119	124	57	53	86	98	120	67	114	117	115	108	84	110	91	69	71	73	58	108	63	74	37
scigt015481	107	163	101	133	90	170	119	160	255	334	233	433	227	231	113	144	131	74	71	195	148	133	172	177	265	114	130	189	177	173	107	172	153	82	50	114	56	96	58	54	83	60	55	48	66	43
scigt023888	151	288	141	228	137	272	157	312	463	591	383	641	408	206	181	168	124	79	93	165	5	5	51	53	302	131	139	133	260	170	124	124	142	60	17	32	39	21	12	16	15	9	19	11	14	7
scigt019625	7	8	1	16	17	11	10	11	17	15	7	5	13	9	3	9	5	6	5	14	33	24	21	25	28	6	9	20	10	21	16	12	19	13	12	25	12	14	7	10	12	5	13	7	7	5
scigt015918	63	15	55	43	52	46	16	5	13	10	4	21	13	4	12	44	23	20	30	35	2	4	2	2	23	5	2	3	10	5	6	7	4	2	1	0	0	2	1	1	3	1	8	8	3	3
scigt005885	0	0	0	1	1	0	0	0	3	3	0	0	6	4	0	1	2	0	0	0	0	0	0	3	0	0	0	0	0	3	0	0	0	0	0	0	0	0	0	0	0	1	0	0	0	0
scigt004450	380	580	373	577	313	726	436	722	859	659	397	616	340	761	690	337	1166	236	368	1525	2780	2527	3508	3383	5194	2758	2942	3156	2603	3031	1730	1554	2008	1357	285	370	250	122	54	64	112	93	69	228	223	239
scigt010921	1	0	2	0	0	2	0	1	1	0	0	0	1	0	0	0	2	0	0	1	0	0	0	0	0	0	0	0	3	0	0	0	1	1	0	0	0	1	1	0	1	0	1	0	0	2
scigt025634	0	1	0	2	0	3	2	3	1	9	4	7	14	4	3	0	0	0	0	1	1	0	0	1	0	0	0	0	0	0	0	0	0	0	0	0	0	0	0	0	0	0	0	0	0	0
scigt005720	1	12	2	8	2	4	2	6	4	10	4	8	3	1	4	0	5	0	6	3	5	6	2	8	13	2	4	3	1	3	0	14	16	9	4	2	2	2	2	4	2	4	0	1	3	2
scigt015736	120	265	102	171	121	229	136	240	262	259	243	316	259	143	129	130	144	67	107	311	389	354	362	435	361	192	195	236	270	258	207	288	337	237	50	78	51	71	49	82	96	50	84	104	120	58
scigt022868	128	19	121	115	140	101	48	11	15	21	7	18	5	6	9	41	25	36	23	47	1	1	0	0	13	1	0	2	8	0	1	0	1	0	0	1	0	1	2	3	2	1	1	9	6	1
scigt009486	1	5	2	4	6	5	0	9	7	1	4	4	6	4	4	2	3	0	0	4	1	3	21	20	36	45	46	58	121	99	49	83	119	13	15	14	11	0	0	2	3	1	6	9	12	7
scigt012905	35	84	28	62	36	84	44	63	83	73	34	79	84	18	23	33	48	30	24	32	22	16	30	26	42	24	17	22	32	56	19	69	59	70	37	57	49	39	30	20	42	27	42	27	34	34
scigt017566	0	0	2	0	3	0	0	2	0	0	1	3	0	0	2	2	0	0	0	0	0	0	0	1	0	0	0	0	0	1	0	1	3	0	0	2	0	1	2	0	0	1	0	2	0	0
scigt002726	876	1727	1007	1534	1004	1779	956	1299	1717	1618	980	1828	1303	850	966	1243	1126	900	892	1176	680	629	777	843	1107	671	701	774	1362	1236	784	1389	1498	1090	603	665	720	656	512	502	816	498	745	536	537	397
scigt002305	105	180	94	130	88	185	92	124	230	121	128	170	135	67	81	80	113	56	100	139	28	32	49	44	98	58	79	63	121	129	92	95	104	37	20	43	39	36	14	40	30	33	19	14	18	23
scigt009568	0	0	0	0	0	2	0	0	0	0	0	0	0	0	0	0	0	0	0	0	0	0	0	0	0	0	0	0	0	2	0	0	0	0	0	0	0	0	0	0	0	0	0	0	0	0
scigt006867	254	323	326	428	270	334	182	164	179	201	138	218	170	80	120	194	124	95	70	97	42	55	27	36	52	46	32	42	153	173	89	199	234	138	45	63	76	47	36	49	54	20	46	26	24	12
scigt001908	56	193	104	85	61	163	78	149	212	340	242	326	220	95	72	110	118	83	69	89	15	18	8	12	43	38	53	44	139	123	128	179	194	53	17	19	8	27	4	13	12	11	10	5	23	7
scigt025277	5	5	4	1	1	1	0	3	5	3	0	9	7	4	0	4	5	4	3	13	15	5	6	4	7	4	3	3	2	1	1	16	17	4	4	2	1	2	6	2	9	2	1	4	2	1
scigt012617	2	3	4	3	6	3	1	3	4	5	1	10	4	2	2	2	2	2	23	3	6	10	3	4	4	0	0	1	0	0	1	0	0	4	2	7	5	6	6	3	6	3	9	5	7	6
scigt009517	23	40	34	44	17	60	30	81	65	140	97	207	157	84	86	34	62	24	27	89	75	82	499	483	227	81	110	130	106	124	51	96	118	38	8	11	3	2	1	1	2	3	1	1	2	2
scigt021220	0	0	0	0	0	20	29	120	149	103	60	61	42	0	0	0	0	0	0	3	0	0	0	0	0	0	0	0	0	0	0	0	0	0	0	0	0	0	0	0	0	0	0	0	0	0
scigt024712	3	1	4	6	3	4	2	3	3	8	15	7	15	0	0	10	36	3	7	12	11	8	9	10	4	1	4	1	6	14	1	12	8	8	30	13	10	53	23	21	31	45	38	30	31	22
scigt024414	4	0	0	0	16	0	1	1	4	1	0	0	0	0	2	5	0	2	3	5	0	2	0	0	1	0	0	0	0	0	0	0	0	0	0	0	0	1	0	0	3	0	0	2	0	0
scigt005374	379	691	424	564	444	710	409	642	889	887	611	1344	705	687	592	616	488	260	389	664	131	136	107	149	227	150	170	170	352	440	277	484	525	498	229	332	223	460	310	340	383	313	406	234	247	199
scigt016957	0	0	0	0	0	0	0	2	0	0	0	0	0	0	0	0	0	0	0	0	0	0	0	0	0	0	0	0	0	0	0	0	0	0	0	0	0	0	0	0	0	0	0	0	0	0
scigt000614	20	26	29	46	32	60	21	52	69	55	53	90	49	20	20	27	23	26	44	67	26	21	45	44	48	13	14	30	37	35	16	32	34	54	27	32	24	51	22	26	32	32	37	19	31	37
scigt002081	38	42	45	41	40	70	33	72	86	73	60	100	90	31	28	41	36	21	28	50	50	39	43	45	50	21	26	26	31	67	21	53	54	44	12	14	14	24	10	13	10	11	15	7	10	9
scigt000139	226	669	301	469	326	801	332	444	627	558	338	627	402	223	332	301	324	324	397	820	1116	1015	799	747	699	250	282	359	528	431	330	398	425	512	240	312	236	254	162	163	220	249	207	185	252	201
scigt008837	84	205	108	126	60	137	103	122	164	216	139	259	193	149	118	195	173	191	183	131	21	23	30	29	32	36	49	34	177	139	86	190	165	42	23	43	18	32	21	37	36	28	31	7	9	14
scigt006005	0	0	0	1	1	0	0	0	2	1	0	2	1	0	1	1	3	0	0	0	0	1	0	2	1	0	0	1	0	0	0	0	2	2	0	2	0	1	1	0	0	1	0	0	1	1
scigt003890	3	1	2	3	0	2	0	3	3	4	2	2	2	4	2	5	4	2	2	1	2	5	4	2	0	1	0	1	1	0	1	5	4	1	2	6	1	0	3	4	5	1	3	0	0	1
scigt004601	139	291	203	222	135	203	119	194	228	364	260	576	308	266	108	221	122	93	123	183	163	134	88	95	176	81	93	115	140	142	88	136	142	61	36	68	90	50	16	35	34	21	56	31	45	27
scigt008657	18	73	26	45	25	36	38	52	15	31	10	25	23	11	12	17	12	9	15	33	4	6	5	11	4	17	18	16	100	196	92	1034	995	20	1	3	1	0	0	1	3	2	2	1	1	2
scigt015021	188	199	135	209	82	163	79	144	206	163	106	166	114	150	112	137	153	36	69	124	153	150	5266	5430	4575	1324	1340	2040	1436	1155	735	453	514	442	96	195	133	34	25	32	35	12	19	29	18	7
scigt001982	151	410	165	240	159	446	235	327	465	262	144	250	175	129	126	223	197	96	140	292	74	71	106	85	140	146	172	130	499	546	303	454	544	229	58	94	42	121	106	132	167	93	116	40	46	73
scigt025145	50	21	40	74	80	71	41	46	47	49	30	73	40	32	31	33	37	22	29	96	154	123	273	254	238	114	107	143	103	183	105	124	147	94	44	59	36	27	16	16	18	12	19	39	31	40
scigt026026	20	74	29	67	36	45	37	53	58	61	43	65	36	25	30	28	17	16	14	47	19	19	8	7	8	10	6	8	27	20	13	25	33	21	19	14	17	17	6	17	13	5	21	5	13	9
scigt009718	0	0	0	0	0	0	0	0	1	0	1	2	0	0	0	0	0	0	0	2	1	0	0	0	3	1	0	0	0	0	0	0	0	1	1	0	2	7	10	1	5	3	0	3	1	1
scigt001007	1	3	0	0	0	4	4	13	29	1	1	2	0	0	2	7	5	16	4	9	2	4	4	2	2	0	0	4	1	0	1	6	3	2	1	5	4	0	2	1	0	1	3	4	2	1
scigt013419	41	55	29	37	30	60	43	108	110	46	58	106	120	50	52	24	44	23	35	118	317	310	1394	1470	1506	515	553	903	485	293	207	233	271	201	110	103	116	66	28	36	50	40	38	87	66	94
scigt025480	1	3	0	1	1	1	1	0	1	0	3	4	1	1	3	1	1	3	1	2	0	0	0	0	0	0	0	0	0	2	0	2	1	0	9	9	8	24	17	20	12	18	21	10	24	7
scigt024010	0	0	0	0	0	0	3	86	42	274	400	609	263	249	115	26	19	1	1	1	0	0	0	0	0	2	0	0	0	1	0	0	1	0	0	0	0	0	0	0	0	0	0	0	0	0
scigt020722	29	65	57	51	40	50	31	35	66	56	60	55	58	21	15	35	32	16	25	34	27	20	22	35	44	25	33	32	45	45	24	47	42	11	6	12	9	9	6	10	8	8	10	11	7	4
scigt014115	2	2	0	0	1	4	4	11	24	136	19	93	51	23	25	4	3	4	9	20	45	44	188	171	113	95	84	91	86	136	60	41	59	448	36	64	40	2	1	0	2	1	1	8	0	0
scigt007178	4	4	8	2	3	0	0	1	4	1	2	4	3	0	2	0	2	5	4	8	1	1	2	9	5	1	0	0	0	1	0	0	2	2	0	0	0	1	2	0	0	0	0	0	2	2
scigt021700	734	1534	1495	1516	763	1743	896	1456	1441	1367	1039	1447	937	743	1099	480	375	590	555	1793	1866	1714	480	468	801	205	231	334	1196	432	492	634	675	929	1130	1421	921	2335	1483	1317	2257	1755	1954	1668	1773	1495
scigt023879	0	0	0	2	0	3	1	2	10	0	0	1	9	0	6	6	0	4	0	3	0	0	0	0	1	0	1	0	1	1	0	6	1	8	6	3	1	5	3	7	1	7	2	3	6	3
scigt013301	0	0	0	0	1	2	0	0	5	0	1	0	1	0	0	1	0	1	0	2	0	0	1	1	1	0	1	0	0	0	0	1	1	0	0	0	0	0	1	3	3	0	0	0	1	0
scigt006454	92	184	192	170	151	186	105	108	102	192	140	245	166	55	72	112	89	46	59	99	23	17	82	86	102	50	60	66	134	138	108	106	124	63	61	81	85	41	19	32	34	19	36	48	34	34
scigt016565	11	30	11	11	15	18	17	27	20	36	12	25	23	10	14	16	11	12	13	27	16	18	52	66	32	13	10	6	11	23	15	23	19	25	52	44	38	112	48	47	57	67	66	36	50	51
scigt016040	48	25	39	70	58	93	65	79	119	133	110	133	135	36	27	40	42	26	29	83	62	59	38	25	40	33	31	28	34	32	16	42	36	21	11	9	11	13	10	6	8	14	12	11	10	8
scigt011819	75	40	101	104	136	138	84	83	135	99	100	116	128	44	30	80	53	37	55	150	141	120	63	59	65	32	42	37	42	49	27	34	49	38	13	32	20	18	12	13	14	10	9	27	18	10
scigt017688	28	33	47	30	30	71	47	146	179	571	427	819	407	399	160	97	125	43	44	76	38	39	22	28	13	14	9	15	26	22	15	32	25	14	22	35	16	37	22	30	17	13	28	11	18	14
scigt022580	0	2	0	3	9	268	1	53	39	13	18	57	6	10	18	8	19	2	1	49	0	0	0	0	0	0	0	0	1	0	2	13	20	34	12	49	466	5	12	15	7	6	8	33	8	38
scigt016260	0	0	0	0	0	0	0	0	0	0	0	0	0	1	1	0	2	1	3	0	4	1	0	2	0	0	1	3	0	0	0	0	0	0	0	0	0	0	0	0	0	0	0	0	0	0
scigt022256	34	168	68	113	71	112	41	113	170	142	71	147	110	62	66	47	35	54	32	112	106	113	329	371	167	80	89	90	133	137	99	167	156	150	55	65	47	78	39	40	70	38	67	74	53	54
scigt017737	1	0	0	0	0	6	1	3	1	3	1	1	1	4	1	1	2	1	0	2	1	2	0	2	2	0	0	0	0	1	0	1	2	0	0	1	0	4	0	0	0	3	1	1	0	0
scigt008434	706	609	905	1558	1582	2031	1020	1002	1457	947	576	1074	524	463	549	820	529	645	419	765	160	121	203	220	205	204	195	158	279	369	223	568	723	533	254	306	243	470	287	229	488	359	349	219	361	284
scigt011621	1	2	0	0	1	3	1	1	0	3	1	1	1	1	0	2	1	0	1	2	3	0	20	17	7	2	4	8	7	6	3	7	7	1	0	0	0	0	0	0	0	0	1	0	0	0
scigt002664	131	377	167	249	158	284	133	240	286	332	202	359	293	132	168	192	177	167	170	281	172	191	292	311	336	135	161	233	308	233	144	234	245	179	68	77	77	102	50	70	98	53	84	81	69	56
scigt011038	0	1	0	0	0	0	0	0	0	0	0	0	0	0	0	0	0	0	0	0	0	0	0	0	0	0	0	0	0	0	0	0	1	1	0	1	0	4	0	0	0	0	0	1	0	0
scigt001552	0	0	0	0	0	0	0	3	0	0	1	0	2	1	1	0	1	0	0	0	0	0	0	0	0	0	0	0	0	0	0	0	0	0	0	0	0	0	0	0	0	0	0	0	0	0
scigt024230	263	767	293	393	283	498	281	415	735	749	562	1170	611	520	376	302	327	221	215	391	406	354	354	379	358	188	201	222	411	369	262	446	486	286	142	105	132	196	81	123	139	124	117	139	114	140
scigt024228	1	0	1	0	0	0	2	61	17	334	303	401	194	120	52	5	11	0	0	0	0	0	0	0	0	0	0	0	0	0	0	0	2	0	0	0	0	0	0	0	0	0	0	0	0	0
scigt016994	0	0	0	0	0	0	0	8	7	34	64	42	63	12	6	0	0	0	0	0	0	0	4	2	0	0	0	0	1	0	0	0	0	0	1	0	0	0	0	0	0	0	0	0	0	0
scigt003371	2	2	5	1	0	2	1	5	1	8	7	2	7	0	1	4	1	0	5	9	1	1	3	5	0	0	0	2	2	3	0	14	17	7	3	1	5	10	0	2	1	12	6	0	4	2
scigt014350	133	158	104	167	144	280	199	298	363	315	250	381	279	178	156	114	171	83	135	399	168	144	428	427	653	449	523	373	246	462	357	611	754	349	73	161	51	67	28	41	69	44	22	45	53	51
scigt019626	565	1773	923	994	490	1192	619	712	1031	827	540	878	698	395	498	752	566	295	335	961	3	6	11	7	16	71	77	30	757	736	738	3249	3250	540	353	372	320	503	251	495	402	324	444	231	247	179
scigt009863	90	200	99	134	86	148	96	152	203	247	184	195	216	60	75	85	95	74	78	140	26	29	68	81	100	60	59	68	101	108	71	116	131	52	16	31	18	20	23	23	27	16	29	20	23	14
scigt012967	139	223	180	272	224	288	177	221	281	245	168	247	150	75	196	147	129	127	217	373	139	123	246	256	187	66	88	119	163	156	103	130	158	384	117	219	69	230	141	118	184	133	143	53	87	68
scigt003383	1	0	2	6	3	6	2	23	2	19	31	3	35	7	3	19	4	2	4	11	0	0	0	0	0	0	0	0	0	1	0	2	1	1	2	2	3	7	4	1	2	5	4	2	1	2
scigt003008	125	168	138	220	133	244	108	213	251	276	156	261	209	83	131	123	108	138	143	217	110	97	126	182	102	70	64	75	138	127	88	139	146	136	116	123	109	158	80	144	103	92	169	70	102	61
scigt003327	147	201	153	126	139	255	116	204	299	452	372	851	319	506	216	358	302	152	196	255	362	322	320	380	356	138	192	265	164	180	122	186	253	150	62	47	72	50	9	30	41	25	42	53	59	22
scigt024194	48	145	55	69	42	85	51	87	138	190	152	218	130	65	55	65	41	33	42	117	83	94	88	69	57	29	34	39	83	75	52	175	204	39	33	42	25	55	30	46	50	25	34	18	29	28
scigt010108	2	2	0	0	0	0	0	0	0	0	1	0	1	2	0	3	1	0	2	0	1	0	1	0	1	0	0	1	0	4	0	4	6	0	0	0	2	0	0	0	0	0	0	1	1	1
scigt015280	9	1	13	11	8	8	10	8	8	46	15	38	25	10	5	9	9	4	8	16	14	7	11	10	9	7	7	3	7	5	5	5	5	1	1	2	2	1	0	2	1	1	0	0	0	1
scigt014420	23	53	36	77	28	92	35	61	64	34	49	53	37	14	44	46	37	17	7	45	6	6	3	4	6	14	13	9	15	36	14	55	46	40	21	31	20	53	42	35	60	31	55	21	51	27
scigt014297	9	5	1	11	11	19	10	14	12	23	14	33	14	17	11	16	16	11	9	18	0	0	1	2	0	0	2	0	2	3	0	8	7	29	13	5	5	14	3	2	1	6	11	5	7	7
scigt021966	3	1	0	2	5	3	2	0	0	2	1	3	2	1	2	6	1	2	3	7	4	5	2	3	2	0	0	3	1	5	0	2	5	0	2	9	4	3	2	6	2	4	7	3	3	2
scigt016794	62	108	66	85	62	110	54	96	118	114	73	108	102	42	53	67	59	53	61	84	38	34	40	38	63	28	39	46	74	63	46	62	66	68	40	42	39	49	25	29	42	22	28	18	33	24
scigt022203	10	42	12	23	4	13	7	8	21	15	18	30	27	25	7	18	26	2	0	13	4	1	4	4	2	4	3	0	7	15	10	49	30	2	3	3	5	3	2	6	14	1	4	5	3	4
scigt013196	1	3	4	1	5	3	0	6	5	8	1	12	10	3	0	5	4	3	10	14	39	36	20	14	19	7	5	13	6	1	4	4	0	0	0	0	0	0	0	0	0	0	0	0	1	0
scigt005555	91	125	72	155	102	188	104	194	289	350	236	350	278	89	83	83	82	87	96	158	120	97	76	59	125	64	66	93	116	127	77	131	114	98	34	37	36	56	28	39	29	36	52	28	17	29
scigt002553	1	1	3	0	1	15	51	919	1004	1723	1665	3670	1975	2080	209	21	168	9	1	2	0	0	0	0	0	0	0	0	0	0	0	0	1	0	0	0	0	0	0	0	0	0	0	0	0	0
scigt023068	0	0	0	1	0	1	0	1	1	2	0	2	1	1	1	2	0	0	1	1	0	0	0	0	1	0	0	1	0	2	0	0	3	0	1	0	0	1	0	1	2	0	0	1	1	0
scigt017318	34	11	32	25	27	31	16	16	28	20	38	45	34	5	7	33	12	15	26	26	9	4	5	4	11	1	0	1	10	3	0	3	3	1	3	2	0	5	2	0	1	3	4	0	3	2
scigt003355	104	177	100	186	96	175	97	189	194	179	117	188	138	70	118	159	112	112	76	121	8	12	23	32	39	40	44	43	100	137	66	164	164	126	63	53	41	60	34	47	56	35	32	29	28	27
scigt016518	7	51	18	28	10	28	19	15	23	30	23	28	25	13	11	23	17	6	10	16	7	5	41	31	30	21	24	29	36	33	30	45	43	7	0	5	5	2	2	2	0	0	1	1	1	0
scigt011317	124	453	180	230	166	315	172	213	363	329	220	417	261	153	147	186	171	156	173	259	161	121	157	152	176	104	119	142	309	257	213	354	362	166	38	61	40	47	36	36	61	48	56	41	35	30
scigt024819	45	68	34	53	29	105	76	143	192	176	159	151	219	62	58	60	66	35	58	73	15	11	130	118	303	108	115	175	172	204	179	119	141	83	37	56	44	33	19	28	17	14	13	9	16	21
scigt013376	18	8	17	15	13	23	13	31	35	45	36	57	45	20	7	11	5	7	8	21	12	16	4	7	13	5	9	12	19	19	15	17	17	7	28	36	40	30	18	25	17	20	32	23	29	9
scigt024282	335	675	331	494	352	666	391	580	920	1012	766	1421	1088	751	439	509	428	189	328	678	448	392	340	379	456	218	250	344	378	490	343	622	732	432	255	257	205	372	159	234	256	245	188	148	216	193
scigt008273	35	1111	92	258	74	140	65	19	2	39	31	256	31	58	52	84	20	497	142	825	0	0	0	0	0	0	0	0	0	0	2	0	3	2	4	0	1	40	5	6	12	31	4	3	0	24
scigt023427	0	0	0	0	1	1	4	5	6	10	1	3	8	2	1	0	1	1	0	0	0	0	0	1	1	1	0	0	0	1	1	3	4	0	0	0	1	1	0	0	1	0	1	0	0	0
scigt004548	2	1	0	3	1	2	2	1	4	9	2	10	7	5	1	1	0	0	1	6	6	8	1	0	2	3	2	4	2	3	3	2	3	2	4	5	2	0	2	0	5	0	2	3	2	0
scigt011602	62	100	68	95	66	110	54	66	98	87	81	103	82	31	34	66	52	21	39	78	14	23	17	30	49	26	22	28	50	53	28	63	61	47	35	34	36	31	22	30	23	22	24	23	24	22
scigt019248	134	118	101	137	118	192	110	210	227	268	184	310	234	99	77	77	69	73	69	158	116	102	78	79	59	30	49	43	84	109	50	122	89	108	131	112	118	209	139	143	204	137	227	128	154	154
scigt022392	31	61	40	38	33	59	37	23	34	58	33	75	35	25	30	50	40	36	27	63	72	70	17	31	48	35	37	35	40	37	35	50	67	25	29	44	30	47	22	37	19	18	32	29	23	16
scigt025332	66	154	90	92	59	144	88	96	139	161	114	201	158	56	79	102	87	61	107	131	120	111	175	175	180	81	73	96	96	105	58	132	149	107	50	58	46	67	41	35	39	32	40	38	37	34
scigt014055	12	26	1	18	9	802	367	9	35	7	15	16	7	7	5	19	16	57	41	149	1	5	0	1	0	0	0	2	2	2	1	2	2	0	1	3	1	4	3	1	0	3	2	0	1	0
scigt006278	12	17	12	13	9	19	8	27	42	16	28	38	25	16	10	18	25	16	19	24	26	16	34	35	45	25	19	31	16	24	18	51	57	17	5	12	5	7	4	6	4	8	4	5	7	5
scigt023042	24	5	4	1	0	1	0	2	12	9	8	17	6	6	4	2	11	1	4	21	3	12	15	16	6	3	3	1	3	10	2	10	20	7	7	11	10	1	8	6	9	7	3	23	13	2
scigt017962	3	2	4	3	2	4	2	2	3	7	3	10	6	5	3	5	7	3	9	10	7	6	2	6	0	0	2	1	5	6	2	7	21	10	7	17	9	13	6	5	9	11	4	6	3	3
scigt019068	193	421	257	287	231	432	214	402	509	956	682	1487	698	824	420	423	405	173	261	423	271	267	260	260	309	169	181	227	276	304	210	382	432	215	122	176	167	172	130	129	172	108	142	135	144	106
scigt019455	37	94	37	59	22	74	49	77	110	127	94	166	81	72	58	57	36	23	25	28	7	4	9	9	16	17	27	18	56	57	29	41	38	29	10	17	18	12	17	19	17	7	20	10	8	3
scigt009095	0	0	0	0	1	0	0	1	0	0	0	0	0	0	0	0	0	0	0	0	0	0	0	0	0	0	0	0	0	0	0	0	0	0	0	0	0	0	0	0	0	0	0	0	0	0
scigt004142	0	0	0	0	0	0	0	0	0	0	0	0	0	0	0	0	0	0	0	0	1	0	0	0	0	0	0	0	0	0	0	0	0	0	0	0	0	0	0	0	0	0	0	1	0	0
scigt015506	111	415	233	241	109	227	115	134	123	123	107	153	122	99	98	186	115	68	59	54	4	6	5	3	20	29	37	17	120	129	98	319	336	119	54	87	73	50	54	53	56	24	50	22	28	12
scigt010792	0	1	0	1	0	0	0	10	3	1	0	1	1	0	0	0	0	0	0	0	1	1	0	1	0	0	0	0	0	0	0	1	1	2	1	3	2	1	0	2	0	2	0	1	1	0
scigt013252	1	0	0	4	4	5	6	1	3	4	11	17	6	1	0	5	2	0	0	6	6	4	6	5	11	2	2	6	3	3	4	4	3	3	1	1	1	1	0	1	4	0	1	0	0	0
scigt009570	14	5	18	17	16	33	12	13	5	14	4	9	8	7	10	9	8	1	5	1	0	0	2	0	1	0	0	0	0	0	0	0	2	9	13	23	18	23	17	13	18	9	19	7	14	3
scigt006516	39	16	49	52	74	67	39	33	40	40	21	29	29	11	13	39	13	11	22	40	19	18	8	12	6	0	1	2	3	4	1	5	1	7	0	1	0	2	3	4	4	1	7	4	3	2
scigt010148	67	115	101	157	148	161	94	127	161	155	74	134	124	51	71	111	80	107	96	189	36	29	19	35	62	43	28	37	67	76	34	72	79	102	91	119	94	130	62	111	79	85	150	61	62	53
scigt023699	37	6	88	209	144	372	279	579	569	701	573	676	248	107	242	92	121	50	67	342	0	0	0	2	0	0	0	1	0	1	4	9	19	375	76	272	618	31	39	92	35	29	71	149	73	88
scigt024792	0	0	0	2	4	7	1	0	1	1	0	0	0	2	1	1	0	0	0	4	0	0	0	0	0	0	0	0	0	0	0	0	0	0	0	0	0	0	0	0	0	0	0	0	0	0
scigt011873	623	76	715	1430	2218	2086	1330	216	343	168	107	194	67	38	147	513	265	173	251	336	17	18	13	20	40	17	24	21	23	61	132	17	20	69	5	21	2	6	3	9	11	8	14	43	23	11
scigt024246	924	1380	810	1437	1207	2413	1697	2963	4718	3519	2875	3725	3605	1721	3067	1790	1470	1984	2218	4887	4628	4195	1874	2015	1505	635	710	1090	886	1159	703	1845	2002	4546	1439	1700	1220	2494	1836	1632	2946	2324	3120	1930	3141	2267
scigt006215	171	318	219	198	121	174	108	145	289	352	145	261	171	50	98	151	116	45	52	188	2	0	6	6	46	64	52	73	133	125	114	274	246	97	142	130	82	232	115	221	195	137	207	90	150	71
scigt010994	46	89	34	79	71	83	46	92	159	91	50	152	121	64	72	109	130	40	49	119	5	1	12	13	15	11	9	5	45	95	41	181	228	172	77	73	45	157	70	103	111	85	122	71	88	51
scigt015451	0	0	0	0	0	0	2	2	0	0	0	3	1	0	1	0	3	0	0	1	1	0	1	0	1	1	1	0	0	4	4	1	2	0	0	1	0	0	0	0	2	1	0	1	0	0
scigt008650	1	3	0	1	1	0	0	2	2	6	0	6	3	0	1	1	1	0	2	0	1	0	1	0	0	1	1	0	1	0	0	1	1	0	1	2	3	0	1	1	0	1	2	1	1	0
scigt023688	0	0	0	1	1	0	0	0	0	0	0	0	0	0	0	1	0	0	2	1	0	0	0	0	0	0	0	0	0	0	0	0	0	1	0	1	0	0	0	0	0	0	0	0	0	0
scigt024429	6	18	5	17	18	24	14	25	31	31	34	41	29	12	11	19	8	11	9	26	8	15	11	7	9	6	4	5	6	10	11	8	13	7	4	10	7	10	8	7	8	5	9	10	9	5
scigt001137	0	1	0	0	0	0	0	0	0	0	0	0	1	2	0	3	0	0	0	1	0	1	0	0	2	0	0	0	0	0	0	0	1	0	0	0	0	0	0	0	0	0	0	0	0	0
scigt010049	0	6	5	5	2	1	2	4	6	8	8	6	1	4	1	4	7	0	4	20	0	3	27	24	6	2	4	6	2	2	8	23	32	18	7	4	3	11	6	6	2	10	7	3	2	2
scigt017423	3	4	1	2	0	2	0	5	2	1	7	11	0	0	2	5	0	1	0	0	1	0	0	3	0	0	0	0	0	6	2	9	13	0	2	2	0	0	3	1	0	2	2	1	0	0
scigt013194	9	1	2	26	15	47	31	96	132	382	285	532	239	248	81	85	104	15	8	37	19	10	21	32	54	18	17	25	13	12	7	6	5	2	5	10	6	5	4	5	3	1	3	3	0	0
scigt016676	9	34	11	15	13	32	22	23	40	19	21	27	19	10	15	16	8	14	9	25	21	19	98	107	56	29	30	30	30	34	20	38	34	16	32	18	12	21	14	26	18	22	13	12	10	10
scigt024634	46	87	45	74	33	88	41	66	93	98	68	92	64	46	31	47	47	62	45	117	102	91	95	100	100	71	74	71	107	90	52	99	108	62	86	93	65	93	57	94	60	67	81	45	75	53
scigt008511	73	20	108	239	252	311	192	41	85	56	22	43	16	9	17	56	40	17	30	52	3	6	2	3	9	0	0	1	6	0	0	0	0	1	0	0	1	2	0	2	0	0	3	3	2	0
scigt022225	91	103	105	148	107	185	106	181	229	291	160	297	208	94	81	109	105	69	85	130	72	49	70	84	69	43	51	59	111	137	71	163	182	157	54	55	62	85	37	42	62	45	54	40	46	45
scigt017201	145	371	155	152	99	288	187	307	427	309	258	374	338	142	179	162	203	81	109	236	332	261	862	939	554	196	217	360	258	466	272	605	752	90	74	95	45	80	34	48	50	51	40	21	50	80
scigt001378	455	1052	465	789	457	1099	641	589	1004	918	692	843	674	258	359	589	440	299	350	857	349	312	257	259	264	305	305	257	756	650	585	972	998	272	105	238	131	150	130	153	142	78	122	62	76	51
scigt020644	0	0	0	0	0	1	0	0	0	1	1	2	0	2	0	1	0	0	0	2	0	0	0	0	0	0	0	0	0	3	0	0	0	0	0	2	0	0	1	0	0	0	0	0	0	0
scigt017885	5	1	3	8	4	4	2	3	8	13	18	15	6	3	5	2	3	2	1	6	0	0	10	13	15	3	1	4	3	11	2	4	3	3	2	11	6	1	1	2	1	7	3	2	4	3
scigt017775	72	144	58	73	42	88	55	101	138	266	143	248	203	95	59	45	45	37	37	69	31	31	42	60	61	41	26	26	66	60	37	81	92	26	23	19	16	36	17	26	34	16	37	22	23	17
scigt007019	0	0	0	0	0	1	0	0	0	0	3	1	6	2	0	0	1	19	14	69	347	323	108	130	103	16	21	67	1	0	1	3	2	1	0	0	0	0	1	0	0	0	0	0	0	0
scigt014479	101	360	131	198	132	232	132	180	259	226	150	294	217	114	154	207	181	130	153	213	54	64	46	45	106	71	72	77	168	193	155	260	291	165	93	106	122	144	77	113	98	67	137	86	87	75
scigt023187	0	0	0	0	0	0	1	0	0	0	1	0	0	0	0	0	1	0	0	0	0	0	0	0	0	0	0	1	0	1	1	2	2	0	0	0	0	0	0	0	0	0	0	0	1	0
scigt012103	10	2	0	9	3	3	6	3	3	6	10	12	13	11	9	1	5	0	3	1	1	0	0	1	0	0	0	0	0	2	1	1	0	7	9	11	6	2	3	4	2	4	4	1	2	3
scigt006404	3	2	3	4	3	21	20	15	29	15	17	11	9	4	2	5	12	19	33	467	1247	1155	203	214	109	47	39	92	11	10	6	5	4	5	0	0	0	0	0	0	0	0	0	0	0	0
scigt025847	33	50	31	24	43	86	59	88	124	193	192	218	177	72	60	46	39	53	66	113	121	124	283	260	206	94	100	132	40	88	80	93	102	53	7	30	16	22	13	18	17	4	13	13	8	5
scigt019156	5	15	6	10	2	6	4	5	0	11	0	30	19	7	6	5	5	2	5	17	21	23	26	13	21	6	6	10	0	4	4	5	2	2	0	9	2	3	0	5	0	2	6	2	3	0
scigt016094	11	7	6	6	8	13	24	10	13	22	10	11	11	3	3	5	8	2	11	7	5	5	12	12	6	3	3	1	2	5	7	23	25	2	1	7	8	12	3	6	11	1	8	9	3	0
scigt015008	92	153	97	134	79	119	69	101	130	138	99	141	119	41	50	67	68	33	32	86	36	48	121	95	113	40	51	81	90	94	67	69	73	58	37	60	54	36	15	21	40	28	41	27	29	19
scigt004692	17	31	16	16	14	59	33	73	118	86	48	63	44	42	48	59	45	25	27	114	137	154	439	466	347	149	147	187	84	128	80	78	91	50	51	87	70	42	27	33	24	22	31	36	31	28
scigt010788	0	3	0	1	0	1	1	0	0	2	1	2	0	0	2	2	1	2	0	2	0	0	0	0	2	1	0	2	2	0	1	2	2	0	0	0	0	0	0	0	0	0	0	0	0	0
scigt024675	24	8	24	49	30	78	34	35	64	49	34	45	65	12	11	14	17	5	16	48	38	34	38	36	25	9	10	12	22	15	5	13	11	8	5	4	5	3	2	2	5	0	0	0	3	2
scigt005118	1	0	0	0	0	0	1	0	0	0	1	0	0	0	2	0	0	0	0	1	1	1	2	5	0	0	0	0	0	0	0	0	0	0	0	0	0	0	0	0	1	0	0	0	0	0
scigt020251	430	691	500	785	495	811	442	658	891	816	471	789	603	290	452	452	405	453	409	674	328	343	303	326	400	228	242	274	530	528	240	499	568	825	239	325	322	329	260	267	349	239	374	212	264	219
scigt000474	298	684	380	433	306	515	287	361	503	478	384	587	483	229	281	327	256	179	233	408	174	155	134	130	329	162	175	239	371	342	275	359	359	222	75	111	83	87	62	62	109	73	71	48	65	59
scigt020163	16	30	19	24	20	32	10	9	12	21	13	14	14	6	10	12	16	8	13	26	7	10	7	8	9	2	5	13	15	24	23	25	36	19	23	20	11	25	10	14	7	19	15	12	15	13
scigt024497	93	191	168	185	138	204	138	179	172	229	178	185	182	80	104	87	48	94	101	159	187	177	174	181	121	67	56	101	122	104	57	99	97	92	72	95	68	70	45	62	73	44	86	53	82	52
scigt026108	86	159	130	76	57	129	82	179	177	167	128	272	394	37	52	92	89	32	24	86	3	1	5	2	4	3	3	1	26	49	35	85	68	34	44	54	34	56	33	56	47	49	56	28	34	16
scigt012082	33	18	28	38	26	179	147	212	359	831	571	1046	702	666	225	246	246	106	71	124	2	0	10	5	8	7	17	11	8	32	23	61	58	57	6	9	7	8	9	4	9	3	10	2	2	2
scigt021156	0	0	0	6	0	0	0	1	0	3	3	0	0	0	0	2	0	1	0	5	0	0	0	0	0	0	0	0	0	0	0	0	0	0	0	0	0	1	0	0	0	0	0	1	0	0
scigt008462	206	434	223	317	158	359	180	241	369	318	249	305	239	124	139	232	191	89	88	156	12	16	104	110	264	271	274	281	296	280	169	498	494	204	170	200	152	215	81	179	146	144	174	101	126	134
scigt024979	73	24	72	135	114	92	43	43	55	68	41	254	46	128	21	57	26	1	7	37	1	0	6	6	6	9	5	5	5	8	10	9	19	0	0	0	0	0	1	1	0	0	1	0	0	0
scigt023063	69	87	74	86	84	156	129	287	351	436	414	526	300	173	93	57	101	65	98	173	120	91	76	90	193	85	82	106	103	182	90	105	120	162	70	76	73	45	31	36	23	27	38	29	26	28
scigt020731	0	0	0	0	0	0	0	1	0	0	1	0	2	0	0	0	0	0	0	0	0	0	0	0	0	0	0	0	0	0	0	0	1	0	1	0	0	1	0	0	0	0	0	1	0	0
scigt003044	46	70	39	68	59	129	78	108	191	323	194	522	195	376	166	134	112	33	53	148	78	73	371	345	237	78	103	157	74	132	82	118	115	79	16	29	11	23	16	16	22	16	14	15	32	16
scigt017731	0	0	0	0	0	0	0	0	0	0	1	0	0	0	0	0	0	0	0	0	0	0	0	0	1	0	0	0	1	0	0	0	0	0	0	0	0	0	0	0	0	0	0	0	0	0
scigt013887	24	34	31	37	52	50	46	42	60	31	63	38	29	12	18	32	28	2	25	127	0	0	0	0	0	0	0	0	0	0	0	0	0	0	2	2	6	5	8	3	3	3	6	3	4	1
scigt006548	118	178	134	263	204	267	169	170	245	231	121	265	122	114	111	158	107	58	92	181	69	59	81	121	136	85	134	136	137	153	100	166	166	117	36	72	51	62	37	37	61	44	48	30	26	21
scigt007464	7	9	5	7	5	8	2	3	10	18	11	9	16	4	4	16	8	6	3	25	11	11	8	9	9	6	4	6	5	3	3	33	43	25	8	13	12	22	7	16	15	10	11	4	12	9
scigt017386	7	26	6	19	14	44	21	36	53	65	62	87	52	22	18	21	13	8	12	33	8	8	8	11	23	8	9	10	11	13	16	12	17	5	3	3	3	9	3	1	3	4	3	6	0	4
scigt018284	87	123	50	115	54	93	74	152	199	292	141	187	212	91	109	232	216	60	52	131	7	2	3	15	9	12	5	6	35	175	74	356	341	48	125	157	176	142	82	138	108	86	88	93	81	62
scigt006390	34	63	42	31	33	72	40	56	63	94	38	73	69	24	33	19	38	28	21	36	35	28	64	92	42	13	21	31	23	30	15	19	26	18	32	26	35	41	24	16	33	29	29	24	32	21
scigt010052	9	4	11	2	6	7	5	8	8	17	6	11	12	0	4	8	11	6	6	15	6	9	2	2	13	4	4	4	12	6	9	8	14	6	3	6	0	5	4	6	3	3	3	0	2	0
scigt000948	0	0	0	0	0	0	0	0	0	0	1	0	1	0	0	0	0	0	0	0	0	0	0	0	0	0	0	0	0	0	0	0	0	0	0	0	0	0	0	0	0	0	0	0	0	1
scigt016621	8	11	7	19	14	36	7	4	12	10	4	7	8	5	8	7	7	6	10	6	6	4	2	6	2	3	2	4	4	6	7	8	5	0	1	4	1	3	2	1	4	4	1	1	0	2
scigt003422	10	9	0	0	0	6	1	1	1	0	0	0	1	0	0	0	1	0	19	7	1	3	1	2	4	2	1	1	1	6	1	4	2	0	2	0	2	1	2	1	2	0	0	0	3	0
scigt022971	29	32	12	30	25	40	26	54	48	95	78	60	67	24	25	38	33	15	18	29	12	12	43	33	29	21	24	15	32	25	13	31	29	9	11	20	11	5	5	13	3	1	3	1	5	1
scigt002885	9	8	13	41	76	216	22	50	64	126	24	39	98	22	161	108	40	2	53	14	0	0	0	0	0	0	0	0	20	14	20	169	181	161	11	11	31	53	117	46	93	42	149	70	72	46
scigt023375	14	16	10	11	3	7	7	9	10	11	6	7	13	1	8	8	2	4	6	1	0	0	2	2	0	1	5	1	9	6	1	8	16	1	0	0	1	0	1	0	0	1	0	0	0	0
scigt000857	278	632	283	353	172	406	209	313	511	357	252	459	349	206	232	265	280	95	202	432	405	389	259	269	255	150	151	233	238	298	199	386	419	188	37	80	59	54	39	49	29	37	34	17	28	29
scigt011810	0	6	0	2	1	1	2	3	5	6	3	5	0	3	0	1	1	0	3	7	3	8	3	10	6	0	1	0	2	7	0	4	8	4	0	0	0	0	0	1	0	0	0	2	0	1
scigt026231	10	5	7	11	4	15	3	12	6	14	7	14	7	6	10	8	6	1	8	19	20	12	62	48	48	15	10	28	19	23	11	37	45	18	5	6	4	4	2	0	5	2	2	1	3	2
scigt025392	1	2	1	3	1	0	2	14	6	27	15	35	28	12	6	9	15	49	52	109	148	132	95	122	15	4	8	21	2	4	7	0	3	0	0	0	1	0	1	0	0	0	0	1	0	0
scigt002692	317	795	357	475	351	672	401	791	1044	1673	1443	2513	1742	1705	813	666	628	295	360	663	226	188	240	215	449	200	239	277	426	493	314	648	665	644	162	211	185	268	128	175	204	126	158	124	168	114
scigt002203	0	0	0	2	0	1	0	1	1	2	1	3	0	0	0	1	0	0	0	2	2	1	3	1	2	1	3	7	2	0	4	4	4	0	1	0	1	0	0	0	0	0	0	1	0	0
scigt009797	25	23	27	25	23	47	21	33	32	52	44	54	37	17	29	31	30	9	18	48	28	29	43	45	34	15	11	35	32	23	14	14	18	13	13	38	25	30	20	19	22	20	27	15	23	16
scigt023747	76	77	41	96	105	106	68	129	176	99	75	160	83	80	74	34	44	22	26	196	122	116	211	187	142	119	119	124	84	189	95	175	212	200	53	47	36	70	42	38	56	49	38	49	67	46
scigt000120	2	68	7	13	5	16	3	6	6	14	18	31	14	17	2	5	12	0	23	2	5	9	8	10	9	9	4	8	6	15	14	70	66	14	9	18	25	16	16	18	24	17	11	16	7	15
scigt014538	1	2	0	1	2	0	0	1	1	1	0	3	1	0	0	0	0	1	1	11	1	0	2	1	2	3	0	0	1	7	0	0	0	0	0	0	0	0	0	0	0	0	0	0	0	0
scigt011088	1	0	0	0	0	0	0	3	0	2	0	1	1	0	0	0	0	0	0	0	0	0	0	0	0	0	0	0	1	0	0	1	2	0	3	1	1	0	0	0	0	0	0	1	0	3
scigt019187	9	17	21	19	24	17	19	22	19	35	34	34	16	16	12	14	16	13	15	11	7	6	25	22	17	7	8	18	8	10	10	14	14	14	5	11	10	7	4	2	6	6	11	7	8	9
scigt020810	137	189	97	280	142	314	143	237	383	321	256	352	183	159	178	172	166	135	191	878	891	817	796	845	722	309	331	449	362	509	328	331	483	178	70	73	57	51	21	29	33	39	28	36	26	48
scigt003882	33	78	39	45	24	65	30	48	77	127	110	171	99	59	47	39	39	15	19	30	11	13	26	14	42	29	23	22	66	52	43	36	56	12	13	17	16	11	5	7	6	6	7	10	4	2
scigt018563	0	0	0	0	0	0	1	0	1	0	1	0	0	0	0	0	0	0	1	0	0	1	0	0	0	0	1	0	0	0	1	0	0	0	0	1	0	0	0	0	0	0	0	0	0	0
scigt003188	140	387	169	225	131	225	139	213	270	365	291	504	319	180	154	218	172	147	164	331	191	195	69	86	121	94	82	118	180	162	135	220	248	92	92	90	78	139	82	114	115	73	115	60	44	55
scigt009543	65	151	38	59	23	61	33	46	97	69	38	61	94	32	66	57	53	21	49	42	11	6	25	26	24	17	4	8	34	40	26	134	121	41	32	94	53	70	35	77	40	54	94	38	62	26
scigt026192	11	30	25	31	27	42	24	23	44	34	24	26	34	16	22	21	17	25	28	36	34	30	37	34	33	14	14	29	22	19	11	18	27	15	12	25	22	7	10	10	17	7	14	12	14	6
scigt013687	246	188	123	203	144	550	329	411	1009	605	304	582	271	287	454	389	514	96	259	407	0	1	2	2	21	46	56	25	161	541	275	1412	1519	386	290	357	275	451	518	315	570	345	358	211	264	254
scigt019072	2	17	13	15	8	12	7	14	10	11	5	10	10	5	8	9	9	2	4	4	7	10	9	12	5	17	12	8	11	19	8	12	16	7	4	4	3	3	6	3	3	3	2	4	0	4
scigt015649	37	66	65	43	40	89	52	134	172	352	276	389	291	111	64	28	48	11	39	53	20	28	21	23	31	23	26	26	37	42	29	60	55	13	13	13	15	20	7	12	15	6	10	11	7	5
scigt013131	1691	262	1723	2549	3739	3180	1888	399	704	452	178	395	92	98	265	861	505	558	525	750	33	21	12	14	187	3	2	11	100	0	2	1	0	9	3	4	3	11	22	36	28	12	126	139	90	10
scigt022370	238	956	602	662	235	356	212	151	183	394	288	402	444	256	186	370	227	180	99	112	3	4	4	6	16	50	58	26	337	277	184	1262	1066	264	216	240	218	171	90	250	192	89	214	123	115	75
scigt000516	78	30	88	95	118	90	78	91	95	190	160	182	146	44	45	66	53	40	72	66	27	23	23	22	12	6	5	6	8	12	3	15	23	8	15	4	5	11	4	3	7	7	14	8	11	7
scigt014256	1	5	4	2	2	3	3	3	5	4	6	29	10	3	1	5	2	5	5	11	3	1	7	6	4	1	4	1	0	5	4	12	13	3	1	1	0	5	0	1	1	1	3	0	0	0
scigt011882	4	1	1	2	1	4	3	0	0	1	1	5	1	0	2	5	3	5	1	0	1	0	0	0	0	1	0	0	1	0	0	2	0	0	2	2	3	10	3	5	4	2	2	1	1	1
scigt026003	7	20	4	12	13	13	8	11	28	9	8	18	13	4	8	14	11	5	7	19	3	1	10	11	6	4	5	4	13	14	9	24	26	29	5	7	1	6	2	2	4	2	5	3	4	0
scigt016386	129	215	136	203	158	256	164	202	280	226	171	227	218	68	122	124	109	98	105	274	75	69	65	85	125	93	122	99	134	117	118	287	327	218	40	77	47	71	69	67	88	38	54	48	36	33
scigt018234	22	22	18	14	7	1	1	3	11	6	6	26	10	18	8	44	32	3	17	51	0	0	0	0	1	0	0	0	1	0	0	0	1	0	0	1	0	0	3	2	1	0	3	7	5	0
scigt006310	1	0	3	2	0	0	0	1	0	0	1	2	0	1	0	0	1	0	1	4	0	0	0	0	0	0	0	0	0	0	1	4	1	0	1	2	0	0	1	0	0	0	0	0	0	0
scigt026288	32	33	26	89	48	39	23	108	112	163	85	125	205	79	36	68	58	20	36	134	22	25	119	71	108	49	52	57	98	113	66	114	158	50	64	57	124	60	56	51	51	35	55	30	47	33
scigt015267	134	136	81	102	55	139	131	147	213	169	138	157	113	121	148	79	185	49	76	186	310	249	1094	1215	896	532	564	651	636	782	345	279	377	209	31	54	55	14	5	16	14	4	16	34	34	19
scigt003779	1	0	0	0	1	1	0	1	0	0	1	1	1	0	0	2	0	1	0	2	0	0	0	0	0	0	0	0	0	0	0	0	0	1	1	0	0	3	1	1	0	0	0	0	0	0
scigt025398	46	9	83	157	140	124	47	7	9	14	6	30	8	3	15	55	34	10	14	37	2	0	0	0	0	0	0	1	4	0	1	1	1	0	0	0	0	0	0	0	1	1	3	4	4	1
scigt000746	4	12	3	5	6	1	4	24	16	37	23	23	50	18	8	12	16	10	11	32	55	54	23	30	9	5	5	9	7	2	5	32	11	13	15	9	13	10	7	7	6	8	11	20	17	12
scigt015202	94	148	112	104	46	120	91	96	151	101	72	143	102	62	83	111	80	61	70	138	96	81	127	131	136	83	71	101	129	147	108	210	244	105	19	53	30	37	22	37	29	21	31	16	31	17
scigt017341	0	1	0	0	0	0	0	7	0	9	7	44	14	10	6	0	1	0	0	0	0	0	0	0	2	1	0	1	0	3	2	2	2	0	0	0	0	0	0	0	1	0	0	0	0	0
scigt016989	8	26	24	25	16	39	20	13	39	41	30	47	50	15	14	29	13	23	23	32	34	44	19	14	27	9	8	16	14	18	8	16	31	19	12	16	11	8	8	9	16	15	12	6	8	8
scigt019592	14	39	12	21	11	15	12	12	24	22	10	33	22	28	7	13	17	5	9	37	164	198	3222	3355	1155	253	277	542	239	107	77	54	48	32	10	13	23	3	5	3	4	1	3	10	5	7
scigt000701	12	10	6	10	9	6	5	18	17	22	29	30	27	3	2	5	7	2	2	18	11	19	62	75	56	13	14	27	20	16	10	26	27	4	0	0	0	1	0	2	1	1	1	0	1	1
scigt002012	125	147	120	191	158	253	118	176	179	221	133	270	198	112	119	129	137	75	74	138	113	88	91	95	120	58	69	80	119	149	96	154	211	126	52	60	53	47	29	26	46	28	35	30	29	20
scigt024219	10	23	26	21	11	22	10	30	20	54	78	56	69	8	11	20	10	10	10	15	15	12	14	6	13	8	12	12	10	15	13	8	20	0	2	6	2	2	0	1	2	2	0	1	1	0
scigt025592	61	147	38	62	20	59	42	60	57	50	74	109	79	38	32	49	34	30	26	21	1	0	2	11	8	4	6	8	32	37	24	108	109	28	13	15	13	19	8	13	13	7	13	10	6	6
scigt024565	1	2	0	5	4	3	0	2	0	1	2	1	7	1	0	1	1	0	0	3	0	0	0	0	0	0	0	0	0	1	0	3	2	4	4	8	4	4	3	5	5	2	6	1	6	3
scigt016581	0	0	0	0	0	0	0	0	0	0	0	0	0	0	0	0	0	0	0	0	1	2	0	0	0	0	0	0	0	0	0	1	0	0	0	0	0	0	0	0	0	0	0	0	0	0
scigt024861	0	0	0	0	1	0	0	0	0	1	0	0	0	0	0	0	0	0	1	3	0	2	0	0	0	0	0	1	0	1	0	1	0	0	0	1	0	0	1	0	0	0	0	0	0	0
scigt017320	14	15	2	6	11	20	6	26	13	36	20	44	14	30	9	12	15	11	6	22	22	27	90	78	18	11	5	14	14	20	23	54	66	12	15	15	19	24	14	16	27	21	20	13	36	22
scigt006415	120	373	230	277	154	354	152	248	292	296	197	293	239	93	134	113	77	89	97	190	223	192	369	405	109	70	53	109	191	147	121	166	155	122	50	60	59	69	29	30	39	44	40	78	52	48
scigt022720	25	54	24	43	28	40	27	43	49	71	64	84	71	19	21	37	27	21	27	47	51	55	57	55	37	20	25	36	37	43	21	40	45	15	38	43	42	54	40	49	29	47	58	29	36	36
scigt001412	41	70	46	43	47	75	58	83	118	80	56	136	123	23	27	55	49	26	36	80	69	64	36	47	58	41	25	43	53	55	36	57	49	22	20	25	31	32	22	19	14	19	27	16	18	20
scigt016279	28	69	36	31	28	40	24	38	51	68	42	93	60	36	36	32	37	18	34	45	8	6	9	14	27	10	16	10	37	33	14	28	33	16	13	15	17	21	6	13	15	9	9	10	7	10
scigt025884	0	2	2	1	0	1	2	9	8	6	5	2	5	1	2	2	3	0	1	10	0	3	1	0	0	1	0	1	1	0	0	0	0	4	74	129	68	7	1	2	3	4	4	5	5	3
scigt014560	4	0	0	3	7	0	7	0	0	8	9	1	2	0	3	0	0	0	4	8	5	3	0	0	0	0	0	0	0	0	0	0	0	3	8	3	0	0	0	6	1	3	0	3	0	0
scigt000993	55	66	72	92	53	92	57	89	154	140	95	157	137	65	51	98	110	152	141	170	238	251	178	192	211	111	94	159	134	141	76	125	151	89	40	48	43	47	34	28	41	27	37	31	36	31
scigt021248	44	64	25	65	54	111	60	120	203	301	199	405	214	113	79	60	51	52	65	121	86	76	75	63	95	44	32	51	56	71	29	60	47	81	28	42	26	49	36	23	48	34	26	24	28	21
scigt025298	1	0	0	0	0	0	0	0	0	1	0	0	0	0	0	0	1	0	0	0	0	0	0	0	0	0	0	0	0	0	0	0	0	0	0	0	0	0	0	0	0	0	0	0	0	0
scigt005307	1	1	2	0	0	1	0	1	0	1	0	2	0	0	0	0	3	0	0	2	0	0	0	2	0	0	0	1	0	0	0	0	4	0	0	0	0	0	2	0	1	0	0	0	0	0
scigt014944	0	0	0	3	0	2	1	0	0	1	0	2	3	0	0	0	1	0	1	0	0	2	1	3	0	0	0	0	0	0	0	3	0	0	6	0	0	0	0	1	2	0	0	3	3	0
scigt018034	0	2	0	0	0	0	0	0	0	0	0	0	0	1	0	0	1	1	0	0	2	0	1	1	0	0	0	0	0	0	0	0	0	0	0	1	1	0	0	2	0	0	0	0	0	1
scigt021078	12	7	7	17	9	11	2	16	11	8	5	16	24	7	10	5	18	16	8	16	19	9	5	7	8	3	4	1	11	2	4	9	7	16	12	12	15	19	12	9	19	9	15	6	14	8
scigt017344	95	238	130	193	129	244	125	152	267	253	237	326	264	138	122	163	163	78	104	179	138	112	152	181	204	90	94	133	138	169	139	233	231	91	32	65	38	38	35	27	38	26	32	36	38	29
scigt011280	17	20	26	26	8	28	7	17	11	22	11	9	6	9	17	22	22	9	7	2	0	0	0	0	0	1	0	0	11	16	4	21	13	6	5	16	6	11	2	16	12	7	10	1	2	1
scigt024035	285	600	360	496	353	611	326	440	649	603	475	978	820	468	401	426	481	265	329	638	494	427	514	521	455	269	300	366	476	636	362	735	838	600	137	193	151	128	107	112	161	127	123	96	147	123
scigt012656	73	60	65	74	50	119	73	101	127	143	69	138	106	66	80	73	111	131	91	321	446	421	964	949	901	307	322	518	361	529	302	240	248	235	62	118	63	46	41	24	42	36	21	44	35	30
scigt021655	42	54	33	118	34	50	42	53	86	74	45	57	58	21	40	70	27	31	22	55	7	8	21	29	15	15	15	8	34	38	21	89	103	124	44	33	22	52	36	47	68	41	71	21	26	22
scigt014765	9	2	1	10	2	5	6	8	8	20	17	11	14	11	3	2	3	4	2	4	0	0	0	0	0	0	0	1	1	2	3	4	3	6	1	2	1	6	5	6	3	12	7	5	3	4
scigt009690	63	119	93	94	102	262	192	517	712	530	667	367	482	48	56	58	74	29	65	205	48	69	269	285	266	108	120	227	142	286	163	173	202	293	242	147	98	483	119	122	238	253	112	118	133	147
scigt020842	0	0	0	0	0	0	0	0	0	2	5	0	0	0	0	0	0	0	0	0	0	0	0	2	0	0	0	0	0	0	0	0	0	0	0	0	0	0	0	0	0	0	0	0	0	0
scigt006596	3	0	0	8	3	9	4	3	2	0	0	3	4	17	0	0	3	0	0	0	2	0	3	0	15	13	18	7	5	3	1	4	5	5	3	0	7	0	2	0	1	3	0	2	3	0
scigt025623	33	8	7	46	4	19	5	19	10	5	4	7	8	0	4	11	4	0	7	21	4	2	6	7	12	4	1	2	3	5	4	24	22	17	7	1	10	19	5	13	6	14	10	11	12	8
scigt014510	5	8	6	3	4	0	0	3	3	11	3	6	6	4	5	6	3	2	5	6	2	2	3	3	4	2	6	1	6	6	0	6	7	5	11	9	0	20	9	5	5	3	9	5	3	5
scigt005161	16	54	20	28	21	28	19	25	29	22	16	23	22	6	11	17	14	10	8	14	21	21	18	27	30	23	26	34	28	44	15	29	39	17	19	26	16	13	14	11	22	15	13	12	12	9
scigt018920	46	176	178	147	143	172	39	40	116	196	127	142	137	49	51	209	58	60	27	157	177	135	97	113	79	54	46	83	47	98	105	318	363	154	392	198	199	572	307	272	378	484	311	264	217	262
scigt007808	101	117	61	104	88	108	83	83	157	204	156	228	177	80	66	84	50	34	43	80	6	7	30	31	71	43	42	44	94	65	50	78	73	28	8	15	16	22	3	6	7	10	14	4	5	7
scigt020733	225	670	247	453	228	479	255	458	639	738	467	918	530	426	337	256	226	176	235	473	270	280	246	252	259	150	160	212	352	352	238	461	526	235	122	128	189	150	80	123	144	85	132	89	98	64
scigt001201	16	63	23	49	35	62	32	74	96	102	60	125	93	46	45	26	47	19	18	87	143	111	357	355	158	56	70	98	65	100	53	86	122	66	46	49	30	51	27	32	40	35	32	57	58	36
scigt016798	22	0	39	109	150	73	40	7	16	11	3	8	3	0	1	7	3	0	0	2	0	0	0	0	0	0	0	0	0	0	0	0	0	0	0	0	0	0	0	0	0	0	0	0	0	0
scigt017544	4	0	0	2	2	0	1	0	0	1	0	0	0	0	0	0	1	1	0	2	0	0	0	0	0	0	0	0	1	0	0	0	0	0	0	0	0	0	0	1	0	0	0	0	0	0
scigt023502	8	19	16	15	6	13	3	5	7	30	5	8	11	11	13	13	6	8	5	32	16	16	79	73	56	22	24	21	12	30	29	30	42	18	1	7	0	3	4	5	7	5	0	0	2	1
scigt024209	38	11	9	42	32	93	44	46	44	69	82	75	64	25	30	42	28	17	60	138	8	11	30	26	13	9	9	12	14	139	87	294	339	93	40	48	31	59	18	27	27	26	11	15	30	20
scigt002298	33	54	19	66	45	66	31	43	66	34	39	61	30	37	42	40	30	48	31	52	6	3	10	11	25	16	16	31	47	65	35	48	51	50	12	6	7	9	10	7	23	11	11	4	11	14
scigt006845	21	18	21	25	21	24	7	15	21	18	20	28	23	9	12	14	19	18	12	12	32	25	12	15	16	5	12	7	7	21	5	21	16	13	6	22	16	27	16	18	19	15	19	12	11	13
scigt003897	1	0	0	0	1	0	0	1	0	0	0	2	0	0	1	1	0	0	1	0	0	0	0	0	0	0	0	0	1	0	0	1	1	0	0	1	0	0	1	0	1	0	0	0	0	0
scigt003028	6	10	4	1	5	5	4	3	10	12	7	15	8	5	6	5	13	1	2	12	19	29	14	14	12	6	2	4	4	3	4	12	22	5	11	10	13	35	7	13	19	17	15	16	10	16
scigt016853	217	305	230	339	280	408	232	275	383	385	238	462	323	155	136	226	191	133	163	316	96	59	112	162	164	89	83	128	193	191	128	194	227	200	172	185	187	257	146	221	229	176	240	132	163	117
scigt010191	0	0	0	1	1	0	1	0	2	0	0	0	1	0	0	1	1	1	0	0	0	0	0	0	0	1	0	0	0	1	0	1	1	1	0	0	1	0	0	0	0	0	0	0	0	0
scigt009094	74	117	101	124	87	124	91	98	128	163	123	136	179	46	65	110	81	62	126	153	80	79	73	74	122	56	62	99	86	116	91	117	140	96	46	73	49	78	34	74	59	35	65	33	41	30
scigt012488	29	55	56	43	31	54	26	26	38	59	50	66	60	31	38	43	23	18	24	12	2	5	26	32	24	20	14	24	32	40	36	68	73	45	25	14	23	32	17	22	26	19	24	24	26	8
scigt003046	90	52	75	91	89	73	50	20	22	24	14	30	27	8	21	45	25	37	23	34	2	3	3	4	8	1	4	1	15	9	1	10	5	1	3	3	2	1	1	5	2	0	9	6	6	1
scigt013035	69	138	72	66	57	96	102	172	229	346	274	583	215	241	146	181	128	95	84	179	98	66	150	162	202	68	58	127	123	210	114	196	216	123	57	66	54	53	33	33	42	19	30	57	35	16
scigt007187	10	8	10	23	17	27	11	30	27	27	36	34	23	8	11	16	10	7	16	37	20	23	50	49	59	15	27	22	30	34	16	39	43	16	21	20	22	30	15	5	25	17	15	22	8	21
scigt017467	0	1	0	0	1	1	2	3	1	5	1	0	1	3	1	0	5	0	3	2	1	2	5	5	2	1	0	4	2	2	2	4	7	2	1	6	2	5	1	1	3	1	2	2	3	0
scigt000288	137	345	169	169	124	242	151	253	415	600	443	882	537	478	250	227	218	105	101	289	278	251	255	295	259	130	150	206	219	260	153	295	352	146	130	153	134	228	99	145	163	130	126	117	145	138
scigt006171	113	431	166	209	102	244	128	261	295	514	467	879	424	405	244	291	260	142	151	360	387	374	312	334	240	128	130	197	233	236	126	300	317	111	42	49	45	31	15	35	32	22	36	27	24	20
scigt016878	0	1	1	0	1	0	0	0	1	0	0	0	1	0	1	1	0	0	0	0	0	0	0	0	0	0	0	0	0	0	0	0	2	0	0	0	0	0	0	0	0	0	0	0	0	0
scigt000090	7	38	31	88	36	56	16	27	30	98	28	273	93	14	6	12	10	18	83	96	129	123	299	284	135	110	112	119	44	43	8	18	20	232	38	29	14	57	14	20	32	76	27	24	21	51
scigt010610	28	20	38	42	43	70	40	30	55	63	45	97	42	38	35	20	19	33	21	38	8	7	2	3	2	9	6	3	13	12	12	10	17	16	12	11	17	3	3	5	7	2	5	5	9	3
scigt023531	12	17	5	33	17	33	19	25	28	31	12	27	21	10	21	21	15	8	4	67	0	1	0	0	0	1	0	0	4	8	4	37	29	82	19	13	15	18	17	13	38	19	18	20	16	5
scigt025157	10	17	8	23	6	8	5	8	11	13	18	9	11	12	15	14	21	6	5	34	14	12	15	28	12	5	1	5	5	8	10	44	54	7	22	13	19	22	10	10	10	16	15	9	8	5
scigt014072	145	298	164	237	172	322	186	209	336	289	261	331	343	104	130	156	122	72	116	199	107	87	159	162	266	113	136	168	230	189	117	152	178	83	30	34	32	25	24	20	26	17	35	19	25	12
scigt007956	1	0	5	1	5	3	3	4	1	9	4	22	6	3	3	2	0	1	1	6	0	1	3	1	0	1	0	1	5	3	2	3	4	1	0	0	0	0	0	0	0	0	0	0	0	0
scigt012474	40	52	52	72	53	107	66	81	99	79	73	83	82	15	20	37	39	56	71	101	79	101	42	36	60	24	24	31	35	36	19	29	38	18	32	30	19	35	10	14	28	9	20	9	19	4
scigt012094	0	0	0	1	0	1	0	1	2	2	2	7	1	0	0	0	0	1	0	1	1	1	0	4	0	0	0	0	0	0	0	2	0	0	1	0	0	0	0	0	0	0	0	0	0	0
scigt022136	9	10	8	8	11	13	4	21	31	26	29	17	26	10	15	10	12	10	8	33	37	27	15	15	16	12	10	12	19	24	14	22	24	9	12	22	19	35	13	18	18	13	27	21	25	8
scigt011608	0	2	1	1	0	1	0	0	1	0	1	0	1	1	0	0	0	0	0	2	0	1	0	1	0	0	0	0	0	0	0	0	0	0	0	0	0	0	0	0	0	0	0	0	0	0
scigt017376	144	191	138	221	139	262	172	270	271	316	198	349	227	152	162	153	142	141	175	378	188	184	151	151	169	82	97	128	138	162	83	186	244	443	77	132	83	96	66	74	89	74	77	57	129	65
scigt018464	1447	1123	1209	1639	2754	3573	928	4129	8978	2300	2219	1679	4410	2591	3183	2658	6386	2365	5649	2557	3	5	1	3	0	0	3	2	2	1588	20	9490	11140	1613	2137	1103	1152	5430	589	1319	1250	6013	1372	1430	2071	5544
scigt002404	0	0	0	1	0	0	0	0	0	0	0	1	0	0	0	0	0	0	1	0	0	1	0	0	2	1	0	0	0	2	0	1	2	0	0	3	0	2	0	0	0	1	0	0	2	1
scigt024984	0	0	1	1	0	0	0	2	0	1	0	0	1	0	0	1	4	0	0	5	2	3	2	2	2	3	0	3	2	0	2	5	4	0	0	1	1	0	1	2	1	1	0	0	1	0
scigt018026	0	1	0	0	1	0	0	1	3	5	2	1	2	0	0	2	1	2	2	1	0	0	1	1	0	0	2	1	1	2	1	1	0	0	3	0	2	0	0	1	0	0	0	0	1	0
scigt015743	48	60	31	50	28	65	58	67	77	165	97	190	159	110	55	39	43	19	36	65	26	21	21	38	55	22	29	42	65	60	40	85	95	32	49	83	48	99	37	63	70	71	58	42	53	44
scigt004752	0	2	3	4	2	3	12	15	6	17	18	21	32	1	6	1	12	9	2	20	7	3	8	9	8	6	4	5	2	13	13	33	55	9	14	18	11	13	3	8	4	57	5	2	11	13
scigt010648	46	88	52	83	55	110	47	73	99	82	44	103	55	31	65	69	56	24	55	40	25	18	47	53	50	28	33	53	69	84	46	101	105	33	25	23	31	19	17	13	8	12	24	23	10	7
scigt009612	143	302	186	252	195	291	204	295	370	548	404	840	438	382	207	224	205	135	170	282	228	198	135	126	239	120	118	159	214	240	143	232	253	124	51	61	54	47	22	41	68	51	45	30	44	33
scigt013559	1	0	3	3	2	1	0	0	3	1	0	4	6	4	0	3	3	1	0	6	1	3	0	2	2	1	1	1	1	1	4	4	4	1	2	0	0	0	1	0	0	0	1	0	1	1
scigt024283	0	0	0	0	0	0	0	0	1	0	5	1	1	0	0	0	0	0	0	0	0	0	0	0	0	0	0	0	0	0	0	0	0	0	0	0	0	0	0	0	0	0	0	0	0	0
scigt006160	19	15	22	24	12	10	9	6	7	8	11	14	20	2	8	12	14	9	19	31	18	15	11	15	8	5	1	8	7	6	3	19	20	8	5	10	5	9	6	4	6	4	12	3	9	1
scigt008543	28	129	62	47	31	78	35	51	67	88	65	97	70	22	63	67	50	22	20	45	3	0	18	15	27	17	21	20	36	58	55	118	115	24	11	14	11	8	10	18	15	9	8	6	8	7
scigt009891	0	0	0	0	0	0	0	0	0	0	0	0	0	0	0	0	0	0	0	0	0	0	0	0	0	0	0	0	0	0	0	0	0	0	0	0	0	0	0	0	0	0	0	0	0	0
scigt007699	29	39	37	27	39	28	13	14	17	15	7	22	15	10	15	51	24	52	52	46	0	1	2	1	5	1	0	2	1	0	1	1	0	0	0	3	0	0	2	4	3	2	17	25	4	2
scigt022731	9	26	18	19	14	37	16	23	32	28	17	24	27	13	16	16	18	14	18	41	27	20	14	25	18	12	16	12	22	14	19	18	29	18	6	13	10	9	10	3	8	6	4	5	16	5
scigt014271	0	0	0	0	0	0	0	0	0	1	0	1	0	0	0	0	0	0	0	0	0	0	0	0	2	0	0	1	0	0	1	0	0	0	0	0	0	0	0	0	1	0	0	0	0	0
scigt003770	342	238	320	279	189	243	238	214	458	291	185	350	277	116	316	280	517	177	341	700	450	441	612	628	591	230	240	324	294	514	351	761	889	364	300	560	355	355	262	310	265	215	350	205	279	166
scigt021323	14	43	19	9	6	25	5	15	18	22	23	16	17	9	9	28	31	9	5	9	0	2	1	2	0	3	6	5	10	13	6	30	21	4	8	2	10	7	2	10	4	7	9	5	10	2
scigt004898	0	2	0	0	0	1	2	0	0	3	1	4	0	1	1	0	1	1	0	0	0	0	0	1	0	0	0	0	0	0	1	0	8	1	0	2	1	0	0	0	2	0	3	0	0	0
scigt005545	11	15	23	27	8	30	8	18	17	48	34	51	23	18	21	26	34	27	15	29	11	11	23	31	36	10	18	25	15	15	8	32	33	29	10	15	16	19	7	9	19	19	10	13	8	7
scigt016158	0	0	0	1	0	0	0	0	0	0	0	0	1	0	0	1	0	0	0	0	0	0	0	0	1	1	0	0	0	1	0	0	1	0	0	0	0	0	1	0	0	0	1	0	0	0
scigt023106	0	0	0	0	1	1	0	0	0	0	0	0	0	0	0	0	0	0	0	0	0	0	0	0	0	0	0	0	0	0	0	0	0	3	0	0	0	0	0	0	0	0	0	0	1	0
scigt001508	53	83	81	74	83	141	70	84	107	170	111	251	141	109	88	124	97	38	67	95	27	38	55	52	84	43	50	69	39	59	38	82	92	37	8	15	9	14	10	6	9	9	7	4	5	3
scigt016836	49	41	33	30	29	33	20	31	54	35	38	65	131	49	80	241	84	20	24	66	0	1	4	6	7	7	5	14	16	73	25	251	238	54	15	24	25	22	29	25	21	22	41	20	15	17
scigt019490	38	77	57	53	56	89	44	110	156	267	174	372	171	134	71	63	56	48	54	95	57	44	196	200	153	75	80	119	86	121	80	137	163	76	19	22	28	30	14	20	22	18	15	8	16	19
scigt015872	152	191	141	212	159	209	121	168	186	223	93	237	135	70	100	112	87	114	89	159	48	50	47	39	80	40	38	44	84	104	70	89	78	84	70	87	72	70	68	73	75	35	90	66	49	35
scigt008728	0	0	1	0	0	0	0	0	0	1	1	0	0	0	0	0	0	0	1	1	1	2	1	0	0	0	0	0	0	0	0	1	1	0	0	1	0	0	0	0	0	0	0	1	0	0
scigt023931	9	19	18	11	15	55	38	110	151	362	248	513	265	292	98	97	74	68	90	130	95	102	35	39	5	2	2	14	2	1	3	3	3	0	0	2	0	3	1	1	0	2	0	0	2	3
scigt003428	42	67	25	37	7	31	14	33	38	39	48	60	20	43	28	31	64	23	21	77	1	1	25	20	88	34	50	54	98	147	68	61	67	193	27	55	23	52	23	22	29	16	14	27	34	28
scigt022209	77	174	126	126	120	139	124	283	356	764	737	1597	777	705	252	200	213	97	113	227	194	179	172	183	134	84	71	122	113	110	78	137	143	95	43	61	61	86	37	69	62	43	71	46	32	33
scigt005752	19	77	32	30	13	32	10	12	36	27	41	45	28	19	28	37	29	15	29	29	1	1	3	0	7	3	6	4	5	13	15	49	47	11	38	70	37	94	36	67	34	49	58	12	27	29
scigt012872	4	2	4	0	2	5	2	0	3	6	1	2	1	2	4	0	1	1	0	6	7	9	74	78	49	8	16	16	10	5	3	4	9	13	0	3	0	0	0	1	0	1	0	1	0	0
scigt012551	1	0	0	0	0	0	0	0	0	0	1	0	0	0	0	2	0	1	0	1	0	0	1	1	0	1	0	0	0	0	0	0	1	0	1	0	0	0	0	0	0	0	1	0	0	1
scigt002470	25	80	37	31	30	57	32	29	59	77	44	96	41	60	45	63	62	34	35	83	61	61	87	99	123	33	49	57	27	47	48	71	69	30	12	11	0	7	6	6	15	8	3	4	4	5
scigt016412	0	0	0	0	0	0	0	0	0	0	1	0	0	0	0	0	0	0	0	2	0	0	0	0	0	0	0	0	0	0	0	0	0	0	0	0	0	0	0	0	0	0	0	0	0	0
scigt013570	0	0	0	0	1	0	0	0	0	1	0	0	0	0	0	0	0	0	0	0	0	0	0	0	0	0	0	0	0	1	0	0	1	0	0	0	0	0	0	0	0	0	0	0	0	0
scigt005644	38	45	48	49	38	49	41	45	60	55	43	62	51	24	23	32	19	14	32	54	21	26	23	15	21	12	17	22	14	32	18	13	20	17	7	13	5	9	5	8	7	4	9	1	4	2
scigt023244	2	7	3	5	4	4	1	17	11	12	2	12	4	4	2	3	8	1	2	9	4	2	6	9	10	2	7	4	13	14	5	10	11	2	5	4	1	2	3	1	3	5	3	1	6	6
scigt016085	77	128	93	104	70	143	86	117	131	122	88	141	108	73	78	70	79	51	55	122	109	110	89	99	126	78	74	79	120	146	81	152	174	101	96	103	103	112	54	69	80	77	91	92	79	65
scigt006844	0	0	1	0	1	21	21	59	73	144	120	173	117	78	32	19	20	6	12	22	38	25	7	2	17	6	7	6	1	0	3	1	0	0	0	1	0	1	0	1	0	0	1	0	0	1
scigt008150	50	107	53	94	61	130	97	123	200	241	182	197	194	65	75	71	98	44	67	115	94	88	125	123	137	62	68	79	89	78	59	107	125	40	21	31	23	15	10	13	18	12	14	13	19	13
scigt020742	73	281	121	128	46	141	52	93	217	162	129	158	141	60	93	133	98	57	73	59	4	1	17	15	34	56	71	34	167	225	95	250	266	25	57	55	44	105	36	89	46	61	56	40	46	24
scigt006430	11	29	21	24	12	10	13	22	17	47	51	88	34	40	9	13	21	12	4	32	15	14	16	18	40	15	15	18	14	28	14	11	22	3	6	5	6	2	1	6	5	3	6	2	5	1
scigt024392	0	0	1	2	3	4	1	4	7	4	2	1	2	1	0	2	1	3	5	0	0	1	1	0	3	0	0	1	0	0	0	1	0	2	12	10	1	22	6	11	7	15	13	4	11	5
scigt016638	11	21	14	7	13	14	18	22	33	19	16	24	20	11	12	6	14	15	13	18	25	26	42	46	29	16	7	19	14	13	23	16	23	12	17	15	16	20	5	9	4	9	7	10	6	13
scigt006663	0	0	0	0	0	0	0	1	0	2	2	0	1	7	30	49	58	1	2	1	0	1	1	5	0	0	0	0	0	0	0	0	0	0	0	0	0	0	0	0	0	0	0	0	0	0
scigt010565	26	3	6	29	42	124	79	122	184	404	330	431	328	141	57	37	43	22	32	70	10	9	8	6	11	1	4	3	3	1	4	1	0	0	0	2	0	0	0	0	0	2	0	1	0	0
scigt011355	161	330	202	316	175	417	224	209	369	302	179	401	255	178	178	238	198	203	122	365	221	189	276	288	385	178	167	236	310	278	191	286	282	296	85	100	119	126	87	93	89	79	134	65	70	69
scigt003102	0	1	0	0	0	0	2	66	41	162	155	366	222	155	39	6	10	1	0	0	0	0	0	0	0	0	0	0	0	0	0	1	0	0	0	0	0	0	0	0	0	0	0	0	0	0
scigt020645	4	8	0	6	2	4	3	7	6	13	1	9	5	2	3	10	3	0	6	12	1	1	0	1	0	1	1	0	1	1	4	2	6	1	6	5	6	11	1	3	2	9	5	0	3	0
scigt008791	86	133	59	122	161	218	85	268	270	134	78	136	171	107	152	78	56	52	31	305	8	9	89	102	58	56	57	60	70	162	78	208	209	124	56	56	68	97	55	66	102	63	52	71	47	72
scigt012779	85	151	108	181	97	162	108	115	210	186	124	171	99	73	81	121	61	71	74	127	104	78	173	151	70	42	53	61	109	112	87	147	145	132	47	75	40	53	60	54	81	62	66	38	59	39
scigt014591	4	8	8	16	12	31	13	8	18	45	33	35	19	17	15	8	17	11	8	14	9	6	22	19	11	8	6	13	17	10	5	15	19	20	7	8	10	17	8	6	5	10	9	9	12	1
scigt004109	3	6	2	10	2	0	27	0	21	23	12	1	2	0	7	2	4	2	3	10	29	29	6	5	4	2	4	6	4	4	4	14	13	5	88	13	21	105	8	10	78	1	16	11	3	48
scigt024586	0	7	5	4	2	2	0	1	2	4	0	4	4	3	1	2	1	0	0	0	1	0	1	2	4	2	0	1	5	5	3	3	4	1	4	0	0	0	0	0	1	0	0	1	0	0
scigt004089	1	0	3	0	0	0	0	0	1	0	0	1	0	1	0	0	0	0	3	0	0	0	1	2	0	1	0	0	0	0	0	1	0	1	4	5	2	1	1	1	0	0	4	2	2	1
scigt008030	8	5	6	8	6	5	0	9	12	11	10	8	4	3	8	14	7	4	6	11	5	8	32	30	20	4	3	10	6	11	8	35	43	10	18	15	9	15	6	8	8	10	12	7	0	9
scigt017482	325	1040	371	448	191	453	202	470	471	563	522	702	496	305	379	478	390	155	128	242	6	4	1458	1470	1912	1355	1481	1322	1308	2201	1247	1606	1836	628	281	352	323	315	158	196	257	199	258	253	312	237
scigt017902	15	25	1	6	4	9	12	12	14	28	11	17	15	2	0	4	5	4	6	13	0	0	3	1	2	2	1	0	2	9	1	13	19	3	8	10	7	12	8	13	13	11	13	5	9	10
scigt012598	0	1	0	1	0	0	0	0	0	0	0	0	0	0	0	0	1	0	0	0	1	0	0	0	3	1	0	4	0	1	1	0	1	0	1	1	0	0	0	1	0	1	1	0	0	0
scigt020896	68	174	71	103	82	143	86	142	196	271	220	285	210	109	70	50	62	26	49	91	33	37	67	97	143	62	60	77	115	99	78	76	81	55	15	17	20	20	9	15	17	12	12	7	8	5
scigt022805	165	536	155	264	126	276	190	430	560	1115	797	1751	716	748	340	270	193	144	130	238	50	64	86	102	118	69	80	95	192	261	185	466	510	522	130	180	128	249	136	168	183	161	169	102	104	96
scigt018694	5	15	12	13	5	12	2	7	10	7	5	7	12	4	5	8	7	7	4	8	0	1	1	1	4	0	4	3	7	7	5	7	2	5	3	4	5	2	1	2	2	2	3	2	0	1
scigt009735	23	32	19	46	43	41	23	40	58	28	26	39	41	17	9	19	17	17	15	52	25	27	33	33	64	32	35	39	19	46	14	49	50	81	36	82	27	84	69	70	77	46	55	15	47	24
scigt021183	1	1	0	0	0	3	1	3	0	1	7	2	0	6	9	0	0	9	3	1	15	16	8	9	10	3	2	9	3	1	3	2	4	0	0	2	0	1	0	1	0	1	0	0	0	0
scigt001885	71	170	112	130	96	126	73	89	86	104	84	133	106	47	60	63	59	51	60	102	65	64	78	90	92	42	44	59	78	79	53	78	86	199	50	65	70	53	34	32	51	25	59	38	54	16
scigt002335	159	154	71	152	92	178	125	164	215	161	127	150	152	119	138	96	111	110	104	187	25	15	152	125	155	127	104	116	131	149	104	371	435	53	47	50	56	54	31	40	38	33	54	36	29	52
scigt025007	197	249	149	238	200	318	215	373	367	366	249	507	411	153	185	168	145	164	153	505	133	84	44	47	65	46	53	46	85	53	37	77	100	207	199	295	253	454	274	379	463	272	432	262	294	191
scigt014039	157	497	272	347	165	315	138	176	180	200	120	245	136	120	150	209	168	131	77	143	0	0	0	0	2	27	28	10	160	213	121	446	509	108	47	59	54	77	62	85	79	44	87	42	28	26
scigt004832	178	334	225	299	214	346	165	297	440	474	321	746	394	377	238	283	270	196	238	389	234	225	585	597	448	171	225	338	322	322	190	389	455	400	175	146	184	164	88	109	143	109	131	175	166	172
scigt012125	16	11	13	12	10	18	11	7	33	25	14	29	20	13	13	11	20	5	13	36	88	82	136	135	95	49	42	52	56	69	23	25	37	34	5	12	6	3	0	2	2	2	0	5	3	1
scigt009809	165	280	203	323	231	320	184	254	350	393	215	409	310	201	141	184	138	143	154	249	67	64	72	81	135	58	54	76	106	104	63	121	148	120	69	84	102	73	69	52	81	63	89	70	57	49
scigt023617	1	0	1	6	2	4	5	4	11	8	5	14	12	8	4	6	7	2	3	14	1	2	0	0	0	0	0	1	4	8	12	16	18	36	0	0	3	5	4	5	8	12	8	6	3	2
scigt006201	0	1	0	0	0	0	0	0	0	1	1	0	1	0	0	0	2	0	0	0	0	0	0	0	0	0	0	0	0	0	0	1	1	0	1	0	0	0	0	0	0	0	0	0	0	0
scigt004174	4	2	8	29	21	19	17	18	26	18	15	18	20	3	9	11	12	15	24	33	4	4	9	3	12	2	3	2	7	6	6	7	13	20	24	21	25	34	16	35	37	36	19	20	17	19
scigt010251	1	2	0	2	3	0	0	2	0	0	1	2	0	0	1	0	0	0	0	0	1	0	0	2	0	0	0	0	0	0	0	6	1	0	1	2	0	1	2	1	2	1	2	0	0	0
scigt023150	352	875	470	524	326	645	377	591	823	975	440	734	715	329	456	582	679	173	305	359	193	158	370	363	382	226	194	249	630	797	602	885	932	329	120	140	110	159	57	85	83	77	109	1056	486	436
scigt009322	73	89	71	132	119	195	116	161	208	293	157	264	245	77	108	92	96	68	87	182	108	88	103	115	121	53	56	68	70	80	54	108	128	202	42	68	54	55	30	45	50	23	50	48	45	35
scigt000529	488	815	618	598	318	975	468	738	1075	967	613	1032	736	613	506	563	909	339	409	922	39	48	169	220	1047	510	549	492	980	917	709	1007	1125	1755	213	326	238	168	76	111	146	116	95	220	212	200
scigt025249	6	4	9	2	10	7	8	6	11	13	8	16	5	8	12	11	14	3	7	44	24	39	20	27	17	4	4	8	9	2	7	65	88	23	12	11	9	5	11	6	8	3	10	7	8	7
scigt001737	3	8	2	5	1	9	0	2	4	1	3	4	10	3	2	2	2	0	0	5	2	0	1	0	4	0	1	1	1	0	2	6	3	5	3	1	5	4	1	6	4	2	1	0	3	2
scigt015022	4	0	2	10	6	8	4	5	0	11	13	11	1	0	2	7	1	7	1	5	0	0	0	0	0	0	0	0	0	0	0	4	0	5	1	4	5	5	5	3	2	4	4	0	3	6
scigt015656	3	8	0	7	3	8	4	9	3	4	6	5	3	7	2	4	7	0	3	5	23	25	580	652	249	46	53	76	54	33	24	14	13	14	6	3	5	1	3	0	2	2	2	1	3	2
scigt023902	0	0	0	0	0	0	0	0	0	2	0	3	0	0	0	0	0	1	0	0	0	0	0	0	0	0	0	0	0	0	0	0	0	1	0	0	0	2	0	0	0	0	3	0	0	0
scigt022356	2	2	3	3	3	1	3	4	0	5	0	4	1	2	0	5	6	3	2	3	1	1	1	0	1	1	0	1	3	2	2	1	3	5	4	4	1	4	1	2	0	3	3	4	1	2
scigt019952	9432	17286	11603	15762	9279	17706	10006	13579	17780	15598	10888	18198	11720	6631	8640	13248	10246	8366	10119	13328	2513	2347	2438	2695	4731	3268	3480	4065	7903	9551	6014	13563	14265	12874	15990	15900	15297	27685	16674	29024	22080	18384	32129	11983	13121	13415
scigt014574	85	121	79	100	98	122	75	107	118	162	92	226	129	97	70	74	56	34	53	95	33	36	59	56	69	32	27	51	60	66	43	54	58	37	21	31	30	26	19	21	25	14	32	7	22	12
scigt004715	8	6	10	10	7	7	10	11	17	12	4	16	4	5	9	11	16	9	7	18	0	0	0	0	1	1	3	5	16	21	16	16	15	13	6	10	4	5	1	4	4	4	1	3	1	3
scigt000372	54	80	41	81	40	107	52	75	118	151	74	153	107	39	56	56	37	59	37	59	25	18	19	17	16	12	16	16	51	46	46	80	96	59	44	37	40	149	59	45	106	93	56	52	56	39
scigt002646	2	46	4	7	5	8	5	6	6	6	8	14	15	4	8	10	4	0	1	18	93	76	72	82	64	11	10	28	27	32	26	51	65	3	8	15	13	6	4	13	12	5	4	5	4	2
scigt017540	55	94	81	73	60	81	57	90	93	74	54	97	77	29	42	53	44	47	27	67	27	35	33	36	58	26	19	41	47	49	23	60	63	23	23	22	25	21	13	17	18	7	19	15	11	12
scigt022738	570	915	493	895	579	1259	641	979	1357	1095	645	1171	888	590	883	989	1063	680	771	1224	7	10	128	126	412	324	394	275	634	1039	800	1883	1970	1358	84	169	66	264	214	174	349	270	203	108	157	178
scigt009830	51	116	81	60	23	49	12	26	40	29	21	24	27	13	13	44	32	20	32	48	1	0	19	10	18	22	16	15	41	43	29	77	85	4	10	20	13	3	2	6	5	1	5	3	0	0
scigt000128	8	1	1	1	6	13	17	26	21	42	33	34	31	10	5	2	10	1	2	9	1	1	0	4	0	0	1	0	7	1	3	9	10	2	0	4	3	2	3	0	4	9	0	3	0	2
scigt003491	52	63	67	71	61	83	46	134	164	321	250	530	331	166	74	156	142	176	157	112	46	59	71	61	153	60	50	68	59	62	55	102	89	31	55	64	48	76	41	45	54	26	41	17	27	21
scigt003986	832	1047	766	1084	748	1404	766	1322	1626	1529	1026	1780	1101	732	973	1500	1273	845	995	1151	128	115	273	294	504	363	399	371	827	1068	519	988	1052	1070	416	792	240	1146	949	870	1281	778	699	204	370	370
scigt021169	2	0	3	5	4	2	2	1	4	0	5	1	1	4	2	0	7	0	4	9	7	10	12	24	15	8	10	7	4	5	8	7	13	12	2	1	1	3	0	0	4	2	0	1	0	0
scigt000022	11	8	16	13	4	12	5	9	17	26	14	18	15	8	9	10	8	5	5	18	8	7	15	16	13	7	5	9	6	12	10	29	31	11	19	20	16	22	15	16	12	6	22	7	7	14
scigt004079	133	231	152	221	188	305	157	274	326	262	194	382	273	112	141	184	170	118	134	261	278	239	192	205	223	100	123	178	150	171	130	259	299	358	185	222	169	273	201	224	227	243	269	215	219	164
scigt011777	0	0	0	0	0	0	3	0	1	1	0	2	1	0	0	2	0	0	0	0	0	0	0	0	0	0	0	1	0	0	0	0	0	0	0	0	0	0	0	0	0	0	0	0	0	0
scigt021085	18	36	21	22	14	30	11	19	35	34	27	52	47	17	22	19	23	10	10	34	7	12	14	6	18	10	9	12	26	10	10	21	24	7	18	16	25	15	11	16	13	11	20	8	7	15
scigt011195	0	0	0	0	0	4	0	0	0	0	0	0	1	2	0	0	0	0	0	1	0	0	0	0	0	0	0	0	0	0	1	1	2	0	0	0	0	0	0	0	0	0	1	1	0	0
scigt005300	70	199	77	145	100	155	103	117	160	106	107	122	136	67	83	87	58	47	48	115	89	88	144	176	151	50	54	57	119	84	80	87	93	40	22	24	32	16	12	8	10	12	14	7	14	11
scigt024480	10	4	15	93	149	227	161	46	48	19	14	13	4	1	0	10	2	1	2	28	2	3	2	0	0	2	0	0	5	0	0	0	0	6	0	0	0	0	0	0	1	0	0	0	0	0
scigt001499	0	0	0	1	2	3	2	2	9	10	0	17	5	2	4	2	2	1	7	12	13	13	7	5	8	4	5	7	1	2	5	0	6	2	8	4	5	4	2	8	4	3	3	2	1	2
scigt018754	0	2	1	2	1	1	2	5	3	8	5	7	7	2	3	4	6	1	11	10	0	0	1	0	0	0	0	1	2	3	2	27	33	43	7	8	0	33	17	19	15	22	18	4	20	12
scigt026127	70	63	26	74	54	76	56	108	137	128	86	183	129	49	45	39	31	34	43	135	32	24	61	62	68	39	35	46	33	46	26	59	55	99	66	81	52	92	74	91	95	47	97	70	58	37
scigt023512	5	10	3	9	1	7	2	4	6	9	8	7	13	4	3	10	8	1	3	18	15	10	21	16	10	8	5	3	2	4	6	33	30	6	6	13	7	13	4	8	12	8	6	6	3	3
scigt008116	28	61	30	39	33	47	24	41	43	34	41	43	37	24	32	27	24	11	26	42	24	16	18	13	23	12	14	15	32	27	18	33	38	22	6	12	8	12	8	5	10	7	7	3	8	4
scigt001509	89	180	48	187	114	276	163	372	567	413	70	715	508	232	265	109	222	92	110	513	1	1	0	0	0	1	1	0	3	43	5	63	69	931	736	486	331	2512	1127	991	1761	2358	1564	885	1157	1438
scigt019284	177	577	242	261	166	346	191	293	484	447	293	439	327	137	190	227	141	158	113	258	8	5	22	24	121	121	118	141	296	299	255	472	497	212	111	145	124	258	126	193	178	115	201	113	126	92
scigt008347	92	147	110	116	68	167	95	124	208	120	90	157	145	49	64	87	55	49	54	129	135	98	112	126	129	82	95	86	128	135	97	202	198	99	52	58	62	67	45	50	58	40	58	52	44	30
scigt014017	82	52	50	92	61	133	99	114	161	147	98	163	117	82	106	37	94	27	39	132	125	87	146	169	183	103	152	165	137	175	114	128	167	79	25	40	20	15	6	10	17	10	10	14	20	16
scigt019366	0	0	0	0	0	0	0	0	0	0	4	0	1	0	0	0	0	0	0	0	0	0	0	0	0	0	0	0	0	0	0	0	0	0	0	0	0	0	0	0	0	0	0	0	0	0
scigt005285	52	127	49	45	28	86	30	101	161	342	227	391	297	198	101	56	44	12	24	89	23	29	70	93	85	43	43	52	78	70	46	74	68	16	13	22	21	20	9	9	15	8	6	8	8	8
scigt005286	11	20	15	19	11	30	14	13	22	93	36	65	57	46	68	101	130	28	37	11	0	1	11	16	11	12	17	13	50	151	52	105	110	25	10	21	7	6	5	5	3	3	3	3	6	1
scigt022779	227	496	281	465	229	509	248	386	517	491	308	486	344	180	253	348	291	180	231	346	48	39	126	96	357	211	204	237	491	556	339	669	732	277	135	165	111	281	211	214	302	194	303	133	174	111
scigt022917	54	74	36	62	44	55	40	53	67	53	55	99	59	23	36	69	38	29	31	74	48	72	56	59	61	28	24	31	40	46	24	63	55	54	112	136	114	118	55	90	78	75	79	60	64	79
scigt023741	557	1007	670	827	566	955	548	755	1037	833	422	867	717	370	555	828	693	340	515	864	809	804	635	649	771	497	578	584	1359	1391	577	1515	1323	884	288	325	322	443	406	675	591	456	678	361	385	426
scigt002129	237	322	308	311	200	373	222	376	429	288	212	273	197	139	149	226	153	155	197	331	35	30	173	170	136	134	119	117	353	674	485	650	747	208	213	243	242	202	119	143	153	120	143	162	157	139
scigt014352	0	0	0	0	0	0	0	0	0	0	0	0	0	0	0	1	0	0	0	0	0	0	0	0	0	1	0	1	0	0	0	0	1	1	0	1	1	0	1	2	0	0	0	1	1	0
scigt014515	0	0	2	0	0	0	0	1	0	1	0	8	0	0	2	4	2	0	1	0	0	0	0	0	0	0	0	0	0	0	0	1	0	1	0	0	0	0	0	1	0	1	2	0	1	0
scigt014201	86	124	113	142	112	144	83	98	89	101	97	112	74	52	61	71	53	60	56	101	34	29	25	23	44	21	27	31	45	47	32	54	48	26	26	33	30	24	16	33	37	19	42	23	18	16
scigt016816	0	1	0	0	1	0	0	0	0	0	0	0	0	0	0	0	0	0	0	0	0	2	0	0	0	0	0	0	0	0	0	0	0	0	0	0	1	0	0	0	0	0	0	0	0	0
scigt008780	31	44	47	31	34	61	23	35	46	42	39	69	40	18	22	28	29	18	22	44	34	39	28	30	29	16	15	16	27	34	18	21	28	9	7	16	11	10	5	10	11	15	16	15	20	9
scigt017572	307	773	343	530	363	609	254	627	1268	645	432	693	580	327	532	482	403	229	360	1569	1863	1809	715	791	509	310	324	384	466	692	376	1164	1316	1124	1821	1563	1218	3552	1747	2639	2646	2312	3137	2109	2435	1791
scigt003416	102	209	140	176	130	230	101	164	178	205	121	180	125	71	95	135	96	95	111	189	142	135	117	123	187	76	64	101	151	113	76	163	156	83	29	35	43	33	20	23	26	29	32	21	19	8
scigt007272	83	181	122	115	101	152	95	174	261	388	376	595	332	228	158	183	143	109	144	275	304	257	247	316	270	123	136	202	168	210	136	259	248	168	122	164	91	147	101	117	132	98	92	117	120	100
scigt019539	0	0	3	0	0	1	2	0	0	0	0	0	1	0	0	3	1	1	0	2	0	0	0	0	0	0	0	0	0	0	0	0	0	0	0	0	0	0	0	0	0	0	0	0	0	0
scigt025372	2	7	3	1	3	4	2	4	7	4	9	15	16	2	4	1	5	1	2	6	0	0	0	1	0	2	0	1	4	5	0	0	6	2	1	1	3	0	1	1	0	1	0	1	0	0
scigt008490	782	1838	848	1297	929	1526	774	1038	1414	1193	835	1459	1400	679	1143	1429	1140	843	1007	1570	1317	1368	1336	1334	1282	543	662	805	1159	1149	764	1615	1798	1286	843	1086	847	1599	836	1162	1096	1040	1223	797	857	944
scigt012631	62	208	83	170	128	181	97	193	233	277	260	340	310	140	114	99	109	33	51	178	137	136	260	269	167	126	85	153	118	173	107	297	374	309	29	20	18	43	19	26	28	21	41	39	50	39
scigt006925	0	0	0	0	0	1	0	0	0	0	0	1	2	2	0	2	3	2	2	5	0	3	4	4	10	1	4	0	5	1	2	7	3	3	0	0	0	0	0	0	3	3	0	0	0	0
scigt021012	2	0	1	6	6	3	3	2	1	8	4	15	31	7	19	25	2	7	9	2	0	0	0	0	0	0	0	0	0	1	0	1	0	40	4	0	11	4	13	8	10	5	22	5	5	10
scigt021803	3	6	2	4	2	7	3	1	8	8	3	13	15	4	3	9	6	5	4	13	5	10	0	2	3	2	0	6	1	0	0	6	11	2	0	2	0	0	0	0	0	0	0	0	0	0
scigt013462	69	144	85	116	97	149	89	146	192	203	154	183	228	54	77	82	63	59	77	116	56	54	43	34	85	39	52	66	78	100	48	89	88	82	39	56	46	41	20	53	32	28	49	36	30	17
scigt003858	10	12	7	12	6	16	10	20	28	20	23	48	23	23	11	16	13	15	14	12	0	1	0	0	1	4	2	2	7	34	27	38	51	14	6	8	6	11	6	5	11	7	3	8	10	6
scigt000628	9	11	27	18	14	30	22	38	40	37	50	58	64	7	14	15	17	20	12	26	26	22	17	14	10	6	7	12	12	13	9	12	14	11	26	37	32	41	17	25	26	21	33	24	18	12
scigt011298	1	0	0	0	0	0	0	0	0	0	0	0	0	0	0	0	0	0	0	0	0	0	0	0	0	0	0	0	0	0	0	0	0	0	0	0	0	0	0	0	0	0	0	0	0	0
scigt004436	0	3	1	2	1	0	1	0	1	4	2	3	1	0	0	1	1	0	0	1	1	1	0	0	0	0	0	0	0	0	3	0	1	1	0	2	0	0	0	0	0	0	0	0	0	0
scigt003584	383	658	387	650	524	831	358	950	529	1095	436	938	984	408	492	550	424	583	665	677	7	6	13	13	21	78	90	60	262	438	237	1035	1095	1976	269	294	288	720	396	534	718	467	750	299	357	339
scigt004578	19	13	17	18	16	28	19	22	29	45	10	33	30	19	31	18	12	21	15	88	21	22	100	83	46	16	15	35	30	32	21	60	68	36	32	26	14	13	10	14	12	30	8	14	17	19
scigt013248	4	5	1	4	3	5	1	8	12	1	2	15	11	1	5	1	3	1	0	13	48	48	72	69	40	18	22	16	11	12	8	39	53	40	93	35	76	162	46	29	87	68	60	157	196	141
scigt000909	0	0	1	0	0	0	0	0	0	0	0	0	1	0	0	0	0	0	1	1	0	1	1	0	0	0	0	0	0	0	0	0	0	0	0	1	0	0	0	0	0	0	0	0	0	0
scigt003937	2	0	2	0	0	2	0	2	0	0	0	0	0	0	0	0	0	2	0	0	0	0	0	3	0	0	0	0	0	0	0	3	0	0	0	0	0	0	4	0	0	0	0	0	0	0
scigt007512	17	52	28	37	32	56	27	34	35	36	30	31	24	13	19	31	21	9	10	67	25	23	26	15	42	23	31	25	45	44	51	87	70	32	18	22	20	24	6	15	16	9	14	8	10	10
scigt021614	19	53	36	37	13	30	13	15	33	54	25	17	32	17	18	35	18	22	20	36	32	28	129	118	125	24	44	45	65	34	26	76	88	38	31	40	23	39	8	43	23	29	57	18	32	17
scigt025379	0	0	0	0	0	0	0	0	0	0	0	1	0	0	0	0	0	0	0	0	0	0	0	0	0	0	0	0	0	0	0	0	0	0	0	0	0	0	0	0	0	0	0	0	0	0
scigt004787	2	4	1	5	11	0	9	1	10	4	2	5	1	0	1	0	5	0	3	15	41	19	15	24	7	2	3	7	9	5	4	31	36	4	6	2	2	3	1	1	2	0	5	3	10	0
scigt006668	76	110	99	120	111	167	123	214	318	596	461	963	657	640	363	918	579	165	128	300	734	662	553	604	295	111	144	223	115	115	90	179	205	81	132	142	210	172	147	119	179	115	122	118	180	127
scigt007545	110	308	133	116	57	115	80	111	142	197	119	166	170	55	70	108	120	38	72	77	6	9	33	35	65	49	39	52	133	189	97	324	293	118	50	83	71	104	74	149	83	46	130	66	98	63
scigt002704	0	0	0	0	0	0	0	1	0	0	0	0	1	0	0	0	0	0	0	0	0	0	0	2	0	0	0	0	0	0	0	0	0	0	0	0	1	0	0	0	0	0	0	0	0	0
scigt000261	25	4	27	52	40	50	16	10	11	4	3	6	5	4	8	19	18	11	10	19	1	4	4	1	10	2	5	5	10	0	6	0	0	5	0	3	1	0	1	3	1	1	1	0	4	0
scigt022298	0	0	0	0	0	0	0	0	0	0	0	0	0	0	0	0	0	0	0	0	0	0	22	18	11	5	11	11	1	4	0	0	0	0	0	0	0	0	0	0	0	0	0	0	0	0
scigt025652	18	7	10	16	13	31	4	16	39	26	21	32	21	19	11	9	24	15	3	18	0	0	0	0	0	1	4	1	5	24	24	30	52	26	4	3	6	3	3	2	13	2	5	10	6	9
scigt016826	3	9	6	7	7	6	1	10	18	16	11	19	13	8	7	3	5	1	3	5	2	2	0	0	1	1	4	1	5	8	5	6	11	6	2	1	3	1	2	1	1	0	3	1	3	0
scigt021774	35	74	31	44	39	52	18	42	66	60	40	91	70	26	42	36	27	28	36	86	32	20	26	35	32	19	9	28	27	34	13	79	71	55	73	69	67	175	84	103	99	87	114	64	76	42
scigt024667	379	347	283	503	367	676	346	353	445	335	248	357	256	164	244	400	353	249	363	578	212	181	186	168	322	155	190	215	284	368	254	422	432	346	62	262	49	174	132	90	211	82	57	16	49	44
scigt002682	2	7	4	11	7	6	11	11	14	13	7	18	13	5	7	2	26	4	8	17	1	0	2	5	6	4	5	7	7	5	1	9	12	13	3	12	12	11	19	8	19	4	11	13	5	9
scigt016717	232	455	344	416	278	433	256	321	382	426	367	635	358	247	230	248	246	226	262	426	312	312	151	168	273	104	134	186	214	206	148	180	203	200	109	143	196	128	88	116	115	68	142	80	97	87
scigt013817	0	3	2	2	2	1	0	1	3	1	3	1	1	1	0	1	1	2	1	2	3	3	0	1	1	1	0	2	0	0	0	1	2	1	4	0	3	2	1	1	3	2	3	1	2	1
scigt000319	1	0	0	1	0	0	0	1	2	1	2	3	1	0	0	0	0	0	1	3	3	1	0	0	1	0	0	0	0	1	0	3	4	0	0	0	0	0	1	0	0	0	0	0	0	0
scigt022368	0	0	0	0	0	0	0	0	0	0	0	2	0	0	0	0	0	0	0	0	0	2	0	0	0	0	0	1	0	0	4	0	0	0	0	0	0	1	0	0	0	1	0	0	1	0
scigt021852	32	28	28	55	57	78	58	67	105	168	180	323	173	98	43	44	32	18	23	77	42	47	17	17	35	19	21	21	21	40	24	39	34	23	45	51	57	41	21	31	34	21	37	35	34	19
scigt005812	43	65	35	61	27	82	40	61	100	66	40	93	57	27	43	37	36	23	22	109	2	1	158	135	134	55	49	65	49	74	26	117	140	120	69	69	32	206	78	94	135	84	67	62	87	99
scigt015301	0	0	0	1	0	0	0	68	17	53	79	64	62	1	0	2	1	0	0	0	2	1	2	4	1	1	0	5	0	1	0	0	0	0	0	0	0	0	0	0	0	0	1	0	0	1
scigt016615	12	40	2	8	14	43	11	33	44	31	39	55	4	2	25	33	58	16	8	8	2	0	28	39	0	0	0	0	0	6	0	2	1	2	3	9	20	4	7	14	13	2	12	11	10	0
scigt005160	120	238	160	211	126	213	153	205	276	327	225	343	230	143	107	194	155	120	139	204	206	200	297	322	237	115	108	172	172	177	121	201	204	104	44	77	49	61	36	49	58	44	50	31	29	31
scigt017290	4	15	1	10	0	19	9	44	35	47	9	8	9	4	7	5	0	2	1	16	5	9	11	9	7	5	3	5	7	6	4	8	18	15	13	13	13	17	5	15	18	16	11	18	53	9
scigt023766	253	599	291	445	317	527	278	346	452	588	405	711	439	255	233	323	225	170	206	351	151	127	137	187	275	159	169	180	330	354	194	392	367	247	92	103	135	123	55	71	97	68	100	58	57	65
scigt007348	0	3	0	0	0	1	0	0	0	0	0	0	0	0	1	0	1	0	0	1	0	0	0	1	0	1	0	0	1	0	0	1	2	0	1	0	0	0	0	0	0	0	0	0	0	0
scigt013562	137	450	145	200	105	363	202	274	482	530	424	567	463	342	269	390	315	127	175	303	215	195	128	111	93	113	113	76	174	271	183	423	466	141	73	89	58	113	66	58	99	58	47	40	57	47
scigt010453	113	74	108	162	125	207	117	307	374	574	325	799	599	442	190	287	252	155	173	255	0	3	3	0	3	1	4	1	3	62	5	84	116	208	50	54	50	107	64	97	104	95	82	57	67	87
scigt017796	64	129	79	147	109	181	95	96	149	89	68	108	77	33	39	57	23	37	20	87	8	5	11	14	51	40	41	29	145	111	85	114	112	76	26	30	35	30	24	30	31	20	21	15	18	9
scigt012577	9	22	17	29	20	23	16	28	28	29	21	20	34	12	16	20	20	17	16	26	16	7	17	10	17	2	7	11	13	12	11	18	23	15	1	11	7	6	6	6	7	3	6	2	8	1
scigt022278	205	272	215	313	307	466	255	305	402	473	360	532	381	185	167	274	273	165	211	341	230	258	301	272	384	154	152	273	238	267	167	364	373	205	124	145	120	124	90	76	126	86	117	124	147	87
scigt001084	58	106	69	122	67	498	307	570	786	742	769	1105	750	567	224	264	239	130	237	532	989	947	601	557	648	336	281	449	163	179	146	547	553	92	50	80	75	31	16	36	25	19	35	35	33	24
scigt008484	13	17	9	19	8	19	5	34	50	41	42	41	53	6	5	13	21	8	11	37	6	9	199	191	212	26	51	88	135	162	124	58	76	38	21	41	30	18	12	9	9	6	7	10	9	7
scigt019358	1917	1782	2283	3036	2164	2958	1777	2341	3584	2586	1587	2433	1734	1136	1579	2141	1871	1673	1602	2721	884	834	929	1229	1188	691	651	703	1330	1578	801	1002	1280	2251	1190	796	1275	1510	765	1761	1262	1065	2882	1438	1049	1020
scigt010482	0	0	2	1	5	0	1	6	2	0	2	0	0	0	6	3	8	3	6	3	1	3	5	0	0	0	2	0	3	1	0	0	0	5	0	2	2	0	1	1	2	1	5	1	0	0
scigt001153	51	180	66	70	63	97	47	94	119	89	57	114	72	42	47	67	86	69	60	76	6	6	43	39	53	27	35	48	73	50	45	117	115	26	37	56	44	79	40	75	62	32	57	49	47	30
scigt012075	38	36	30	46	48	75	29	56	103	74	46	55	49	22	23	43	48	23	36	154	197	201	247	226	170	85	112	132	74	93	67	105	126	63	53	71	35	56	25	22	40	36	26	32	47	42
scigt019538	263	487	255	371	276	515	261	391	467	591	446	818	554	277	246	289	250	157	224	386	153	143	302	302	384	166	145	238	293	258	206	279	331	216	66	108	82	141	87	91	112	77	93	38	70	61
scigt014914	50	84	48	149	79	146	39	68	122	145	82	110	57	63	41	80	63	33	84	79	21	24	18	23	28	21	24	22	73	99	51	135	158	163	99	133	85	122	102	124	115	59	97	76	73	42
scigt024089	92	243	103	161	56	218	121	225	321	328	254	309	274	88	139	132	122	87	114	217	28	17	84	96	79	50	73	64	98	148	86	226	238	98	58	75	67	95	76	99	82	72	121	46	53	58
scigt012498	13	17	10	25	14	18	11	23	34	45	35	41	49	14	10	9	11	15	22	30	19	11	6	13	3	7	4	1	4	16	13	28	29	5	49	41	25	89	34	62	38	58	54	27	34	36
scigt001392	1	0	4	8	15	3	3	0	1	2	0	1	0	0	0	3	2	0	0	0	0	0	0	0	0	0	0	0	0	0	0	0	0	1	0	0	0	0	0	0	0	0	0	0	0	0
scigt021708	24	16	0	25	7	1	33	16	0	47	11	77	46	0	7	24	17	32	1	18	0	1	0	0	1	0	0	1	2	3	4	21	13	50	24	2	4	16	4	1	9	8	4	13	13	8
scigt016592	21	41	28	33	31	33	32	41	40	42	43	43	21	37	29	15	42	23	22	41	71	64	338	403	299	118	145	188	129	200	77	78	79	79	29	80	33	21	2	19	14	13	22	37	24	20
scigt020705	0	1	0	1	0	0	1	4	1	1	0	0	0	0	0	2	2	1	0	2	1	5	2	6	4	0	0	2	1	0	1	2	0	1	0	1	1	1	1	0	1	1	0	1	1	0
scigt010452	0	0	0	0	0	1	0	3	0	0	0	0	0	1	4	2	1	0	1	1	0	0	0	0	0	0	0	0	0	0	0	3	0	0	1	0	0	2	0	4	1	1	1	0	2	0
scigt010420	43	110	61	74	59	152	70	105	158	147	129	137	101	74	76	107	95	60	101	193	136	141	408	364	252	112	104	147	71	147	98	205	243	124	28	59	19	46	28	35	46	22	24	19	21	24
scigt008770	8	9	7	17	15	42	14	37	28	29	23	57	54	20	17	21	30	14	21	35	0	0	1	0	0	2	0	0	11	35	48	115	114	36	13	14	19	17	12	8	7	4	11	18	20	4
scigt024817	198	250	182	153	167	304	187	266	495	333	223	400	282	196	256	248	358	142	235	481	381	380	627	655	543	207	208	325	252	309	199	398	490	246	97	135	97	184	114	104	131	113	113	105	102	68
scigt021290	197	69	178	136	149	125	54	80	68	88	43	109	71	57	72	86	105	162	163	178	55	45	43	40	76	14	9	20	40	41	36	76	86	76	102	120	89	268	159	326	226	186	437	245	201	82
scigt017821	6	0	1	4	5	25	15	13	46	74	50	97	38	50	27	14	9	14	20	62	58	63	14	6	0	1	0	0	0	0	2	0	0	1	0	0	0	2	0	1	0	0	1	3	1	1
scigt012976	0	0	0	0	0	0	0	0	0	0	0	0	0	1	0	0	0	0	0	0	0	1	1	0	1	0	0	0	0	0	0	0	2	0	1	1	0	0	0	0	0	0	0	0	0	0
scigt023530	86	246	107	206	84	183	98	194	209	242	147	238	177	94	128	174	171	110	113	230	95	82	123	122	140	63	80	97	167	214	130	238	243	425	26	40	41	40	30	45	55	32	38	27	34	44
scigt004435	141	305	123	188	138	236	182	252	332	525	458	857	493	566	334	327	354	74	152	382	256	281	375	412	453	216	215	343	265	323	214	484	545	272	161	190	139	213	133	152	179	114	145	131	127	101
scigt015453	0	0	0	0	0	0	0	0	0	1	1	1	0	0	0	0	0	0	1	3	0	1	0	0	0	0	1	0	0	1	0	10	3	0	0	2	1	0	0	2	1	1	1	2	0	0
scigt011809	147	355	124	246	185	245	190	277	240	316	305	386	249	128	162	160	82	52	112	210	75	84	64	63	101	57	70	95	143	118	84	184	209	60	38	40	38	40	21	35	40	36	32	22	42	13
scigt015916	154	284	131	211	147	321	183	238	330	231	182	255	240	98	115	90	84	119	54	164	25	39	66	74	98	81	84	62	167	171	102	191	210	157	60	91	60	52	56	44	65	52	70	33	56	35
scigt005078	0	0	0	0	0	0	0	0	0	1	0	0	0	0	0	0	1	0	0	0	0	0	0	0	0	0	0	0	0	0	0	0	1	0	0	0	0	0	0	0	0	0	0	0	0	0
scigt000806	11	20	20	20	20	23	18	20	20	75	61	71	63	25	10	5	17	4	7	19	13	12	19	18	8	11	3	7	15	22	14	31	26	13	2	5	2	5	4	4	3	4	4	2	1	1
scigt010729	315	507	384	517	447	727	417	534	731	671	430	719	493	249	317	357	325	315	350	541	195	171	157	171	232	144	148	187	317	395	249	294	311	315	211	216	285	257	160	188	212	148	249	216	190	130
scigt014870	864	768	938	1318	1222	1510	843	1065	1391	1196	697	1338	858	572	785	1231	1022	675	801	1452	943	864	568	593	744	392	439	466	720	905	488	794	859	965	581	957	505	1156	795	876	1028	733	844	278	449	422
scigt014536	3	3	7	2	5	3	1	1	5	9	10	7	1	0	4	1	5	2	6	15	2	7	9	8	2	0	0	1	1	3	2	12	12	2	9	0	1	5	3	1	6	4	1	0	1	3
scigt022135	74	142	71	75	50	120	79	307	351	650	580	929	655	492	155	164	166	65	64	83	82	89	1466	1551	1924	709	740	1176	726	769	381	342	403	208	142	161	168	69	35	37	46	28	39	88	58	53
scigt024169	1	0	0	0	0	0	0	0	0	0	0	0	1	0	1	0	0	0	0	0	0	0	4	2	14	22	32	17	6	13	1	1	1	4	0	0	0	0	0	0	0	0	0	1	0	0
scigt024454	75	478	79	113	62	147	69	142	227	223	157	266	234	120	123	154	140	68	106	288	31	15	31	28	60	65	63	59	184	172	183	573	521	64	162	113	108	192	52	104	107	110	110	124	128	80
scigt025434	102	54	32	253	162	155	78	245	174	486	287	525	1578	138	660	503	119	100	95	156	7	2	10	9	18	15	8	14	24	59	67	261	245	435	74	38	118	207	178	308	210	243	700	247	188	193
scigt000835	10	11	8	22	5	7	3	13	12	33	27	38	34	6	1	2	4	10	2	7	16	7	37	39	29	31	21	20	121	106	69	31	42	70	63	113	48	26	14	26	17	13	11	12	12	19
scigt021160	0	0	0	0	0	0	0	0	0	0	0	0	2	0	0	0	2	0	0	1	0	0	0	0	0	0	0	0	0	0	0	0	0	0	0	0	0	0	0	0	0	0	0	0	0	0
scigt025300	143	300	162	186	124	258	128	257	313	366	344	416	299	196	183	169	253	56	170	185	83	66	135	149	283	144	129	201	247	217	148	255	273	76	34	38	62	38	21	23	66	9	25	31	15	14
scigt021784	0	0	0	0	0	0	0	6	8	33	31	91	57	43	12	5	11	0	0	1	1	0	0	0	0	0	0	0	0	0	0	0	0	0	0	0	0	0	0	0	0	0	1	0	0	0
scigt001934	37	27	23	30	36	30	22	16	30	22	26	44	22	11	9	16	34	15	7	27	13	10	11	22	9	8	8	5	11	7	8	8	13	12	8	12	8	11	9	8	13	6	6	11	11	5
scigt011556	3	0	2	16	5	8	9	2	10	9	5	5	21	9	22	11	2	10	0	10	0	0	0	0	2	3	0	0	1	0	0	3	2	23	0	1	4	0	2	4	0	3	4	2	3	3
scigt001427	10	12	13	17	10	4	6	15	12	21	10	25	13	11	9	15	21	8	4	60	34	23	95	115	41	9	7	33	9	8	14	32	53	7	10	24	18	15	6	12	7	13	9	4	8	11
scigt019588	0	0	0	0	0	0	0	34	5	114	104	237	181	100	37	6	12	0	0	1	1	0	0	0	0	0	0	0	0	0	0	0	0	0	0	0	0	0	0	0	0	0	0	0	0	0
scigt024496	9	30	16	22	14	28	16	14	30	48	44	66	47	23	11	13	15	10	2	23	14	4	36	37	37	19	13	21	29	22	23	33	22	3	6	4	0	0	2	0	1	0	4	4	1	3
scigt024760	307	710	291	450	292	592	338	527	725	1000	788	1200	1056	493	429	681	573	362	372	774	671	630	383	444	511	199	196	333	367	410	321	710	749	267	253	352	367	298	225	267	271	200	283	226	244	169
scigt019053	23	6	28	38	45	36	18	6	11	10	4	15	4	4	7	18	14	6	15	24	15	13	6	17	18	5	3	14	12	5	7	4	11	0	0	0	0	1	3	2	2	1	5	7	1	0
scigt013865	0	0	0	0	1	0	0	0	1	0	0	0	1	0	0	0	1	0	0	0	1	0	0	0	1	0	0	0	1	0	1	1	1	0	0	0	0	1	0	0	0	0	0	0	0	0
scigt025291	406	1464	501	810	367	887	541	712	1632	1603	1092	1441	1336	936	806	940	1028	300	478	1034	74	62	247	260	192	72	76	112	321	1041	506	2479	2384	195	340	360	480	384	215	262	242	245	287	292	190	206
scigt022906	2575	2343	3065	3980	3508	4141	2375	3392	4430	3424	1952	3267	2451	1257	2160	2555	2162	2736	2223	3567	1136	979	987	971	1190	693	772	928	1690	2176	1153	1850	2004	3338	3628	3970	3343	6498	3621	6146	4536	4229	7351	3463	3766	3032
scigt015501	59	77	101	134	176	218	138	69	102	67	55	107	82	56	34	113	84	51	70	114	93	89	177	205	156	36	49	78	60	50	21	17	31	32	6	14	18	16	5	12	17	13	10	19	18	9
scigt005695	132	308	160	211	117	264	169	282	437	678	467	724	456	227	168	310	169	105	108	222	66	50	52	55	79	106	101	74	138	177	126	253	313	85	85	88	86	158	78	134	92	91	144	72	80	51
scigt022846	0	1	2	1	1	0	0	25	11	54	34	72	50	11	10	1	2	0	1	2	0	0	2	4	288	321	351	132	485	378	223	118	138	123	3	9	4	2	0	1	0	1	3	0	0	2
scigt024057	1	0	0	0	0	0	1	0	0	1	0	0	0	0	0	0	1	0	0	3	1	1	0	0	1	0	0	0	0	0	0	2	0	1	0	0	0	0	0	1	0	0	1	1	0	0
scigt007038	81	124	61	92	79	153	96	130	183	224	155	224	158	108	124	59	105	58	84	241	408	365	562	592	486	201	190	299	254	329	174	194	223	232	128	163	128	55	24	46	24	20	34	79	82	84
scigt008532	11	18	14	10	7	20	14	15	19	29	22	53	24	7	18	13	14	8	12	28	13	16	31	26	20	8	9	16	13	10	4	16	19	7	13	15	15	15	5	8	20	10	16	2	8	9
scigt024813	77	229	109	113	86	129	104	165	196	236	147	338	190	114	122	104	96	65	73	179	102	97	99	100	171	63	77	109	166	161	136	161	188	70	48	70	52	42	24	40	35	30	42	29	44	29
scigt004798	0	2	0	0	0	1	1	8	0	1	4	13	4	1	9	446	257	1200	1019	17	24	14	65	94	7	9	6	7	1	12	22	14	19	0	0	0	1	1	0	0	0	1	0	1	1	0
scigt026283	21	11	20	30	12	20	19	16	37	24	21	16	15	9	10	13	26	13	28	27	0	1	17	12	91	31	30	52	60	52	58	23	19	23	2	20	6	5	1	3	2	0	0	0	1	1
scigt006702	41	77	49	91	54	103	51	50	65	58	30	77	41	39	46	45	46	27	38	76	83	73	163	149	125	40	48	64	53	64	33	35	54	51	41	34	42	44	15	32	25	26	29	36	28	20
scigt022856	59	104	34	69	67	139	85	145	238	316	248	352	284	92	90	97	119	85	84	304	198	168	172	158	90	48	42	67	49	49	48	131	144	67	17	24	14	18	19	18	27	14	11	14	14	13
scigt016602	202	310	227	318	238	426	242	359	437	423	297	500	430	166	172	199	208	166	154	352	179	177	158	214	224	120	120	161	209	246	129	267	257	327	94	101	82	107	72	60	104	88	84	76	95	65
scigt017592	267	190	99	443	280	389	281	590	660	764	349	928	1240	675	1379	1297	1640	506	779	911	33	42	51	51	42	11	19	28	61	375	188	877	981	2763	560	643	599	1534	1032	1195	1247	1370	1736	761	929	874
scigt006762	202	348	242	308	242	460	260	294	453	346	226	368	329	121	173	251	196	169	193	302	92	95	327	318	368	192	200	219	408	450	341	661	683	398	173	202	224	195	142	199	229	150	183	141	190	143
scigt022780	322	409	399	393	473	446	232	59	87	61	37	132	55	46	67	258	128	146	173	188	2	3	2	3	42	2	0	2	37	1	0	1	3	2	1	3	1	1	7	8	8	3	32	29	20	3
scigt015661	0	3	0	0	0	1	0	0	1	0	1	2	1	0	0	0	0	0	0	2	0	0	2	0	0	0	0	0	0	1	1	0	2	1	1	2	0	1	0	0	0	3	1	0	1	0
scigt019377	7	0	16	9	36	5	2	0	62	0	68	92	0	6	10	29	0	2	0	67	2	1	0	1	7	9	17	8	19	43	22	8	13	20	19	1	12	14	9	5	9	17	2	5	14	6
scigt011428	119	292	156	210	135	259	145	211	258	435	334	700	336	339	192	226	202	105	101	220	64	92	75	82	130	84	67	80	166	162	113	181	192	51	35	38	39	23	20	29	22	16	23	23	19	15
scigt023536	79	345	103	195	83	248	109	173	228	177	104	193	124	103	98	177	137	80	90	234	115	92	40	26	51	64	67	30	124	221	166	487	556	129	43	35	40	51	38	43	66	27	43	27	27	15
scigt025620	66	154	79	94	90	246	75	162	130	171	95	127	126	68	118	141	169	103	113	256	12	16	466	489	211	58	79	94	81	118	93	199	225	85	51	48	44	76	43	55	65	55	48	41	52	37
scigt000646	31	74	43	48	51	109	67	110	209	158	118	113	124	21	28	44	22	31	54	167	151	141	62	74	22	17	38	44	45	59	36	65	71	53	13	18	15	18	10	17	21	10	15	5	12	10
scigt014916	38	47	28	58	21	42	41	75	33	73	66	115	183	25	22	57	35	39	38	66	51	51	70	65	68	39	35	48	37	68	37	55	67	62	39	48	52	42	34	48	33	19	54	32	40	15
scigt004124	0	1	0	1	0	0	0	1	1	0	0	1	0	0	0	0	0	0	0	2	2	1	1	1	0	1	0	0	0	0	0	0	2	0	1	0	1	0	0	1	0	0	0	0	0	0
scigt022651	5	38	14	20	13	29	11	12	40	99	52	132	53	46	26	35	30	8	21	27	28	18	7	18	28	20	21	18	24	25	15	46	30	15	16	12	15	7	1	3	6	7	3	17	9	9
scigt022799	28	231	68	47	32	46	15	44	52	102	82	108	50	52	52	32	24	8	5	19	87	101	167	146	285	108	89	145	64	73	43	155	138	74	102	206	225	94	45	83	60	52	65	142	119	45
scigt007832	12	28	14	28	16	43	22	27	40	35	24	28	23	14	7	28	14	16	29	31	10	5	14	10	17	6	5	7	28	29	13	15	19	10	6	7	5	9	1	4	10	10	3	3	1	4
scigt005216	5	13	20	16	13	29	10	11	18	18	19	34	22	2	9	18	17	4	7	24	6	2	5	9	9	6	2	4	11	21	11	12	20	15	17	21	19	23	3	21	7	11	22	7	9	7
scigt000478	19	2	4	15	13	37	29	97	91	169	113	138	154	25	17	7	7	4	12	52	60	50	21	26	9	2	5	4	1	4	0	1	4	0	11	14	8	8	2	1	3	8	3	4	2	3
scigt004432	0	0	0	0	0	0	0	0	0	1	0	1	0	0	0	0	1	0	0	2	0	1	0	0	0	0	0	0	0	0	0	0	0	0	0	0	0	0	0	0	0	0	0	0	0	0
scigt017954	1	0	1	0	0	3	0	3	1	5	3	3	3	2	0	2	3	0	1	2	3	1	1	0	0	1	3	0	1	2	0	1	2	0	0	0	0	1	1	0	0	0	0	3	1	0
scigt026347	9	24	11	8	8	6	7	5	11	17	13	18	15	8	11	14	12	8	11	9	6	8	2	1	3	2	2	1	6	9	5	9	7	10	17	10	16	17	10	15	9	16	14	7	8	5
scigt022838	57	14	60	73	75	104	59	16	29	18	18	31	24	13	9	39	32	34	22	34	34	20	36	32	35	12	12	15	10	8	11	10	13	10	8	6	4	5	3	1	3	1	8	5	6	5
scigt020635	42	77	39	75	30	91	59	75	86	58	61	72	77	16	45	69	54	44	72	91	33	41	22	17	44	17	26	30	40	47	29	74	90	52	9	23	6	11	10	8	14	18	7	3	4	6
scigt012822	210	367	175	322	155	261	140	135	165	125	100	135	85	69	82	162	97	90	77	153	139	122	64	70	141	93	106	115	190	183	137	257	260	100	43	46	58	46	39	34	61	24	53	38	34	19
scigt025207	94	18	130	194	166	186	56	6	14	21	15	15	11	10	7	58	18	1	12	39	0	0	0	0	0	0	0	0	0	0	0	0	0	4	0	2	2	3	1	1	2	0	2	1	4	1
scigt017657	29	46	34	38	37	75	57	82	196	86	76	102	98	93	92	44	71	140	74	136	123	123	139	123	143	53	50	95	65	79	49	61	69	78	25	36	27	40	15	17	32	39	21	22	47	34
scigt010983	4	0	18	83	96	83	47	7	8	10	0	5	7	0	0	3	1	0	1	2	0	0	0	0	0	0	0	0	0	0	0	0	0	0	0	0	0	0	0	0	0	0	0	0	0	1
scigt005538	415	1452	412	645	389	974	456	731	1139	701	524	843	729	451	390	491	489	256	432	1246	578	532	667	739	868	349	348	509	585	731	503	1050	1164	842	953	1084	1261	1264	931	773	1369	690	995	836	987	796
scigt005378	0	0	0	0	0	0	0	0	0	0	1	0	0	0	0	0	0	0	0	0	0	0	3	7	9	3	5	7	4	1	0	2	0	1	0	0	0	0	0	0	0	0	0	0	0	0
scigt005381	1	2	1	0	0	0	0	1	0	0	0	1	1	2	0	0	0	0	0	1	1	1	1	0	0	0	1	0	0	0	0	0	0	0	0	1	0	0	1	1	1	0	0	0	0	0
scigt003674	11	29	24	29	18	30	16	18	24	24	18	23	20	11	7	26	10	6	9	27	9	13	16	10	18	6	19	14	18	16	6	17	14	1	8	14	10	6	4	6	7	6	6	3	6	2
scigt005694	54	136	70	92	47	115	67	91	131	140	68	106	87	51	64	111	70	47	64	139	146	139	437	472	256	87	115	142	119	168	101	164	194	154	64	68	57	70	62	51	51	56	75	54	61	47
scigt003376	118	205	110	159	108	191	125	168	206	275	183	422	177	182	116	134	132	84	134	166	116	90	70	57	80	54	58	73	97	123	76	103	113	145	55	65	64	53	28	45	40	38	41	30	38	30
scigt025992	0	0	0	2	0	4	1	3	0	1	1	1	0	1	0	0	3	0	0	2	0	0	0	0	0	0	0	0	0	0	2	1	3	1	0	0	1	0	0	0	0	0	0	0	0	0
scigt000898	0	0	0	1	0	2	0	0	0	0	0	0	2	0	0	0	0	0	0	0	0	0	0	0	0	0	0	0	0	1	0	1	2	0	0	0	0	0	0	0	0	0	1	0	0	1
scigt022610	0	0	0	0	0	0	0	0	0	2	1	0	0	0	0	0	0	0	0	0	0	2	0	0	0	0	0	0	0	0	0	2	1	3	0	0	0	0	1	0	0	1	0	0	0	0
scigt000512	88	149	65	141	102	266	151	212	336	550	457	892	444	236	181	200	191	86	106	245	194	194	57	86	107	59	54	99	107	122	72	190	212	148	38	46	46	52	19	24	43	28	38	31	32	27
scigt012208	90	371	149	233	126	328	200	309	609	420	338	404	484	180	236	145	66	320	284	513	138	106	145	154	118	68	72	66	239	229	224	262	262	563	131	59	75	315	134	99	288	243	161	180	201	305
scigt002548	0	0	1	2	2	5	1	0	3	1	0	0	0	0	0	0	0	0	0	0	0	0	0	0	0	0	0	0	0	0	0	0	0	0	0	0	0	0	0	0	0	0	0	0	0	0
scigt024237	12321	11206	6544	14102	11753	20034	8785	20651	28048	25797	12917	24414	21632	11288	11010	15834	16439	4965	6710	12726	11	12	11	6	33	167	209	72	2350	14975	4643	17120	18536	8823	3570	2980	3263	8586	6282	6681	9263	6535	8101	3457	3353	5237
scigt008630	73	148	95	97	71	145	104	249	281	457	396	489	448	104	116	110	119	70	66	138	104	128	163	180	140	64	77	94	79	70	66	126	132	223	60	63	70	82	56	66	77	43	61	39	50	37
scigt022162	196	480	195	324	186	369	219	285	525	505	295	710	879	336	598	726	523	121	265	547	87	87	63	64	150	87	105	82	194	344	278	935	993	727	433	379	350	1532	861	644	1183	1029	719	419	528	508
scigt020150	3	2	3	3	15	16	11	1	3	3	1	0	0	0	2	2	1	1	2	2	0	0	1	3	0	0	0	0	0	0	0	1	0	0	0	0	1	0	0	0	0	0	0	0	0	0
scigt019291	2	7	4	5	3	4	0	6	2	3	2	11	4	2	1	6	4	2	0	1	0	0	0	0	0	0	0	0	4	9	6	31	28	2	4	2	4	1	2	1	3	1	3	0	1	1
scigt021391	433	1239	535	686	470	1027	616	965	1446	1675	1420	2184	1484	782	559	629	613	277	428	814	335	285	377	363	555	289	279	329	613	713	506	1149	1189	405	353	336	377	364	185	269	343	200	284	328	358	375
scigt013224	0	2	0	1	1	190	157	205	179	1098	940	1263	1376	742	524	872	753	1790	720	731	45	30	0	1	0	0	0	0	0	3	0	1	0	1	0	0	0	0	0	0	0	0	1	0	0	0
scigt002343	103	175	205	230	190	274	164	224	219	376	272	509	327	224	141	183	128	90	91	176	105	83	217	239	194	81	101	115	160	146	90	159	166	120	85	91	93	70	38	53	78	40	62	89	81	60
scigt017486	9	3	0	7	2	6	2	5	1	17	4	14	9	2	1	14	2	3	0	6	0	0	0	0	0	1	0	0	0	0	0	3	0	0	4	0	5	43	5	11	12	23	23	7	15	9
scigt000552	1	4	0	2	3	1	3	0	5	0	3	9	2	0	1	1	0	3	2	3	2	3	3	4	0	0	3	0	0	0	0	2	6	0	5	3	3	1	5	3	4	5	4	0	1	1
scigt025425	1	0	0	2	2	3	0	0	0	1	1	2	3	0	0	1	1	0	0	1	0	0	0	0	0	0	0	0	0	0	0	0	0	0	0	0	0	0	0	0	0	0	0	0	0	0
scigt002479	108	188	102	201	155	273	144	199	267	226	156	267	215	79	105	111	88	110	63	228	188	190	169	195	173	72	96	94	137	152	80	133	139	121	104	125	139	123	61	77	96	89	106	88	109	88
scigt022628	23	27	5	11	16	24	10	23	16	26	17	19	15	11	15	14	24	9	5	38	48	46	85	78	109	68	72	85	44	67	49	57	78	41	5	17	8	6	5	2	6	5	1	5	1	7
scigt013100	0	0	0	0	0	0	7	65	37	457	406	489	317	202	29	2	16	0	0	0	0	0	0	0	0	0	0	0	0	0	0	0	0	0	0	0	0	0	0	0	0	0	0	0	0	0
scigt002670	0	0	0	0	0	1	0	0	0	0	7	0	0	0	0	0	0	0	0	1	1	1	0	0	0	1	0	0	2	0	0	1	1	0	0	0	0	0	0	0	0	0	0	0	0	0
scigt009754	2	14	2	11	0	6	6	2	4	7	0	5	6	4	6	7	6	2	4	4	2	0	1	3	4	0	3	1	3	10	4	4	4	3	0	3	6	8	9	7	0	7	4	0	2	3
scigt009937	0	5	0	0	4	5	5	4	5	0	2	9	0	0	0	5	4	4	4	0	2	8	8	1	2	1	0	0	11	2	2	3	0	6	4	6	4	9	6	5	8	0	1	10	7	0
scigt013809	66	140	85	88	75	115	56	66	111	122	64	106	84	31	44	68	70	32	56	90	30	28	34	31	104	34	45	68	73	97	77	91	113	25	3	14	12	8	8	10	6	5	6	3	2	3
scigt016152	183	307	216	298	178	245	147	266	329	464	208	525	272	115	146	272	277	186	204	290	70	77	199	191	178	111	100	87	160	222	122	362	408	315	230	281	239	323	165	204	229	170	243	167	211	159
scigt026298	10	4	6	26	33	58	48	55	70	159	84	211	120	98	52	24	27	5	11	38	17	17	56	50	9	5	4	18	11	8	7	7	14	9	1	6	0	3	4	7	2	1	3	0	10	3
scigt010184	74	127	42	108	68	115	66	105	152	174	76	148	135	67	68	75	60	92	68	109	40	37	18	28	31	21	14	30	48	50	37	49	53	61	33	37	42	60	34	58	40	31	51	27	31	19
scigt012908	94	243	98	142	127	345	94	54	181	198	224	262	160	291	56	71	67	30	152	251	0	0	2	5	1	4	1	4	99	108	96	42	59	55	36	46	56	32	16	40	42	26	26	37	14	24
scigt016834	69	100	83	79	52	87	52	75	127	212	159	308	156	117	70	48	68	25	41	81	31	24	7	18	25	17	25	22	55	57	32	49	65	21	30	36	31	22	16	40	15	26	40	14	27	10
scigt014061	3	1	3	6	4	3	4	1	1	0	2	2	1	0	2	4	2	0	2	4	0	0	0	0	0	0	0	0	4	0	0	1	0	0	0	0	0	0	2	0	0	0	1	0	0	0
scigt003740	271	140	162	208	129	236	102	113	205	625	337	466	216	162	162	183	282	80	292	293	212	183	495	517	701	237	251	297	217	203	150	645	736	278	157	265	181	315	184	232	256	152	278	188	185	194
scigt018170	0	0	0	0	0	0	0	0	0	0	1	1	1	0	0	1	0	0	0	0	0	0	0	0	0	0	0	0	0	0	0	0	0	0	0	0	0	0	0	0	0	0	0	0	0	0
scigt005602	0	0	1	0	0	1	0	1	0	0	0	0	0	0	0	0	0	0	0	1	0	0	2	1	0	0	0	2	0	1	0	0	2	1	0	0	0	0	0	0	0	0	0	0	0	0
scigt016320	67	96	95	114	122	102	67	75	101	115	55	100	83	33	46	68	53	65	75	106	19	19	39	35	46	28	35	27	43	48	44	39	53	41	26	32	20	19	9	18	20	11	23	6	21	16
scigt020431	199	492	205	284	157	325	148	243	337	426	321	569	461	327	260	288	227	97	137	254	2	1	109	111	286	172	167	192	384	310	198	308	305	102	11	31	17	17	22	24	20	6	8	7	8	6
scigt014964	0	0	0	0	0	0	0	1	0	0	0	0	0	0	0	0	0	0	0	0	0	0	0	0	0	0	0	0	0	1	0	1	0	0	0	0	0	0	0	0	1	1	0	0	0	0
scigt003664	5	5	0	1	2	0	0	0	0	0	11	5	8	1	0	1	0	0	0	0	1	0	0	2	2	0	0	0	0	5	1	2	1	0	0	4	0	0	0	8	0	0	1	1	0	0
scigt010763	210	48	61	50	69	42	10	7	4	9	10	22	8	7	46	56	100	155	159	110	6	4	2	4	63	1	0	2	28	6	1	2	1	6	3	2	2	1	5	7	8	2	10	18	17	3
scigt003503	42	53	40	76	54	64	48	41	80	88	58	71	54	36	41	60	47	40	46	52	8	5	9	17	22	26	25	19	38	51	30	66	49	29	34	44	33	57	30	52	52	30	62	30	36	20
scigt016946	0	0	0	0	0	0	0	0	0	0	0	0	0	0	0	0	0	0	0	0	0	1	0	0	0	0	0	0	0	0	0	0	0	0	0	0	0	0	0	0	0	0	1	0	0	0
scigt019945	1	1	4	1	0	0	0	0	0	0	0	0	0	0	0	0	0	0	1	1	0	0	0	0	0	0	0	0	0	0	0	0	2	0	0	0	0	0	0	0	0	0	0	0	0	0
scigt024904	103	42	132	137	131	152	74	104	120	201	147	164	172	45	34	73	35	42	61	72	7	2	4	4	11	6	10	8	17	6	16	37	43	7	9	15	15	19	6	13	15	6	33	21	11	4
scigt020865	18	51	55	96	34	135	45	90	110	126	102	178	121	32	43	44	89	60	168	107	26	18	152	170	76	24	24	30	74	128	69	127	133	77	71	73	57	112	52	91	50	67	95	48	48	38
scigt014804	14	26	12	17	7	16	7	13	10	19	9	26	10	8	16	9	12	9	8	18	1	4	13	11	11	5	5	4	11	14	4	23	15	3	0	2	0	4	0	0	0	2	0	0	0	1
scigt000527	51	101	58	92	70	94	57	78	79	95	90	131	97	42	56	47	57	32	31	64	74	63	57	53	84	36	32	47	50	67	29	57	54	39	35	40	38	36	31	33	35	20	31	37	37	32
scigt013524	9	10	5	15	8	18	8	4	15	10	9	16	7	9	8	10	12	30	22	50	56	59	78	110	139	41	28	67	23	47	21	14	24	19	4	6	8	2	3	2	1	1	0	0	0	1
scigt005712	4	0	4	4	8	5	1	0	3	1	0	2	0	0	0	6	0	1	0	1	0	0	0	0	1	0	0	0	0	0	1	1	0	0	0	0	0	0	0	0	0	1	0	0	0	0
scigt014791	0	0	0	1	0	1	3	12	14	24	18	57	25	39	12	2	1	0	0	1	1	0	0	0	0	0	0	0	0	0	0	0	0	0	0	0	0	0	0	0	0	0	0	0	0	0
scigt005678	2	1	2	5	7	54	46	192	199	641	463	894	400	561	209	147	153	5	4	35	13	16	13	17	2	1	4	1	0	9	4	3	1	0	0	0	0	0	0	1	2	0	0	0	0	0
scigt000658	16	21	19	18	18	41	30	33	55	46	29	39	59	10	18	23	15	4	9	28	12	8	15	8	19	11	14	12	20	15	5	15	14	3	2	1	3	1	4	3	4	2	1	1	2	3
scigt003153	360	74	296	389	658	452	248	57	74	54	30	55	16	20	75	204	127	162	239	302	505	431	144	126	244	13	23	50	117	5	1	1	4	3	3	4	0	3	3	9	12	2	12	21	17	2
scigt009881	49	65	38	51	38	64	46	87	121	170	97	142	145	72	49	53	31	40	39	81	77	70	43	50	27	30	23	39	35	52	36	66	78	34	22	36	23	36	18	31	13	19	26	18	20	12
scigt017239	0	0	0	0	0	0	0	0	1	0	0	0	0	0	0	0	0	0	0	1	0	1	0	1	0	0	0	1	1	0	0	0	2	1	0	0	0	0	1	0	0	0	0	0	0	0
scigt019672	0	1	0	1	0	4	0	0	0	1	0	0	7	1	2	11	1	0	0	7	0	2	0	0	1	0	0	1	1	2	0	4	3	0	0	0	2	0	2	0	3	2	0	2	0	2
scigt024902	33	53	44	47	30	67	44	64	81	93	75	138	111	60	23	42	19	43	33	74	50	33	58	50	54	19	17	37	44	48	24	36	42	25	16	25	21	12	19	26	13	20	20	12	14	10
scigt020184	0	0	0	0	0	0	0	0	0	0	0	0	0	0	1	1	1	0	0	0	0	0	0	0	0	0	0	0	0	0	0	0	0	0	0	0	0	0	0	0	0	0	0	0	0	0
scigt003971	34	50	34	61	26	39	52	66	77	52	38	37	19	50	53	11	40	13	21	69	8	12	1	1	11	18	20	12	52	33	17	15	19	45	13	21	11	12	4	8	8	7	13	13	13	17
scigt000622	308	210	262	334	318	572	345	210	409	246	137	215	237	103	112	233	192	99	179	403	215	200	55	59	143	75	70	98	140	162	83	121	138	63	24	38	23	13	9	20	20	15	23	27	13	10
scigt023389	31	2	15	119	123	522	525	548	790	296	223	46	72	5	0	0	1	2	6	306	3	3	7	13	6	2	0	0	2	0	12	3	5	0	0	0	0	0	2	0	0	0	0	0	0	0
scigt003450	0	0	0	2	0	0	0	0	0	1	1	0	0	1	0	3	1	0	0	0	0	0	0	0	0	0	0	0	0	0	0	0	0	0	0	0	0	0	0	0	0	0	1	3	0	0
scigt022144	0	0	0	0	0	9	0	0	2	0	3	1	1	0	0	0	0	0	0	0	0	0	0	0	0	0	0	0	0	0	0	0	0	0	0	0	0	0	0	0	0	0	0	0	0	0
scigt015143	61	64	65	63	53	70	40	39	51	96	57	120	72	28	45	64	55	39	40	44	8	16	11	18	41	22	23	36	39	51	30	55	40	28	32	45	29	31	21	27	30	15	34	16	18	11
scigt008198	93	15	30	23	24	5	2	0	2	6	4	5	2	2	12	20	21	42	52	27	3	2	0	0	26	0	0	1	4	0	0	0	0	0	0	0	0	0	3	5	2	0	17	33	16	0
scigt020147	0	0	0	0	0	0	0	0	0	0	0	0	0	0	0	1	0	0	0	0	0	1	1	0	0	1	0	0	0	0	1	1	0	0	0	1	0	1	0	0	1	0	0	0	0	0
scigt014661	166	281	283	283	144	262	155	220	347	288	170	254	190	83	121	175	136	126	97	163	1	0	0	2	38	41	38	48	152	133	97	176	195	149	78	91	99	136	77	144	96	67	148	42	91	36
scigt004459	6	1	5	13	1	6	1	0	4	6	4	2	5	2	2	0	7	2	6	14	3	1	6	4	1	1	0	3	4	1	2	4	8	1	6	6	4	6	2	2	0	10	8	4	0	5
scigt005650	0	0	0	0	0	0	0	0	0	0	0	1	0	0	0	1	0	0	0	0	0	0	0	1	0	0	0	0	0	0	0	0	0	0	2	0	0	1	0	0	0	0	0	0	0	0
scigt021790	0	0	3	0	0	0	0	0	0	0	2	0	0	0	0	0	0	2	0	1	2	0	3	1	0	0	0	1	0	0	0	1	2	0	0	0	2	0	2	0	1	0	0	0	0	0
scigt017970	3	4	0	1	0	1	2	0	4	13	6	3	15	10	4	7	5	4	2	2	0	0	0	0	0	0	0	0	0	6	2	2	7	7	3	1	2	1	1	2	1	1	2	3	3	3
scigt025329	195	271	189	235	216	292	178	213	320	356	275	409	302	119	178	253	210	165	193	388	267	232	223	236	291	130	150	212	207	223	165	274	324	237	97	140	78	130	58	60	92	67	89	54	59	58
scigt016971	99	72	43	110	91	211	120	158	187	115	79	107	81	100	159	108	186	91	150	428	25	31	343	345	397	180	228	232	203	515	253	335	482	365	33	57	10	44	48	23	68	48	19	25	33	36
scigt025575	122	210	97	228	93	134	94	186	270	156	137	140	106	83	73	220	99	30	39	45	6	5	3	5	8	55	69	26	75	198	73	397	377	89	40	69	33	62	37	80	55	37	80	20	48	18
scigt014582	556	926	720	820	675	1045	581	668	851	777	467	779	540	234	294	417	343	285	412	657	660	584	256	248	360	201	234	254	425	421	291	415	495	271	197	284	220	292	257	255	355	217	326	153	193	143
scigt024025	49	103	58	100	73	109	61	48	84	60	60	96	50	55	67	91	71	43	83	111	115	107	95	86	79	45	47	82	50	67	48	102	116	49	45	55	49	63	25	49	37	38	48	36	32	33
scigt005773	71	133	80	91	85	104	66	115	113	209	147	176	146	58	60	40	44	42	59	59	37	40	64	76	78	37	43	49	76	65	38	44	74	34	39	28	43	34	22	29	21	18	33	28	26	14
scigt003081	0	0	1	1	0	1	0	1	0	1	1	0	0	0	0	0	0	1	0	1	0	0	1	0	0	0	0	0	0	0	0	0	0	1	0	0	1	1	0	0	0	1	0	0	0	1
scigt005878	4	7	0	4	5	2	3	12	5	18	16	17	10	10	7	11	1	8	49	1810	3000	2807	64	58	22	4	9	48	4	2	14	7	5	11	0	2	1	0	0	0	0	0	0	0	2	0
scigt008611	91	130	83	134	105	206	128	200	308	582	354	767	380	414	176	182	178	99	132	379	470	472	392	419	292	104	119	197	137	177	128	181	231	209	121	163	107	214	126	145	175	151	151	109	161	113
scigt017603	0	126	0	178	30	0	36	17	0	0	0	8	0	16	59	82	0	1	0	0	0	0	0	0	0	0	0	0	0	0	0	158	130	57	0	0	0	0	0	0	0	0	0	0	0	0
scigt018499	90	242	131	123	75	150	65	236	270	375	288	355	369	94	101	126	96	57	68	105	53	50	58	51	68	53	56	77	100	91	91	164	176	71	45	46	28	48	29	43	41	41	48	24	29	19
scigt005207	4	11	33	28	21	30	29	13	2	31	12	11	6	12	1	14	10	35	0	0	1	0	0	0	0	1	3	0	18	12	11	18	10	5	3	4	0	3	2	3	0	2	4	8	4	1
scigt008692	0	1	0	0	0	1	0	0	0	0	1	1	0	0	1	0	0	0	1	0	3	1	0	2	0	0	0	0	0	1	2	0	5	1	0	1	1	1	2	0	0	0	1	0	0	0
scigt023572	0	0	2	0	0	0	0	0	0	0	0	0	0	0	0	0	0	0	0	0	0	0	0	0	0	0	0	0	0	0	0	0	0	2	0	0	0	0	0	0	0	0	0	0	0	0
scigt015240	1	0	8	0	0	3	9	0	0	0	0	0	1	0	0	0	0	0	2	2	5	4	0	3	3	0	0	2	0	0	1	0	0	0	0	0	0	0	0	0	0	0	1	1	1	1
scigt025302	53	106	80	75	48	100	56	65	118	89	69	88	90	34	38	53	48	34	55	83	51	46	59	56	82	36	43	56	47	58	44	71	68	59	18	22	16	20	20	14	23	19	22	13	15	15
scigt010604	21	28	28	30	20	27	30	22	62	45	37	91	40	22	18	27	20	16	18	32	0	0	0	0	0	0	0	0	0	4	2	7	6	9	2	3	3	3	1	3	4	2	9	0	3	4
scigt012616	2041	4180	2344	3553	2260	4033	2032	2819	3474	3062	2196	3708	2787	1513	1851	2060	1731	1440	1823	4505	5950	5709	6222	6820	6811	2293	2421	3912	3716	3476	2157	3149	3409	2706	1079	1395	1506	1334	1097	1076	1655	1041	1444	876	1041	819
scigt015140	0	0	0	0	0	0	0	0	0	0	0	0	0	0	0	0	0	0	0	0	0	0	2	0	1	0	0	0	0	0	0	1	1	0	0	0	0	0	0	0	0	0	0	0	0	0
scigt024661	204	438	258	290	148	256	142	168	190	178	109	192	159	106	136	182	157	134	111	232	167	179	244	248	246	107	139	164	218	293	176	548	606	192	84	95	95	90	54	74	86	54	120	53	72	58
scigt002399	5	17	4	5	4	10	4	11	32	31	54	78	42	31	16	13	17	10	4	17	0	0	0	0	0	0	0	0	0	1	0	8	11	23	2	4	4	15	5	6	12	3	12	4	8	6
scigt018921	1	0	1	1	1	3	2	5	2	0	5	7	1	0	1	0	2	0	2	4	4	2	0	1	1	1	0	1	0	1	1	10	13	0	3	1	0	3	0	0	2	1	2	1	3	1
scigt013999	39	76	41	48	35	75	44	64	72	54	51	60	93	38	39	124	86	22	36	147	5	9	17	21	83	54	57	71	122	96	112	224	210	41	74	73	63	84	27	34	36	28	44	32	46	37
scigt011378	0	0	3	8	12	9	7	1	1	4	1	6	4	2	1	1	1	0	0	2	0	0	0	1	0	0	0	0	0	0	0	1	0	0	0	0	0	0	0	0	0	0	0	0	0	0
scigt002981	130	60	213	192	216	219	133	102	139	281	181	362	251	129	96	199	198	244	280	308	452	376	120	117	58	14	18	53	38	12	20	12	11	3	4	2	3	5	3	10	10	5	31	28	28	6
scigt016183	4	0	0	2	2	1	2	6	2	8	10	10	7	3	1	0	0	0	0	3	1	0	13	8	129	165	147	51	138	70	35	19	26	134	10	10	13	4	2	1	4	4	0	15	12	9
scigt024419	0	0	0	1	1	3	0	9	0	3	6	9	5	0	5	0	0	0	1	8	0	0	7	4	1	1	0	0	1	0	0	12	0	3	3	0	7	11	0	0	0	4	4	3	7	2
scigt019823	3235	2496	3344	5079	4418	6595	4001	5509	6461	4735	3185	5715	3821	2082	3151	4136	3983	3771	3455	6217	3050	2869	3109	3014	3110	1622	1726	2128	3133	3335	1910	2605	2937	3967	4214	5306	3950	7337	4123	6222	5782	4730	6978	3059	4171	3356
scigt015032	0	0	0	0	0	0	0	0	0	0	0	0	0	0	0	0	0	0	0	0	0	0	0	0	0	0	0	0	0	0	0	0	0	0	0	0	0	0	0	0	0	0	0	0	0	0
scigt017025	2	8	5	7	0	9	3	14	4	5	2	3	3	3	1	11	22	1	2	7	0	0	1	1	1	0	0	0	2	5	5	7	10	2	1	1	0	0	0	0	0	0	2	0	0	0
scigt025267	379	737	428	613	329	760	432	535	764	677	421	662	445	301	385	479	355	226	288	361	45	40	82	85	126	148	171	118	626	496	368	639	674	174	37	70	56	49	30	55	74	31	59	41	35	23
scigt013673	190	218	222	313	240	335	209	341	383	408	271	392	399	138	143	215	161	139	168	307	190	182	43	50	93	50	44	72	98	132	64	126	144	142	61	89	96	69	60	79	91	47	101	61	64	44
scigt009255	70	79	102	225	149	252	171	206	241	115	137	180	239	83	171	113	234	73	183	611	0	0	0	0	0	0	0	0	4	0	1	0	0	11	130	288	226	46	30	30	53	43	55	57	42	32
scigt013176	242	455	256	315	190	319	168	314	369	578	328	703	475	319	196	350	326	148	172	333	278	223	281	314	338	195	196	212	535	376	289	363	394	303	91	167	145	112	77	64	99	65	78	74	108	58
scigt007876	142	386	197	278	223	325	156	175	221	182	122	295	190	87	121	165	134	111	129	200	50	47	126	137	184	81	67	94	164	104	107	115	134	72	29	72	64	42	29	50	53	33	47	43	39	32
scigt005795	4	41	14	13	7	13	6	11	5	15	17	25	19	6	6	14	19	6	9	23	1	2	4	4	8	6	4	2	17	18	9	23	32	20	20	30	13	14	6	9	8	13	7	9	12	13
scigt019634	9	7	7	7	3	6	7	7	10	12	6	14	12	2	8	7	12	11	3	21	16	8	17	12	7	4	6	8	7	7	6	14	23	13	14	14	20	30	21	10	12	12	19	9	15	7
scigt010987	0	0	5	0	0	0	0	3	3	11	3	0	0	2	0	5	0	3	0	16	3	0	0	0	4	0	0	0	0	0	0	0	0	8	0	0	2	2	6	10	7	0	3	2	0	5
scigt023819	106	13	117	290	301	241	112	16	36	28	19	36	9	2	5	88	13	2	3	26	4	1	6	3	5	4	2	0	6	1	1	5	1	2	0	2	1	1	0	0	0	1	1	0	1	0
scigt014722	1	3	2	1	1	1	5	13	30	32	12	20	9	5	1	4	7	0	1	1	11	11	5	9	3	0	2	0	0	0	2	10	6	3	4	5	0	2	2	1	4	0	0	1	0	0
scigt011119	33	155	111	97	132	185	108	156	152	179	168	182	79	45	34	101	190	86	83	114	8	2	19	13	11	39	48	12	114	185	98	525	588	365	44	54	32	73	62	62	93	78	56	34	51	59
scigt000532	7	7	10	10	17	67	72	283	95	431	392	1182	468	281	132	5	17	2	0	23	0	0	0	1	0	0	0	1	1	0	0	1	0	0	0	0	0	0	0	0	0	0	1	0	0	0
scigt008077	163	274	186	274	201	299	182	178	342	228	237	267	225	70	136	175	169	142	123	245	127	135	174	151	186	71	87	108	212	139	117	116	166	86	42	60	47	36	22	37	28	32	53	38	36	23
scigt011027	22	138	82	26	12	20	19	15	23	44	30	31	49	21	15	49	48	17	19	30	4	3	4	3	10	11	15	9	90	71	48	82	83	5	38	45	15	52	11	27	18	28	9	17	8	10
scigt020302	76	131	87	123	93	137	90	142	186	209	149	238	182	83	85	78	77	59	53	105	45	39	28	31	55	43	44	28	87	82	43	97	89	83	36	57	69	67	30	62	67	35	66	38	45	23
scigt010884	0	0	0	0	0	0	0	0	0	0	0	1	0	0	0	0	1	0	0	0	0	0	0	1	0	0	0	0	0	3	0	0	0	0	0	0	0	0	0	0	0	0	1	1	0	0
scigt010227	5	3	7	6	9	9	1	1	2	1	2	1	3	0	0	3	1	1	3	2	3	5	0	1	0	0	0	0	0	0	0	0	0	0	0	0	0	0	0	0	0	0	0	1	0	0
scigt012496	0	1	0	0	1	0	2	0	0	1	0	2	2	0	1	0	0	1	1	1	1	1	1	0	0	0	0	0	0	0	0	3	1	0	1	1	2	0	3	0	1	0	1	0	0	0
scigt025477	0	0	0	0	0	0	0	0	0	1	2	0	3	3	2	5	0	2	1	0	1	1	0	0	0	0	0	0	0	0	0	1	1	0	0	0	0	0	0	0	0	0	0	0	0	0
scigt021302	0	0	0	0	0	0	0	0	0	0	0	0	0	0	0	0	0	1	0	0	0	0	0	0	1	1	0	1	0	0	0	0	0	0	0	0	0	0	0	0	0	0	0	0	0	0
scigt021138	13	33	18	27	24	58	52	87	90	161	121	199	127	74	25	25	24	14	23	67	33	27	16	15	20	17	15	11	27	28	13	39	33	18	18	24	19	35	33	33	34	24	36	12	29	15
scigt024482	277	389	270	342	274	437	265	590	946	765	434	1077	725	276	390	677	752	462	350	491	250	235	119	131	168	203	228	208	283	617	327	693	822	579	273	331	347	290	225	205	235	194	241	136	149	204
scigt021297	41	22	34	73	48	73	46	49	65	70	45	91	69	38	70	16	37	19	47	39	14	13	138	135	104	41	41	43	35	35	15	8	7	57	163	213	103	99	24	51	44	100	50	58	46	65
scigt016587	2	7	8	5	3	7	3	3	6	9	5	10	3	6	8	3	6	0	9	3	3	3	5	2	1	1	1	5	0	4	4	10	4	2	10	26	12	20	8	12	7	11	15	10	11	2
scigt023071	93	121	66	328	155	294	138	410	891	524	254	395	510	372	528	261	305	674	703	1118	8	10	6	3	4	5	5	3	16	134	48	191	186	1247	347	336	348	1461	673	506	1317	1951	1202	1265	1813	2098
scigt017879	0	0	0	2	0	0	0	0	0	0	0	0	0	0	0	2	1	0	0	0	0	0	0	0	0	0	1	0	0	0	0	0	2	3	0	1	0	0	0	0	0	0	0	0	0	0
scigt000214	8	5	13	9	3	7	10	5	9	6	0	0	10	7	5	0	3	0	3	7	0	0	0	1	3	0	0	1	2	2	3	3	5	4	4	6	8	4	1	5	2	1	5	0	1	1
scigt014716	2	3	2	3	2	4	4	4	6	7	9	8	21	3	2	3	0	1	3	5	7	3	21	15	14	5	2	6	5	12	3	4	9	2	1	3	2	2	0	2	2	1	0	3	0	2
scigt026055	0	0	0	0	1	1	0	1	1	0	2	1	1	1	0	2	0	0	0	5	1	0	3	0	1	0	0	1	0	0	0	7	6	1	0	0	0	0	1	2	0	1	1	0	0	1
scigt014979	2	2	2	3	1	3	1	3	3	1	1	2	1	1	0	0	4	0	0	5	6	6	5	1	2	0	1	2	0	0	0	2	2	0	3	2	0	2	2	0	1	0	1	1	5	0
scigt012117	0	0	0	1	0	0	1	0	3	3	0	0	0	0	0	0	0	0	0	0	0	0	0	0	0	1	0	0	2	2	0	1	0	0	1	3	0	0	0	1	3	0	0	0	0	0
scigt008210	9	7	22	6	15	25	24	49	71	105	77	145	111	36	25	8	6	11	25	17	7	10	3	1	1	1	1	0	0	0	1	5	2	1	0	0	0	0	0	0	0	0	1	1	0	0
scigt005368	0	1	0	1	1	3	0	0	0	2	0	3	0	0	2	3	3	2	1	0	1	1	2	2	1	0	0	0	0	0	0	1	0	2	0	2	2	0	1	0	1	2	3	0	1	1
scigt018548	6	11	4	9	3	10	4	8	4	8	12	15	2	6	12	8	23	1	9	20	19	13	19	29	16	3	2	2	11	7	6	44	50	6	5	5	6	5	4	4	0	2	0	3	2	0
scigt000952	18	18	15	18	20	16	17	42	47	90	22	56	48	38	13	20	31	12	10	45	2	2	2	2	2	3	5	3	8	13	9	31	32	33	5	11	6	13	2	9	11	7	5	8	12	5
scigt009337	0	0	0	0	0	0	0	0	0	1	0	1	0	0	0	1	1	0	0	2	12	9	2	2	1	3	0	4	2	2	2	1	6	26	1	0	0	0	1	0	0	0	0	0	0	0
scigt006227	0	0	0	0	0	1	1	3	1	0	2	0	0	0	0	0	0	0	0	0	0	0	0	0	0	0	0	0	0	0	0	0	0	0	0	0	0	0	0	0	0	0	0	0	0	0
scigt005209	3	4	1	3	2	3	2	0	6	4	5	3	9	1	8	0	2	0	2	2	1	0	5	2	4	0	1	2	1	1	1	14	9	8	5	1	0	4	1	2	6	6	7	4	0	1
scigt013504	117	114	62	154	143	347	191	220	410	164	175	257	206	112	173	162	154	98	94	241	20	5	148	167	108	71	77	62	35	81	52	139	189	158	23	31	19	43	30	30	47	37	22	13	14	19
scigt014629	25	21	5	47	27	52	29	28	57	78	89	107	123	20	22	66	30	41	39	40	18	11	12	12	13	17	21	29	76	112	76	77	101	28	10	28	23	29	18	37	27	8	34	16	20	14
scigt005036	0	0	0	0	0	1	0	5	4	9	13	9	8	3	0	0	1	1	0	1	1	1	33	43	18	5	0	11	6	2	0	1	1	0	3	2	0	0	0	0	0	0	2	0	0	0
scigt002573	0	0	0	8	14	43	45	88	164	392	349	601	370	143	59	18	19	0	0	27	7	0	20	0	0	0	0	0	0	8	0	0	0	0	0	0	0	0	9	0	0	0	0	0	0	0
scigt014675	0	0	0	1	0	0	0	0	0	0	1	0	1	0	0	0	0	0	0	0	0	0	0	0	0	0	0	0	0	0	0	0	1	0	0	0	0	0	0	0	0	0	0	0	0	0
scigt017085	0	1	2	0	0	9	38	389	392	1399	1129	2196	1116	611	276	55	72	15	5	2	0	0	1	2	5	0	0	0	1	2	4	4	0	2	0	0	0	1	1	2	0	0	0	0	2	0
scigt024398	20	22	18	33	27	87	56	169	181	260	189	192	220	36	36	22	17	15	13	67	29	34	64	69	54	31	31	37	46	42	29	28	35	32	32	15	10	14	1	5	6	13	4	12	10	22
scigt017046	137	335	153	217	135	348	216	281	447	667	581	1107	557	458	205	277	180	174	163	349	253	217	145	132	118	133	131	121	231	172	145	332	304	100	62	92	81	92	48	95	63	79	96	54	44	35
scigt016982	36	50	21	67	49	57	24	61	65	130	45	102	89	24	31	30	23	11	6	45	0	0	14	13	23	20	16	22	21	57	25	92	86	48	81	112	79	110	63	74	93	93	95	57	75	38
scigt017519	36	41	28	35	40	84	37	46	105	187	129	297	127	198	77	112	54	15	29	45	29	32	15	23	19	17	18	14	36	31	30	46	45	14	12	24	19	16	5	20	20	6	11	9	4	13
scigt010394	51	84	52	70	54	118	51	116	120	164	118	203	130	64	64	62	46	29	57	89	48	31	62	77	47	49	43	40	88	98	76	128	149	28	21	31	25	15	5	13	10	7	9	7	7	5
scigt019527	0	0	0	0	0	0	0	1	0	0	0	1	0	0	0	1	0	0	0	0	0	1	0	0	1	0	0	0	0	0	1	1	2	0	1	0	0	0	0	0	0	1	0	1	0	0
scigt020521	464	601	539	876	572	778	496	609	645	713	396	571	394	235	372	537	410	409	394	596	242	194	441	477	539	308	292	308	573	589	319	570	665	535	290	234	322	389	311	352	385	270	416	155	252	204
scigt023784	134	264	116	159	122	206	143	207	250	244	210	246	222	86	93	120	92	112	146	311	235	255	132	122	190	61	82	150	144	160	103	266	261	164	34	64	43	80	60	61	68	51	69	28	52	52
scigt009263	0	0	0	0	0	0	0	0	0	1	0	0	0	1	0	0	0	0	0	1	0	0	1	0	0	0	0	0	0	0	0	2	0	1	1	0	0	1	0	0	1	1	0	0	0	0
scigt005873	179	292	199	308	227	370	227	444	561	864	692	1151	717	428	315	229	232	181	184	464	569	465	1573	1562	632	215	218	327	246	291	188	348	365	308	185	218	168	296	139	176	181	160	174	106	190	178
scigt010941	12	45	17	15	15	45	22	50	81	105	101	110	80	34	22	18	33	11	11	53	35	45	79	83	71	40	36	32	29	62	28	86	78	39	6	12	5	9	15	8	13	5	8	13	9	1
scigt019587	15	59	23	26	15	24	3	4	4	10	6	9	3	5	6	10	18	4	7	15	5	8	6	5	1	2	3	3	1	2	1	28	39	6	3	3	9	2	4	2	5	1	3	2	5	0
scigt021436	23	22	22	37	20	36	19	19	17	25	17	47	28	13	12	25	17	10	18	24	13	6	18	25	14	11	14	20	18	14	9	10	8	5	8	21	10	6	5	8	9	3	8	7	8	2
scigt026110	40	89	59	54	59	95	83	421	356	936	959	1246	1037	240	142	94	88	33	65	137	119	111	52	48	64	31	41	49	49	63	44	116	126	56	34	42	31	52	33	29	46	32	34	13	24	14
scigt002358	15	33	29	39	35	32	19	35	36	28	22	29	23	11	15	18	19	22	21	30	5	7	15	15	21	8	11	11	21	21	9	18	16	8	7	9	7	7	3	3	8	1	17	3	5	6
scigt007435	7	2	11	6	0	1	0	1	0	3	1	5	3	1	2	6	6	12	10	3	0	1	0	0	2	0	0	0	0	0	0	0	0	0	0	0	0	0	0	3	2	0	1	3	3	0
scigt020346	3	25	17	20	17	22	18	26	55	56	40	80	40	27	36	32	33	16	30	37	20	14	28	21	31	16	13	32	20	40	24	33	41	15	16	28	13	22	12	20	14	13	10	10	16	7
scigt024890	57	177	115	189	146	306	115	131	280	256	164	153	188	54	136	88	37	66	33	69	6	0	19	17	12	21	29	16	54	87	53	117	101	39	27	24	39	41	12	32	79	42	37	29	32	44
scigt008252	0	1	0	0	0	0	0	0	1	1	0	0	0	0	0	0	0	0	0	1	0	0	0	0	0	0	0	0	0	0	0	6	2	0	0	0	1	0	0	1	0	0	0	0	0	0
scigt006905	24	25	21	27	40	19	10	2	10	4	3	12	6	7	4	15	15	14	18	42	11	10	4	0	1	1	0	2	1	1	0	0	0	1	7	1	0	15	1	1	0	9	1	2	2	4
scigt000463	0	0	1	0	2	0	0	0	0	2	0	1	1	0	0	1	1	0	0	0	0	0	0	0	0	0	0	0	0	0	0	1	1	1	1	1	2	0	0	0	0	0	0	0	5	1
scigt000263	29	12	28	40	52	61	26	16	21	23	17	38	42	8	8	24	16	7	6	9	4	2	10	8	4	2	2	0	2	2	1	8	6	1	1	1	0	4	2	1	3	1	4	2	0	1
scigt020526	1	15	1	6	0	7	1	3	2	4	1	3	1	0	0	2	3	4	3	1	0	0	0	0	0	0	0	0	0	0	0	0	0	0	0	0	0	1	1	0	0	0	1	1	0	0
scigt017739	34	57	46	54	30	80	41	48	75	79	44	87	67	26	46	41	39	32	34	59	10	15	44	54	53	33	38	41	49	38	24	36	42	59	19	15	22	8	10	6	11	6	14	3	15	4
scigt021728	2	8	9	10	2	3	7	13	4	5	4	7	5	4	3	5	5	7	3	7	3	0	1	0	2	1	1	1	1	11	5	3	3	2	2	9	10	23	5	13	0	7	15	3	8	4
scigt018071	71	57	59	121	85	151	104	138	182	169	133	172	159	58	53	76	56	71	72	104	124	109	394	378	221	75	104	117	108	99	58	90	113	115	24	71	37	38	27	43	47	29	48	26	33	35
scigt008426	5	4	6	9	7	6	8	0	4	1	0	2	0	1	0	3	2	0	1	1	1	0	0	0	0	0	0	0	0	0	0	0	0	1	0	0	0	1	0	0	0	0	1	0	1	0
scigt024047	0	0	1	0	1	1	0	0	1	0	0	0	0	0	0	1	0	0	0	1	0	0	0	0	1	0	0	0	0	0	0	0	0	0	0	0	0	0	0	0	0	0	0	0	0	0
scigt003251	3	0	1	1	0	4	1	1	2	3	1	2	2	1	0	0	3	0	0	1	0	0	0	0	0	0	0	0	0	1	0	3	0	2	0	1	1	1	0	0	1	0	0	3	1	1
scigt023756	2	3	2	3	2	4	1	0	4	4	2	8	4	6	8	2	3	3	1	4	4	1	2	2	6	1	3	1	0	4	3	3	3	2	1	2	1	2	1	2	1	0	0	2	2	1
scigt009721	0	1	0	0	0	0	0	0	3	0	0	0	1	0	1	1	0	1	0	4	1	1	1	2	3	0	1	2	0	1	1	4	2	0	0	0	0	0	0	1	0	0	0	1	0	0
scigt012491	14	9	3	29	18	20	5	46	33	29	23	49	68	16	22	20	29	2	16	24	2	1	0	1	3	0	0	0	2	25	7	19	30	18	10	8	15	18	9	14	12	6	7	3	14	4
scigt004206	0	0	0	0	0	1	0	1	0	0	1	1	1	0	0	0	0	0	0	4	5	6	2	0	0	0	0	0	0	0	0	1	1	1	1	1	0	2	0	1	1	1	0	1	1	1
scigt024932	57	83	77	99	66	102	74	97	130	123	110	110	104	35	57	58	50	52	50	107	36	35	37	44	78	41	35	66	54	59	38	41	53	13	10	25	14	16	5	12	14	4	11	5	7	3
scigt012803	51	119	69	66	57	131	52	68	123	141	106	217	128	114	71	86	82	36	55	80	47	52	74	75	107	46	49	71	78	65	48	68	64	21	8	15	12	9	6	11	4	5	7	9	13	8
scigt017481	3	3	2	4	8	6	28	3	4	5	6	13	7	5	5	11	12	6	6	42	8	12	51	46	15	5	5	13	4	7	2	34	38	334	47	8	11	62	12	20	57	37	8	69	134	87
scigt000421	88	230	147	203	144	257	155	260	296	335	262	326	348	65	69	121	80	121	116	151	105	101	124	150	170	72	77	100	152	133	74	135	142	70	59	80	123	96	58	77	80	36	97	75	71	50
scigt008414	0	0	1	0	0	1	0	0	2	3	5	2	1	0	0	1	0	0	1	3	0	0	1	0	0	0	0	0	0	1	1	1	0	0	0	0	0	0	0	0	0	0	0	0	0	0
scigt020965	7	0	2	12	5	5	0	18	1	16	12	1	19	1	1	7	1	7	1	7	1	1	0	0	0	1	1	0	4	12	4	12	12	0	0	0	0	0	0	0	0	0	0	1	0	1
scigt026123	3	5	0	2	3	10	16	41	77	68	56	29	37	1	7	5	3	1	6	17	6	7	8	11	8	0	3	4	4	5	7	21	23	1	2	1	2	0	0	1	4	1	2	1	1	0
scigt019298	0	0	7	0	0	0	2	0	0	1	0	4	0	0	3	0	0	0	0	0	0	0	0	0	0	0	0	1	0	0	1	3	3	0	2	1	1	1	1	0	0	1	0	0	2	0
scigt017269	64	107	54	94	78	148	88	128	156	216	145	273	128	91	75	54	53	40	56	87	75	62	57	65	82	35	41	39	67	65	43	54	56	20	8	15	18	7	4	4	7	7	3	4	7	4
scigt018767	0	0	0	0	1	2	0	9	1	5	0	0	2	6	1	0	1	1	0	44	102	104	31	30	8	3	2	13	3	0	0	1	1	1	0	0	0	0	0	0	0	0	0	0	0	0
scigt015215	51	94	40	45	45	80	57	87	124	286	230	332	196	131	92	54	46	24	25	73	2	5	5	13	88	48	52	71	80	91	44	85	89	22	3	8	12	6	5	4	12	1	3	4	3	0
scigt021080	127	254	167	182	199	210	96	102	82	164	89	152	140	61	77	157	111	68	99	136	63	48	193	216	166	61	63	108	168	119	83	106	105	131	79	112	116	148	70	89	104	113	123	92	110	79
scigt025074	146	92	194	164	130	186	77	101	154	214	141	193	126	86	100	147	157	70	92	150	75	75	136	150	99	68	70	106	104	126	96	145	153	62	86	131	94	164	118	143	114	98	111	86	84	53
scigt019332	4	4	1	1	0	1	1	3	3	2	4	1	2	1	1	4	3	0	0	3	5	3	5	4	7	1	2	1	1	4	4	2	0	1	0	0	0	0	0	0	1	1	0	0	0	0
scigt017810	19	48	24	34	23	36	20	23	35	44	32	42	32	15	17	26	8	15	21	35	17	22	16	15	24	13	9	20	36	23	11	29	48	10	3	9	9	5	1	3	1	6	5	8	5	2
scigt019608	788	2496	1832	1453	654	1000	584	879	1024	963	515	1084	521	379	422	1819	834	634	407	544	4	1	2	3	24	59	61	44	353	422	217	587	561	576	163	231	263	419	383	494	532	259	540	136	184	119
scigt006559	9	6	13	11	6	8	5	8	15	9	6	11	10	2	6	15	6	4	5	19	10	15	11	9	5	6	7	9	9	7	5	22	34	13	11	19	3	19	12	8	11	11	6	4	5	7
scigt021111	0	0	0	0	0	0	3	0	0	2	1	0	0	1	0	0	0	0	0	0	0	1	0	0	0	0	0	0	0	0	0	0	0	0	0	0	0	0	0	0	0	0	0	0	0	0
scigt012150	211	375	190	322	145	389	233	351	411	334	199	314	247	121	181	251	179	115	129	158	15	14	25	41	45	72	63	43	200	202	133	262	247	56	24	33	25	21	14	34	15	22	20	11	18	12
scigt018853	101	341	156	149	88	160	96	117	155	179	122	149	129	59	78	129	95	83	64	81	14	19	47	54	116	73	69	100	181	154	116	213	207	64	53	68	46	73	38	48	67	44	68	27	51	44
scigt024412	132	158	146	212	154	258	135	171	220	276	176	317	209	117	106	120	98	83	94	200	114	119	85	88	98	61	62	68	90	117	74	142	140	71	116	121	121	168	109	153	114	126	181	107	101	108
scigt001046	2	0	0	2	1	0	0	0	0	0	0	0	0	0	1	0	1	0	1	0	0	0	0	0	0	1	0	0	0	0	0	0	0	0	0	0	0	0	0	0	0	0	0	0	0	0
scigt025895	56	41	106	70	84	31	5	2	5	5	1	12	16	6	24	91	33	86	78	78	0	0	0	0	0	0	0	0	0	0	0	0	1	0	0	0	0	0	2	2	3	0	7	5	9	1
scigt016256	2	4	2	2	5	7	2	5	8	3	8	5	10	3	3	4	4	0	5	10	1	1	0	0	0	0	0	0	1	3	0	12	11	3	6	3	3	4	1	1	3	3	2	4	8	6
scigt007910	84	187	139	100	128	106	73	71	81	74	67	106	71	62	89	87	91	49	54	85	56	52	76	70	91	44	48	65	75	71	79	76	103	36	29	33	31	48	31	26	21	32	53	25	19	17
scigt001254	44	116	71	35	35	58	43	57	64	101	84	166	93	113	52	29	57	16	29	73	8	9	98	87	397	163	227	287	190	373	218	119	163	180	20	29	10	11	1	3	5	7	4	8	7	8
scigt001604	2	4	2	18	33	43	45	5	7	10	2	2	19	0	2	2	1	6	5	586	0	0	2	0	4	4	0	0	9	394	55	105	142	663	3	0	6	4	1	1	3	4	7	10	25	9
scigt020813	63	56	76	89	64	83	53	69	79	76	48	70	68	22	36	69	49	50	55	153	67	50	59	66	54	21	32	31	31	40	42	51	35	43	17	24	8	16	9	18	14	10	14	7	13	9
scigt022653	0	0	0	0	0	0	0	0	0	0	0	0	0	1	0	0	0	0	0	0	0	0	0	0	0	0	1	0	0	2	0	0	0	0	0	0	0	1	0	0	0	0	0	0	0	0
scigt002401	352	616	296	459	330	603	391	543	879	672	480	642	616	233	338	347	307	211	227	450	193	216	177	192	353	288	303	271	696	695	365	781	893	490	204	180	175	243	175	206	217	172	282	127	172	101
scigt011257	36	32	28	26	26	33	12	29	36	21	17	36	37	14	22	40	19	11	14	50	27	29	62	46	40	15	23	37	30	33	20	70	85	24	12	22	9	28	10	11	16	10	14	8	9	17
scigt010990	0	0	0	0	0	0	0	38	9	124	104	142	126	59	12	2	3	0	0	0	2	2	0	0	0	0	0	0	0	0	0	0	0	0	0	0	0	0	0	0	0	0	0	0	0	0
scigt009604	0	0	0	0	0	0	0	3	0	5	6	12	1	16	8	32	45	49	35	7	14	10	5	1	3	1	1	2	0	0	2	0	0	0	0	0	0	0	0	0	0	0	0	0	0	0
scigt019167	222	407	212	334	214	604	390	972	1358	2102	1572	2257	1502	715	365	270	294	134	185	443	123	113	632	642	446	247	272	322	336	451	313	425	484	198	232	309	227	196	130	154	141	134	149	143	137	134
scigt012868	11	12	14	9	7	16	6	17	12	18	8	35	28	7	10	31	29	4	6	20	1	8	6	7	7	3	5	4	6	7	8	20	25	4	5	17	9	5	11	6	6	6	6	6	7	2
scigt014844	4	5	2	5	2	8	4	9	6	4	5	6	5	4	6	6	5	5	1	4	1	0	0	0	0	25	17	7	53	62	66	24	22	11	1	5	3	0	1	0	0	2	1	0	1	0
scigt015857	49	103	44	61	39	89	42	62	95	60	62	83	79	39	46	74	50	37	37	87	24	33	101	123	67	23	31	50	43	58	40	141	187	103	21	60	38	32	41	98	29	28	89	66	73	21
scigt014558	7	10	5	11	16	12	15	6	20	8	22	59	62	14	8	4	21	4	6	8	4	5	4	3	2	3	7	4	15	4	5	16	14	5	17	23	12	18	15	15	17	14	15	15	16	3
scigt000356	99	125	112	102	114	159	92	216	259	325	349	392	390	104	56	132	103	86	114	171	130	142	123	160	102	35	32	61	53	55	43	101	112	45	68	98	87	90	47	67	67	58	73	71	70	57
scigt004212	2	6	6	15	9	12	16	15	9	15	6	8	11	9	2	1	1	3	8	14	7	3	12	4	0	1	0	0	0	0	4	3	3	3	1	1	0	1	0	0	1	0	1	1	1	0
scigt007513	46	81	43	83	49	106	75	75	112	113	79	88	103	50	32	39	38	30	20	76	48	48	106	116	86	29	32	47	59	71	38	72	71	46	28	21	26	28	9	21	19	11	26	12	21	10
scigt000158	86	187	83	84	48	105	56	125	170	223	109	199	161	60	71	94	73	53	51	68	2	1	31	47	76	48	56	53	117	160	74	210	224	63	59	77	58	115	58	85	94	66	61	47	46	44
scigt021107	36	82	52	61	49	100	58	96	144	277	131	319	218	120	160	90	108	96	96	195	59	76	140	161	204	96	79	131	98	130	80	224	237	266	68	150	75	171	123	115	180	119	108	94	115	94
scigt014852	556	132	552	573	753	631	312	137	149	126	53	168	67	38	114	258	204	282	220	219	10	14	4	4	79	2	7	10	34	22	8	62	79	45	15	10	5	19	15	20	13	6	67	97	50	12
scigt025922	13	2	10	9	10	6	2	0	1	1	0	1	0	0	0	9	5	3	1	2	0	0	0	0	0	1	0	0	1	0	1	1	0	1	0	0	0	0	0	0	0	0	2	1	2	0
scigt003473	35	83	58	117	45	98	33	25	23	9	24	42	30	15	37	22	35	22	51	35	0	0	0	0	1	0	0	0	14	11	8	56	56	14	9	7	8	11	11	26	15	8	20	6	6	5
scigt018094	23	34	30	25	22	7	8	15	19	25	22	53	18	22	20	63	48	7	25	102	4	6	1	1	1	1	2	2	0	0	1	3	6	0	4	3	1	12	6	6	11	3	17	13	6	8
scigt016912	1	0	1	3	4	7	10	5	7	17	22	15	13	3	2	2	5	0	6	10	29	27	17	10	18	6	9	12	10	19	7	11	11	5	5	3	0	4	2	0	0	4	0	1	6	8
scigt022125	25	18	31	32	22	29	21	7	17	9	5	11	17	7	5	26	21	11	11	26	21	10	6	5	19	8	5	14	8	2	4	9	7	1	0	2	2	5	0	2	7	0	3	3	3	1
scigt019886	0	1	1	0	0	1	0	0	1	0	6	0	0	1	0	0	2	0	0	2	1	0	0	1	0	0	0	0	1	0	0	2	4	0	1	0	0	0	0	0	0	0	0	0	0	0
scigt023659	184	995	249	292	122	327	195	268	350	474	359	473	620	305	274	398	325	66	132	392	49	52	91	108	134	62	73	100	190	395	252	806	823	89	84	103	120	83	50	68	64	52	68	68	39	60
scigt017672	6	13	10	19	10	15	6	12	22	29	24	42	33	10	7	9	14	5	4	20	18	13	29	31	34	11	9	12	17	19	7	20	25	10	17	8	20	12	2	10	8	3	7	12	5	4
scigt001988	14	14	6	4	1	2	2	1	2	5	2	7	6	5	3	8	1	0	1	18	0	1	0	0	0	0	0	1	0	0	0	3	3	1	0	0	4	3	0	0	1	0	2	0	3	0
scigt021448	2	2	3	1	4	0	0	1	1	4	4	9	3	1	2	2	0	0	1	3	0	0	0	0	0	0	0	0	0	0	0	1	0	0	0	0	0	0	0	0	0	0	0	0	1	1
scigt005642	198	209	252	274	270	354	212	306	350	357	209	363	303	172	270	300	290	237	236	483	217	163	56	55	64	65	69	76	117	195	95	154	240	350	195	305	138	368	246	284	304	253	270	114	147	134
scigt021796	0	0	0	1	0	0	0	0	0	0	0	0	0	0	0	0	0	0	0	0	0	0	0	0	0	0	0	0	1	0	0	1	0	0	0	0	0	0	0	0	0	0	1	0	0	0
scigt006417	401	543	388	643	473	864	353	617	937	880	564	956	649	326	416	470	452	302	396	879	404	386	180	161	291	192	272	259	429	537	373	687	756	800	409	594	357	701	441	487	686	489	562	425	602	378
scigt009470	1	0	1	14	19	12	22	86	102	44	22	6	12	0	0	4	0	0	0	0	0	0	0	0	0	0	0	0	0	0	0	0	0	0	0	0	0	0	0	0	0	0	0	0	0	0
scigt020594	12	4	4	4	7	11	13	26	8	7	6	12	5	4	5	11	8	6	5	50	40	41	33	32	21	8	10	8	7	7	9	48	52	12	34	20	26	26	18	18	11	22	15	9	14	21
scigt005267	152	163	200	338	223	300	150	239	268	222	198	279	177	100	119	155	97	177	162	331	183	139	297	335	245	88	89	122	126	162	78	126	169	290	155	200	182	177	127	116	147	136	164	106	181	97
scigt023469	189	325	100	220	201	248	237	282	461	273	119	506	204	224	152	213	260	172	220	261	154	133	147	148	126	62	57	124	119	185	148	280	330	267	24	58	28	46	44	47	87	33	32	33	50	21
scigt013869	97	235	119	144	100	202	136	200	311	448	342	569	330	274	199	149	108	87	87	149	62	49	68	43	93	44	58	69	123	103	71	207	205	84	70	89	88	188	90	128	128	103	134	72	76	71
scigt023946	0	0	0	0	0	0	0	1	0	1	0	0	0	0	0	0	0	0	0	0	0	0	0	0	0	0	0	0	0	0	0	0	0	0	0	0	0	0	0	0	0	0	0	0	0	0
scigt018222	1	6	5	3	0	3	5	3	2	3	0	6	1	0	4	1	3	3	1	12	8	3	0	0	3	0	2	1	0	5	1	7	2	1	14	15	10	18	10	8	10	11	10	5	6	6
scigt024107	91	202	108	178	128	223	105	182	220	218	138	242	209	76	95	134	118	112	134	252	326	285	758	756	499	198	192	285	260	277	153	265	305	152	133	92	116	123	92	79	104	70	91	91	74	66
scigt008311	116	197	201	157	84	199	101	221	247	192	130	154	136	55	129	246	291	151	101	241	0	0	1	0	10	17	30	39	83	122	100	229	215	38	35	59	29	37	57	53	57	20	50	18	25	9
scigt025870	0	0	0	0	0	0	0	0	0	0	0	0	0	1	0	0	3	0	0	0	0	0	0	0	0	0	1	0	0	0	0	0	0	0	0	0	0	0	0	0	0	0	0	0	0	0
scigt013618	0	0	0	4	1	10	16	2	13	1	0	3	1	0	0	0	0	0	0	0	0	0	0	0	0	0	0	0	0	0	0	0	0	0	0	0	0	0	0	0	0	0	0	0	0	0
scigt006149	14	11	28	18	34	11	9	11	7	24	26	36	40	5	11	22	6	2	6	8	12	5	5	5	9	7	3	4	3	7	9	2	2	0	0	1	0	0	0	0	1	0	0	1	1	0
scigt016080	134	320	175	207	117	280	155	201	271	215	173	210	122	148	155	210	169	83	148	360	158	156	553	574	478	204	195	254	257	291	195	341	387	349	122	137	76	141	67	88	108	78	79	56	82	71
scigt010142	79	231	122	175	65	166	94	94	120	81	69	102	59	47	76	81	46	50	48	75	20	12	12	10	26	26	28	29	175	75	85	102	86	60	4	11	9	4	3	7	4	4	8	5	6	2
scigt013566	0	1	2	1	2	1	0	0	0	1	1	1	1	2	0	0	1	0	0	3	1	1	0	1	0	1	0	0	0	0	1	2	4	1	0	4	0	3	2	2	1	1	1	0	1	0
scigt021835	0	2	0	1	2	1	1	0	0	0	0	0	0	1	0	2	1	0	0	1	0	0	0	0	0	0	0	0	0	0	0	3	0	0	0	0	0	1	1	2	0	1	1	1	1	0
scigt002244	3	1	2	0	1	2	1	3	2	0	0	2	1	0	2	1	1	2	2	5	0	0	0	1	1	0	1	0	1	3	1	4	2	1	0	1	1	0	2	0	0	0	0	0	0	0
scigt021892	4	3	3	6	3	4	5	1	4	10	0	11	5	4	1	6	9	4	7	7	0	0	1	1	1	0	0	0	1	6	0	9	7	5	1	1	1	1	0	1	2	0	0	2	0	3
scigt013056	24	21	25	33	43	53	16	31	41	60	41	78	42	21	10	33	20	11	29	26	15	14	13	13	30	11	21	32	18	24	14	24	30	6	4	6	3	4	0	1	4	2	1	1	1	0
scigt014816	18	41	36	35	21	41	19	42	59	109	96	136	72	71	40	31	24	20	26	47	18	23	8	9	25	24	19	31	36	33	27	47	60	17	9	18	16	12	10	14	13	8	14	4	6	6
scigt010317	0	19	19	19	0	21	2	7	3	26	0	5	19	0	1	15	14	0	0	21	9	9	5	0	0	0	3	0	0	0	3	8	3	3	25	13	8	15	7	26	24	9	14	14	14	7
scigt023460	74	321	106	148	97	191	91	135	208	227	112	183	179	94	79	123	81	46	61	126	15	8	28	40	99	58	64	54	212	208	140	262	287	115	64	67	46	74	35	57	52	38	49	31	49	43
scigt001712	4	5	6	9	4	12	31	85	94	144	135	124	119	41	32	3	16	2	6	22	32	28	111	128	24	2	14	5	3	3	0	14	20	75	2	3	1	9	1	6	6	13	4	6	4	16
scigt023638	142	18	168	317	384	331	121	21	37	32	30	39	10	4	10	80	26	3	16	48	4	2	0	0	0	0	0	2	0	0	3	1	2	2	1	2	1	4	1	0	4	1	2	1	1	1
scigt008825	66	231	83	118	69	148	86	111	150	107	98	159	145	92	118	150	96	58	45	129	68	93	54	52	107	102	113	110	259	265	191	481	510	143	198	225	153	304	158	216	259	213	198	137	147	118
scigt001795	49	146	34	94	37	125	92	169	142	314	206	390	219	284	95	108	69	42	61	162	203	193	113	136	72	39	40	63	68	82	46	152	150	41	17	25	28	36	11	20	24	25	28	21	32	24
scigt010107	0	0	0	0	0	0	0	0	0	1	0	2	0	3	7	18	7	2	0	0	0	0	0	0	0	0	0	0	0	0	0	0	0	0	0	0	0	0	0	0	0	0	0	0	0	0
scigt008269	40	43	37	80	70	149	111	137	192	154	98	149	169	31	39	54	50	62	38	95	39	44	18	14	25	10	17	25	22	25	17	14	26	50	31	47	26	30	16	19	18	16	23	27	28	11
scigt011834	0	0	0	0	0	6	9	308	239	727	719	866	917	321	112	31	46	0	0	0	0	0	0	0	0	0	0	0	0	0	0	0	0	0	0	0	0	0	0	0	0	0	0	0	0	0
scigt001873	745	1459	1215	1093	476	1052	560	835	1036	1048	719	1073	723	507	606	626	589	411	493	722	287	240	315	298	464	318	312	302	764	746	462	655	699	482	525	628	548	827	559	763	705	547	892	465	488	369
scigt002400	0	0	0	0	0	1	0	0	3	0	0	0	0	0	0	1	0	0	0	1	1	1	0	0	0	0	0	0	0	3	2	0	0	1	0	0	0	1	3	0	2	2	2	0	0	0
scigt000900	490	1057	530	644	360	799	386	646	970	888	565	1131	806	389	581	1014	1023	439	567	630	7	3	12	12	133	143	147	128	502	571	464	1057	1111	449	225	341	144	416	299	296	492	238	256	140	203	180
scigt022288	31	92	66	56	31	62	41	56	67	88	45	82	61	35	30	56	51	19	26	42	3	5	26	19	35	22	36	20	54	66	38	108	137	50	37	48	29	55	20	47	43	27	48	20	32	27
scigt007236	120	382	136	167	97	241	133	156	309	263	137	238	270	109	159	195	181	85	112	169	13	12	43	42	55	62	63	62	176	177	111	303	324	63	47	75	52	94	58	77	90	68	87	44	71	43
scigt000303	5	5	5	7	18	11	12	31	62	46	33	44	36	14	19	21	34	2	14	59	1	1	0	1	2	6	3	1	3	17	3	31	38	51	31	43	14	179	67	56	124	125	89	54	61	63
scigt014016	0	0	0	0	1	0	0	0	0	0	0	2	0	0	0	0	0	0	0	0	2	0	1	0	1	0	0	0	0	0	0	1	0	0	1	0	0	1	0	0	0	0	0	0	0	0
scigt014074	0	1	0	0	2	1	0	3	2	1	2	3	3	1	0	1	1	0	0	3	0	0	0	1	0	0	1	0	1	1	0	7	3	2	4	0	3	1	1	2	0	1	1	0	0	3
scigt008929	3	2	3	2	2	68	1	3	9	0	1	11	2	3	0	2	4	1	7	12	0	4	15	9	14	4	3	0	0	8	6	19	22	6	3	53	58	49	51	88	47	16	45	27	12	3
scigt022265	0	0	0	0	1	0	0	0	0	0	0	0	0	0	0	0	0	0	0	0	0	0	0	0	0	0	0	1	0	0	0	2	0	0	0	0	0	1	0	0	0	0	0	0	0	0
scigt004293	34	9	55	68	91	78	23	2	7	11	3	13	10	5	1	30	11	2	6	34	1	0	0	0	0	0	0	0	0	0	0	0	1	1	0	0	0	0	1	2	0	0	4	1	2	1
scigt003426	64	126	69	101	67	126	72	81	100	75	44	114	102	30	55	62	42	35	44	69	9	12	8	11	19	23	33	20	49	76	48	107	102	40	13	17	14	8	12	20	16	5	15	11	3	6
scigt014855	82	139	80	118	97	180	126	269	326	344	202	477	348	122	120	61	63	36	62	145	55	46	60	71	92	62	66	87	108	109	95	158	203	241	86	65	87	148	70	68	96	81	89	84	107	70
scigt013195	21	26	16	17	12	21	8	7	11	13	17	17	11	6	13	18	10	7	11	22	8	5	18	18	20	6	11	14	3	7	6	14	27	15	1	5	1	3	0	0	1	0	1	0	1	1
scigt026133	115	38	155	237	291	230	79	19	34	30	12	23	5	5	5	47	12	5	7	43	5	2	2	2	0	1	1	0	2	0	0	0	0	2	0	0	0	0	0	0	1	0	4	1	1	1
scigt017101	0	0	1	0	0	1	1	42	13	72	121	132	92	64	27	3	2	4	0	2	0	0	0	0	1	0	0	0	0	0	0	0	0	0	0	0	0	1	0	0	0	0	0	0	0	1
scigt022277	52	60	34	58	57	69	53	51	74	70	65	94	64	38	19	18	21	27	19	71	32	24	13	14	56	12	17	17	47	35	19	28	42	21	19	25	21	14	14	14	22	21	29	24	25	16
scigt021304	6	6	3	3	2	0	5	4	5	0	3	0	3	3	1	7	0	3	2	9	7	5	6	2	4	3	0	0	0	3	1	5	3	9	0	0	4	8	2	1	6	0	0	3	0	3
scigt017622	3	2	1	1	0	2	0	2	2	1	1	0	0	1	2	2	2	0	0	7	6	2	82	96	107	14	17	37	9	8	10	3	9	2	10	6	3	1	0	0	3	1	0	1	0	0
scigt022033	72	153	92	70	80	156	138	199	236	250	161	164	140	64	74	108	119	86	65	116	21	18	336	321	120	47	55	67	90	186	80	225	245	75	45	28	24	51	38	23	44	25	27	40	22	24
scigt010412	0	0	1	0	2	2	0	3	2	2	2	2	1	0	0	0	1	0	0	1	2	0	0	0	0	0	0	0	0	0	0	0	0	0	0	0	0	0	0	0	0	0	0	1	1	0
scigt018219	8	7	7	12	9	12	16	10	37	21	35	35	19	16	6	9	20	6	5	15	0	0	0	0	0	0	0	0	0	5	5	22	21	20	5	4	4	14	7	9	15	5	8	10	13	11
scigt001041	51	118	71	88	41	114	76	137	175	192	113	176	113	80	106	76	76	117	115	276	118	91	71	74	139	170	213	71	83	129	92	183	219	67	14	52	14	17	21	28	29	17	21	12	22	9
scigt011239	206	346	204	344	240	383	182	269	392	377	250	445	260	194	160	229	213	139	142	236	87	88	65	61	96	84	71	90	133	292	129	218	251	230	120	204	180	177	132	160	179	110	209	101	114	80
scigt012623	123	169	137	180	133	260	155	201	328	500	330	688	344	333	167	138	142	93	84	199	112	85	72	96	181	86	95	120	158	102	81	120	151	81	54	65	61	60	42	53	41	39	63	29	44	38
scigt014145	0	0	0	0	0	0	0	0	0	1	0	0	0	0	0	0	0	0	0	1	0	0	1	1	1	0	0	1	0	0	0	1	1	0	1	0	0	0	0	0	1	1	1	0	0	0
scigt015964	56	78	50	69	52	84	40	66	88	73	67	78	67	28	40	56	36	39	40	92	38	44	18	17	41	21	16	18	43	54	32	39	32	55	18	23	24	9	12	14	19	6	13	6	7	8
scigt001838	23	53	32	39	18	58	23	39	43	63	38	56	42	15	26	27	28	19	24	38	24	23	43	35	53	24	21	34	34	53	29	44	49	33	13	18	10	7	5	14	9	5	13	7	5	7
scigt022625	140	163	143	197	163	198	106	133	157	108	102	172	142	70	85	103	80	72	101	166	63	54	30	42	64	49	51	46	72	122	66	89	110	69	44	55	51	34	46	27	38	17	40	35	33	18
scigt013114	0	5	5	3	0	1	0	1	0	4	0	2	2	0	1	0	3	0	0	1	1	4	4	1	5	1	0	0	0	3	0	5	9	1	1	0	1	1	0	0	1	1	0	1	0	0
scigt010164	35	26	52	52	56	100	66	98	142	254	184	341	181	239	84	64	48	25	23	87	102	69	214	213	89	29	29	43	33	41	28	27	36	23	4	10	9	3	9	3	13	5	0	6	4	8
scigt014329	3	2	1	1	0	1	2	4	8	7	4	5	3	1	3	1	0	3	0	5	0	1	0	1	5	11	14	3	1	1	6	8	3	1	0	0	1	0	0	2	0	2	0	0	2	0
scigt005222	31	60	46	63	49	84	66	95	119	134	81	172	178	35	42	39	32	23	26	74	68	73	71	80	61	16	16	32	36	47	19	44	44	24	14	27	23	20	21	10	19	16	17	13	11	19
scigt022340	85	44	106	100	100	147	68	26	60	49	15	90	40	31	28	61	64	22	24	61	0	2	12	8	9	1	0	0	13	4	6	4	4	2	2	1	1	1	4	0	2	0	5	5	3	2
scigt008138	34	37	30	54	37	49	36	47	93	56	40	71	42	30	31	40	33	37	34	71	69	54	36	32	56	38	37	40	33	42	29	64	70	49	86	65	66	76	57	50	58	63	68	54	60	47
scigt018399	107	110	95	165	125	264	163	161	266	220	170	234	188	90	98	112	120	90	92	217	86	79	109	143	162	69	86	106	90	102	67	131	150	112	22	50	10	49	27	18	37	30	12	9	17	13
scigt015991	181	503	189	222	128	282	184	310	455	492	516	629	462	266	314	333	339	161	131	263	208	181	187	197	210	121	93	116	233	256	195	544	492	86	83	92	80	102	43	71	66	48	58	41	42	35
scigt018811	0	0	0	0	0	0	0	0	0	0	0	0	0	0	0	0	0	0	0	0	0	0	0	0	0	0	0	0	1	0	0	0	1	0	0	0	0	0	0	0	0	0	0	0	0	0
scigt006391	9	0	7	22	33	37	28	3	4	6	3	4	0	1	3	5	2	0	0	5	1	1	1	0	0	0	0	0	4	0	1	0	0	1	0	0	0	0	0	0	0	0	0	0	1	0
scigt010735	1	3	4	1	1	2	0	2	0	9	2	6	8	0	2	5	4	1	0	4	0	0	0	0	0	0	0	0	0	0	3	4	6	13	1	0	0	1	0	0	0	0	1	1	0	0
scigt007788	11	31	11	26	12	19	8	24	29	26	9	25	21	4	10	8	21	5	6	12	20	13	18	24	10	13	9	7	26	34	11	34	28	15	0	17	12	7	8	6	8	3	12	10	3	8
scigt022955	7	9	1	22	8	64	74	327	327	489	620	744	638	349	46	137	141	115	130	84	101	81	9	8	37	15	15	15	6	0	0	3	5	0	0	0	0	3	0	0	0	1	0	1	0	1
scigt006565	4	3	3	4	1	5	3	7	2	4	2	5	5	5	3	5	2	0	2	0	0	6	5	2	10	3	4	13	3	0	5	6	0	5	12	27	14	16	1	9	1	12	11	5	9	23
scigt025810	0	0	0	0	1	0	0	2	0	0	0	0	0	0	1	0	0	0	0	0	1	0	0	0	0	0	0	1	0	0	0	0	0	0	0	0	0	0	0	0	0	0	0	0	0	0
scigt009220	413	1018	575	610	503	736	396	508	785	958	716	1075	753	431	401	519	448	348	421	681	499	410	533	554	784	340	318	442	626	534	389	751	781	434	213	213	242	238	128	170	202	132	183	237	227	191
scigt001170	204	267	194	348	286	476	297	451	508	633	490	755	568	226	230	209	177	199	214	393	167	149	103	99	165	80	89	93	132	149	112	178	187	391	94	107	110	133	93	93	122	104	138	98	133	77
scigt000377	16	21	21	16	18	12	11	24	28	24	22	30	31	9	17	17	13	11	12	16	10	6	5	7	6	4	6	10	14	18	14	15	14	2	7	16	9	14	4	15	4	6	7	6	8	3
scigt000362	38	101	34	50	40	68	47	68	89	156	99	166	124	80	38	40	21	24	22	53	23	16	21	24	37	21	27	23	63	49	33	58	62	31	17	21	33	36	28	36	34	12	36	23	20	9
scigt019604	2	0	0	0	0	0	1	0	0	0	0	0	0	0	0	0	0	0	1	0	1	0	0	0	0	0	0	0	0	0	0	1	1	0	0	0	0	0	0	0	0	0	0	0	0	0
scigt018428	569	880	627	792	658	948	551	713	1027	1049	697	1207	747	542	412	566	504	345	387	997	534	495	566	548	478	240	262	336	390	547	349	952	1006	455	650	591	673	893	504	659	659	554	778	429	404	375
scigt015209	746	1994	877	1306	741	1508	763	1174	1739	1323	1055	1678	1336	731	953	1080	914	548	756	1437	524	436	595	606	949	655	665	701	1706	1365	1035	1875	1982	1154	552	574	655	649	377	682	657	455	592	494	606	433
scigt000924	20	3	6	15	12	2	7	5	7	14	11	17	5	2	3	10	9	5	9	8	0	0	0	0	3	0	0	0	6	0	0	1	0	0	0	0	0	0	1	0	0	0	1	6	1	0
scigt010449	1	4	3	5	9	10	3	7	19	17	25	24	23	6	5	4	2	4	2	6	4	2	2	3	5	5	2	10	5	6	2	4	7	4	0	1	0	0	2	0	1	0	0	0	1	0
scigt011016	9	7	6	29	9	13	8	13	21	7	23	42	6	10	14	11	5	1	1	3	0	0	0	0	1	2	4	0	5	2	4	7	11	7	7	9	13	11	16	14	6	9	13	17	25	4
scigt000987	29	86	36	30	21	52	27	39	75	56	33	62	49	21	29	67	39	29	41	50	8	5	17	23	18	18	25	14	28	40	32	87	96	20	9	14	7	15	12	10	19	7	9	9	7	2
scigt011953	0	0	0	0	1	0	0	0	0	0	3	0	0	0	1	0	0	0	1	0	0	0	0	0	0	0	0	0	0	1	0	1	0	0	0	0	0	0	0	0	0	0	0	0	0	0
scigt001309	266	733	360	452	270	514	283	411	596	647	390	617	604	227	239	369	324	170	246	407	89	78	742	755	1049	381	387	633	613	521	378	433	482	136	69	100	102	51	27	61	31	34	52	31	31	19
scigt013417	3	3	5	3	8	3	0	1	1	3	2	7	1	3	23	222	111	1049	932	79	40	47	18	7	2	3	2	3	1	1	2	0	1	0	0	0	0	0	0	2	1	0	2	1	1	0
scigt022390	0	0	0	0	0	0	0	1	1	1	0	0	0	0	0	0	1	0	0	0	0	0	0	0	0	0	0	0	0	0	0	0	0	0	0	0	0	0	0	0	0	0	0	0	0	0
scigt004583	97	170	110	135	76	148	86	185	236	332	250	423	322	218	165	195	153	80	84	188	68	86	81	80	77	43	57	66	97	195	111	287	293	76	82	74	51	114	37	64	74	82	59	49	59	38
scigt020679	397	1597	332	796	408	749	335	678	1032	534	392	670	477	364	536	375	334	450	307	843	1578	1438	4238	4596	1867	298	353	811	252	328	208	633	704	2909	781	1323	1414	1128	541	903	978	765	1074	1020	1395	989
scigt004949	26	77	23	28	24	34	13	30	32	26	19	52	39	15	23	14	13	17	11	25	11	4	2	4	10	5	12	16	24	24	21	37	23	19	8	10	2	8	4	6	7	6	6	3	7	5
scigt023893	0	0	0	0	0	0	2	89	75	240	305	586	305	250	55	6	19	2	0	0	0	0	0	0	0	0	0	0	0	0	0	0	0	0	0	0	0	0	0	0	0	0	0	0	0	0
scigt012606	39	19	49	56	74	69	38	38	53	88	55	88	74	45	35	36	31	24	34	69	37	27	22	20	28	13	23	14	23	37	26	23	26	25	13	24	23	18	5	23	5	11	14	13	18	11
scigt001788	140	210	161	207	147	232	141	180	282	270	209	362	279	96	120	183	159	150	180	288	170	151	130	168	218	105	108	126	163	220	98	193	191	196	80	102	106	85	56	60	79	65	86	61	77	50
scigt015177	53	57	42	54	47	83	56	204	163	602	430	926	476	496	309	145	130	28	47	131	170	172	218	190	229	116	154	190	128	156	82	102	125	89	22	45	28	10	7	11	8	10	10	18	10	8
scigt026203	0	0	0	8	2	1	0	5	0	4	1	2	3	5	4	5	4	11	49	277	546	557	183	215	86	11	21	46	6	9	9	15	15	6	6	5	11	4	8	1	7	1	2	6	4	4
scigt019836	8	26	12	37	21	40	17	47	99	228	116	182	174	76	56	45	55	42	28	111	4	6	5	13	2	2	5	0	5	13	2	45	43	46	9	6	8	19	20	16	22	14	17	25	16	20
scigt020188	0	0	1	0	0	0	0	0	0	0	0	0	0	0	0	0	0	0	0	0	0	0	0	0	0	0	0	0	0	0	0	0	0	0	0	0	0	0	0	0	0	0	0	0	0	0
scigt022771	182	308	225	304	229	324	194	292	385	459	330	589	370	256	236	293	249	252	218	415	231	210	174	170	194	100	96	153	217	244	140	307	318	246	121	142	181	107	77	87	122	93	129	86	123	52
scigt022223	197	391	208	258	193	325	205	355	503	540	453	605	502	197	173	203	152	177	187	400	191	163	142	159	247	158	150	149	226	252	183	353	380	172	135	166	179	172	107	167	158	91	159	101	120	75
scigt010504	34	244	45	73	39	68	13	67	136	77	49	111	79	49	69	53	64	18	19	54	68	51	1948	1963	1537	190	213	375	207	158	148	317	330	410	93	123	96	179	75	100	125	107	133	106	142	119
scigt000038	70	97	68	111	105	207	105	297	413	791	499	1726	722	735	177	141	125	40	30	100	27	34	83	51	80	19	31	28	53	56	30	66	72	47	45	50	49	38	35	32	35	38	52	53	49	20
scigt018584	64	85	75	63	46	110	76	79	126	78	53	82	50	41	48	66	56	42	62	105	136	128	56	66	105	44	63	68	84	54	38	91	91	20	15	26	34	24	8	18	16	14	24	19	26	7
scigt014428	77	125	118	84	79	101	64	138	150	173	94	166	95	48	82	89	109	67	143	343	117	117	310	348	318	114	119	148	92	211	98	154	217	115	117	159	148	83	59	68	74	41	78	67	28	47
scigt003906	10	22	21	17	14	18	18	44	34	32	20	18	18	11	5	8	14	1	18	20	13	11	22	19	15	13	9	12	19	11	7	15	12	10	5	7	8	3	1	5	5	3	9	3	9	1
scigt004292	9	18	11	15	10	14	17	24	28	59	33	52	36	34	16	15	25	10	8	20	28	18	111	116	113	50	43	74	40	63	38	32	51	19	17	16	22	8	4	5	5	6	12	12	3	12
scigt008539	0	0	0	0	1	0	6	14	46	16	5	2	7	0	0	0	0	0	0	1	0	0	0	0	1	0	0	0	0	0	0	0	0	0	0	0	0	0	0	0	0	0	0	0	0	0
scigt019265	23	22	23	30	29	64	29	37	45	66	49	84	58	24	18	31	28	20	18	45	40	41	45	26	37	13	13	16	28	25	17	20	30	12	7	13	10	10	8	4	9	4	12	5	7	5
scigt000279	182	265	162	234	154	327	183	301	399	501	325	508	361	201	201	223	203	180	186	377	261	239	285	267	267	152	169	180	267	348	202	286	309	239	161	170	117	153	82	90	100	93	118	97	125	98
scigt004478	0	0	0	0	0	1	0	0	0	0	0	0	0	0	0	0	0	0	0	0	0	0	0	0	0	0	0	0	0	0	0	0	0	0	0	0	0	0	0	0	0	0	0	0	0	0
scigt004599	0	2	1	1	0	0	0	1	0	0	0	1	1	1	0	2	0	1	0	1	0	0	0	0	0	0	0	0	0	0	0	1	2	0	0	0	2	1	0	2	0	0	3	0	0	0
scigt004904	0	1	3	2	3	0	2	0	2	1	2	0	0	1	2	6	2	12	21	18	11	11	10	8	7	0	3	4	2	1	0	5	1	0	0	0	0	2	0	0	0	0	0	0	0	0
scigt007304	41	70	51	50	40	73	27	55	42	79	42	60	68	14	24	53	21	24	38	45	52	52	38	48	63	36	28	43	57	58	38	50	48	20	42	57	43	33	28	48	43	23	57	33	38	19
scigt009035	46	64	59	61	71	108	60	78	94	138	87	135	108	34	55	46	33	22	34	68	40	34	80	84	61	39	38	38	62	66	45	59	61	27	28	43	28	40	29	48	53	27	52	33	38	23
scigt014435	27	41	26	36	23	64	24	40	64	90	48	88	59	45	39	15	24	10	26	58	54	45	132	135	123	21	29	58	30	42	26	18	29	84	11	7	11	19	9	14	7	14	13	17	15	23
scigt001843	10	18	19	21	15	24	17	9	17	28	33	52	35	11	6	5	19	9	18	54	12	17	17	14	20	7	3	15	18	22	9	18	17	16	7	7	7	4	1	0	4	3	4	4	2	0
scigt008773	56	79	45	60	44	80	52	70	81	100	56	86	84	34	34	62	66	39	78	57	64	59	72	88	104	49	46	78	72	58	38	69	76	47	18	30	24	9	12	8	23	10	13	16	10	12
scigt019761	1	10	3	4	3	2	1	1	5	3	1	0	0	0	2	2	5	2	0	1	0	0	2	1	0	2	3	1	5	12	2	11	16	3	0	0	0	0	0	0	1	0	0	2	0	0
scigt004054	7	0	14	7	8	23	23	9	14	25	2	14	29	7	17	13	7	1	12	9	11	8	27	28	6	4	9	7	10	7	6	22	22	10	4	9	3	6	3	3	5	4	4	3	4	0
scigt003240	304	558	374	316	255	360	211	314	625	458	300	429	297	134	169	277	147	171	169	356	84	90	52	35	139	108	103	98	155	254	112	160	194	90	167	189	169	255	178	261	231	156	305	133	142	103
scigt003091	39	45	41	45	38	70	50	75	93	163	116	190	115	67	63	12	31	16	29	136	167	140	236	259	233	105	89	158	97	124	63	76	89	43	20	31	10	20	8	6	10	6	8	10	5	9
scigt021668	0	0	0	0	0	1	0	0	0	0	0	0	0	0	0	0	0	0	0	1	0	0	0	0	0	0	0	0	0	0	1	0	0	0	0	0	0	0	0	0	0	0	0	0	0	0
scigt004971	226	570	300	396	237	480	289	404	510	374	267	489	332	210	227	262	244	163	173	430	264	267	520	501	429	243	309	284	459	504	328	515	584	364	128	198	176	113	74	95	128	75	105	97	132	66
scigt000567	14	22	10	15	4	24	9	9	23	41	35	55	35	12	14	9	6	6	13	18	4	4	23	31	48	21	5	14	25	16	6	15	21	6	9	6	4	5	4	10	9	2	7	0	7	1
scigt012223	44	20	24	92	31	100	48	112	123	252	100	144	157	71	59	130	221	6	43	69	3	2	15	18	23	11	8	10	40	94	32	68	74	35	30	32	45	15	10	8	20	16	19	17	16	18
scigt000743	59	69	22	98	64	96	35	80	103	70	54	96	85	46	63	61	33	31	26	79	5	13	38	32	19	13	9	17	34	51	32	72	49	82	46	44	54	61	39	67	53	42	88	33	67	32
scigt005223	1	6	2	2	0	2	0	2	0	3	2	1	1	1	1	5	5	1	1	6	5	9	138	149	125	130	111	163	72	78	20	21	11	5	0	0	0	0	0	0	0	0	2	2	3	0
scigt014949	88	199	108	127	98	196	120	309	341	725	658	1352	593	710	361	254	224	77	110	212	130	114	273	261	238	104	88	127	150	145	100	201	200	85	32	47	40	60	31	34	38	40	25	15	44	39
scigt005859	8	21	11	12	5	9	8	12	7	11	8	15	7	7	3	6	1	5	5	10	3	2	1	2	5	5	4	3	0	3	1	5	10	6	7	6	6	15	6	8	9	8	10	2	11	6
scigt024116	110	215	150	191	125	291	156	340	322	227	159	262	145	209	252	109	242	96	113	273	91	86	111	123	190	225	202	210	298	629	253	325	437	761	192	273	304	110	84	85	133	111	113	262	235	270
scigt003436	0	0	0	0	0	0	0	0	0	0	0	0	0	0	0	0	0	0	0	0	0	0	0	0	0	0	0	0	0	0	0	0	0	0	0	0	0	0	1	0	0	0	0	0	0	0
scigt026070	2	0	1	3	3	4	2	0	2	7	2	2	4	2	5	6	2	2	1	0	0	1	0	0	0	0	0	0	0	1	0	1	3	3	0	2	0	2	0	0	0	0	0	0	1	0
scigt012981	0	0	0	0	0	2	3	162	117	468	352	980	458	591	221	183	198	5	0	1	0	0	0	0	0	0	0	0	0	0	0	0	0	0	0	0	0	0	0	0	0	0	0	0	0	0
scigt006116	2	7	2	4	1	3	0	3	1	1	0	18	10	6	5	2	3	2	1	9	0	1	1	0	2	4	4	1	1	0	1	3	1	0	0	0	1	0	0	1	0	0	0	0	1	0
scigt019174	24	11	24	27	19	34	23	36	50	34	23	59	37	11	11	8	16	27	11	50	71	76	68	82	68	21	26	35	26	27	10	14	17	19	15	18	19	10	8	5	13	6	16	14	23	6
scigt005611	90	150	116	186	130	224	109	138	182	195	143	206	198	89	87	128	123	114	91	191	120	104	206	207	160	55	56	86	92	112	53	115	106	125	75	62	88	85	44	58	80	59	89	53	60	66
scigt000276	1	1	0	0	0	1	0	0	0	0	0	1	0	1	1	0	1	1	0	2	1	2	1	0	2	0	0	2	0	1	1	0	1	0	2	3	0	4	0	1	1	2	2	0	0	0
scigt015836	0	0	0	0	0	0	0	0	1	0	1	0	0	0	0	0	0	0	0	0	1	0	0	0	1	0	0	0	0	0	0	0	0	0	0	0	0	0	0	0	0	0	0	0	0	0
scigt008374	180	277	164	221	185	275	178	310	492	596	473	852	547	317	209	268	248	199	241	382	367	376	554	542	342	128	139	270	166	174	139	277	312	181	182	202	161	262	131	173	168	147	166	146	161	153
scigt005418	0	0	1	2	1	4	0	5	2	2	2	0	3	0	2	2	1	0	1	0	3	2	3	0	3	0	2	0	3	0	0	2	6	1	0	1	0	0	2	0	0	2	0	0	0	1
scigt008359	28	63	39	57	25	59	25	104	103	177	126	168	110	51	33	36	32	25	40	38	12	10	7	13	26	20	17	14	30	60	15	73	73	30	16	26	14	32	18	23	36	17	31	15	13	12
scigt022096	3	14	5	12	4	4	4	2	7	6	4	6	3	2	6	6	5	1	3	12	9	11	29	37	8	5	5	10	4	9	5	23	22	7	2	12	6	6	3	10	11	9	2	2	7	5
scigt003801	87	136	89	133	111	174	98	163	281	452	314	770	390	414	214	212	208	77	94	203	203	186	136	175	213	90	105	158	149	165	107	164	192	88	62	71	43	63	32	41	50	25	47	41	47	47
scigt009725	0	0	0	0	0	0	0	0	0	3	8	6	9	0	0	0	0	0	0	0	0	0	0	0	0	0	0	0	0	0	0	0	0	0	0	0	0	0	0	0	0	0	0	0	0	0
scigt019043	80	303	113	131	86	189	117	194	246	342	310	363	350	90	83	88	72	52	70	155	79	73	50	49	88	52	57	63	130	135	126	112	126	226	27	55	49	45	22	40	46	26	50	27	36	23
scigt005124	81	123	88	116	67	157	98	114	153	113	102	145	92	51	69	89	74	47	63	139	76	69	25	41	48	29	29	36	71	95	61	129	141	117	80	75	72	115	90	95	123	52	143	57	71	48
scigt012442	69	122	60	101	96	102	48	100	117	140	99	245	367	70	284	154	77	102	49	80	7	12	29	28	34	17	16	25	42	48	29	112	89	377	127	131	127	271	158	312	212	193	489	143	188	168
scigt025449	185	527	250	237	208	426	407	572	5676	777	709	526	141	917	3927	469	249	1701	2197	1310	48	38	76	109	12	27	23	34	20	95	63	236	238	2921	446	397	160	944	395	300	587	601	379	322	763	576
scigt003980	2	2	4	15	24	64	49	2	2	3	14	15	3	10	3	2	1	1	2	7	1	1	0	0	1	1	0	0	1	1	0	1	1	0	0	0	0	0	0	1	0	0	0	1	0	0
scigt009521	1	0	1	4	2	7	3	8	0	9	13	23	18	11	2	18	9	32	17	57	124	136	48	56	23	4	7	41	5	3	10	4	5	0	1	3	0	0	0	1	1	0	2	0	0	0
scigt019541	93	37	170	138	164	52	12	53	37	102	72	168	92	15	23	94	58	109	104	128	4	4	24	9	2	0	0	0	0	1	1	0	0	1	1	4	1	5	13	11	11	2	57	31	33	3
scigt017903	2	4	3	7	1	5	5	0	0	1	0	5	1	0	0	8	2	0	0	5	0	0	0	0	0	0	0	0	0	0	0	0	0	0	0	0	0	0	0	0	0	1	0	0	0	0
scigt001646	449	573	353	664	459	1239	688	1179	1403	1256	929	1469	959	887	888	803	1222	946	947	1230	165	160	1266	1297	1826	934	960	1080	1239	1591	898	1087	1414	1075	244	301	257	109	57	60	108	88	58	133	149	159
scigt023953	0	0	0	1	0	0	0	0	0	0	0	1	1	2	0	1	0	0	1	0	0	0	0	0	1	0	0	1	0	0	0	1	1	0	1	0	0	0	0	0	0	0	0	0	0	1
scigt016526	51	89	49	68	67	99	76	108	103	120	94	109	104	59	55	26	29	30	38	73	67	62	64	71	76	36	34	47	61	63	23	82	86	96	16	31	39	33	25	24	23	16	39	36	24	12
scigt013565	59	9	51	26	57	19	7	4	0	4	2	6	2	4	13	19	14	48	26	36	6	4	7	2	17	0	1	5	7	0	0	1	0	0	0	1	0	1	1	1	0	0	9	5	11	1
scigt015633	2	3	1	2	2	7	2	5	5	0	6	4	4	2	3	3	1	0	4	4	0	0	0	0	1	0	0	0	0	8	6	16	17	5	1	0	1	1	3	3	6	2	1	2	4	2
scigt023125	129	151	141	251	221	269	166	102	157	131	59	144	81	63	79	88	87	57	61	125	33	36	32	52	84	73	47	61	95	83	63	109	148	106	52	74	80	55	35	47	64	31	51	45	48	28
scigt021070	0	0	0	0	0	0	0	0	0	0	1	2	0	0	0	0	0	0	0	0	0	0	0	0	0	0	0	0	0	0	0	0	0	0	0	0	0	0	0	0	0	0	0	0	0	0
scigt014472	10	10	9	24	10	30	7	9	4	25	14	21	8	11	9	20	14	8	4	29	0	0	0	0	0	0	0	0	0	1	0	7	3	5	15	25	15	5	9	10	15	4	14	9	13	1
scigt007361	37	46	21	47	26	24	22	31	17	43	29	106	60	134	42	43	23	21	18	69	181	150	67	64	137	35	35	45	47	35	17	15	12	27	23	35	34	17	14	13	13	8	15	30	14	23
scigt023020	1	0	0	0	1	0	2	3	0	0	0	0	0	0	0	0	0	1	0	0	0	0	1	0	0	0	0	0	0	0	0	0	0	0	0	0	2	0	0	0	1	0	0	0	0	0
scigt024091	12	34	19	29	14	27	11	18	23	44	40	46	56	21	16	19	37	15	13	24	5	4	31	26	25	23	19	20	26	26	13	32	23	8	6	10	4	3	0	7	2	1	6	3	6	4
scigt016419	150	339	156	197	156	215	113	201	254	300	238	308	284	95	111	107	97	77	87	173	90	81	96	95	131	59	71	69	113	157	99	126	154	78	34	49	101	47	27	52	47	28	44	40	40	27
scigt015490	13	7	38	28	30	16	7	5	7	11	4	14	5	1	2	12	4	10	11	16	0	0	0	0	3	0	0	0	0	0	0	0	0	0	1	1	0	0	1	1	0	0	3	6	6	1
scigt017258	50	146	53	78	84	289	60	280	189	102	97	99	49	83	97	81	52	70	74	519	53	41	129	137	101	87	98	52	84	191	122	233	235	186	67	121	48	90	87	82	124	56	77	94	112	61
scigt002975	0	0	0	0	0	21	19	2	36	8	0	2	2	0	0	1	0	0	0	1	0	0	0	0	0	0	0	0	0	0	0	0	0	0	0	0	0	0	0	0	0	0	0	0	0	0
scigt003198	9	9	22	8	5	7	5	22	21	23	10	13	7	2	9	7	26	0	5	22	9	6	8	8	11	6	1	1	4	10	6	36	38	5	5	9	8	7	3	16	5	7	14	3	7	5
scigt005177	187	121	97	270	89	215	158	155	232	186	126	320	263	160	252	207	174	297	320	357	1	1	9	8	12	40	40	10	17	131	56	350	378	548	107	122	86	400	140	254	265	263	240	117	179	113
scigt017089	0	0	0	0	0	1	0	0	0	0	0	0	0	0	1	0	0	0	0	0	0	0	0	0	0	0	0	0	0	0	0	0	0	0	0	0	0	0	0	0	0	0	0	1	0	0
scigt011097	0	1	1	0	0	5	0	8	0	1	0	0	1	2	1	4	2	0	1	0	0	0	1	0	1	0	0	0	0	0	0	4	4	0	0	2	0	1	0	0	0	0	0	0	0	0
scigt022717	2	4	1	4	2	2	0	1	2	1	2	3	1	3	3	2	9	1	3	4	4	10	9	6	3	0	4	5	1	3	4	12	13	5	2	6	0	1	0	3	0	2	1	0	1	1
scigt019737	5	0	5	6	8	14	11	13	34	34	32	73	35	29	29	94	66	307	473	191	94	61	49	59	128	80	98	28	4	8	15	7	8	4	12	7	5	2	0	4	1	4	0	1	5	5
scigt022106	0	1	0	0	0	0	2	0	0	2	0	0	1	0	0	0	0	0	0	2	1	0	3	2	0	1	0	2	0	0	0	0	0	0	1	0	1	0	0	0	0	0	0	0	0	0
scigt024889	7	36	13	13	10	18	12	23	36	23	13	37	7	14	12	20	13	15	8	32	22	33	30	35	26	5	9	30	21	25	10	40	33	18	1	2	3	1	1	5	8	4	5	1	2	1
scigt014864	0	3	0	2	0	1	1	0	0	1	3	1	0	0	2	0	4	0	0	7	2	4	3	0	2	1	0	2	3	2	1	7	5	1	0	0	1	2	0	0	0	0	2	0	0	1
scigt025958	99	212	129	224	126	220	135	171	201	228	128	211	162	83	114	168	127	134	113	157	11	7	113	131	205	83	105	127	280	215	160	202	211	166	50	74	52	72	44	52	81	40	52	18	43	35
scigt013784	0	1	0	0	0	0	0	0	0	0	0	0	0	0	0	0	0	0	0	0	1	0	0	2	0	0	0	0	1	0	0	1	0	0	0	0	0	0	0	0	0	0	0	0	0	0
scigt001271	43	83	54	80	32	70	29	47	70	107	75	93	82	29	24	50	43	25	33	75	35	31	60	60	62	39	31	51	66	65	44	59	73	16	40	42	24	25	17	21	20	23	20	8	20	12
scigt008464	135	117	139	216	128	298	130	220	182	154	115	163	125	80	89	141	79	93	57	121	3	3	47	50	35	31	33	35	47	71	51	102	111	74	39	60	24	44	27	30	49	32	37	12	18	13
scigt006817	25	16	16	30	23	37	16	26	61	110	62	95	132	56	41	36	41	22	23	56	65	58	818	830	373	113	120	150	91	86	47	46	42	38	17	29	20	12	6	9	9	10	15	5	6	4
scigt025978	16	9	12	8	7	12	8	10	14	33	26	84	11	52	13	7	5	0	9	66	154	135	321	329	246	88	87	178	71	73	46	31	24	19	3	6	3	1	0	1	1	1	0	2	0	0
scigt002121	5	21	8	7	6	18	14	12	24	21	24	43	34	17	10	9	7	4	11	14	5	6	5	5	13	2	6	3	11	10	10	12	14	9	22	18	29	25	6	17	23	12	16	8	11	6
scigt000185	39	56	39	80	64	172	113	206	246	646	473	1016	409	658	203	156	99	59	42	136	52	49	27	50	52	22	28	35	52	49	29	44	67	24	35	38	24	37	20	25	20	21	26	20	13	14
scigt019613	200	270	203	298	186	367	211	401	532	391	223	346	373	154	177	220	233	194	177	385	247	207	680	622	456	242	231	302	359	491	264	285	375	358	120	125	190	99	69	65	118	72	107	88	95	75
scigt001253	3	4	3	4	4	8	9	43	40	110	117	110	128	16	6	2	5	3	3	12	2	2	85	92	83	49	54	52	58	64	41	57	82	20	22	20	17	18	3	4	8	11	9	16	20	9
scigt003728	0	2	0	0	0	1	1	0	1	1	1	0	0	1	0	0	0	0	0	0	0	1	1	0	0	0	0	0	0	0	0	0	1	0	1	0	0	0	0	0	0	1	0	1	0	0
scigt022936	1	10	1	2	2	2	3	3	5	4	5	3	1	0	1	3	4	0	2	1	0	0	0	1	5	3	0	1	2	2	2	6	9	4	1	0	1	3	1	1	2	4	4	2	1	1
scigt020482	110	141	110	122	87	174	82	133	165	139	108	159	128	61	65	92	30	39	68	129	71	61	103	98	116	59	43	74	106	106	72	138	164	56	34	45	57	27	16	15	30	12	31	23	19	30
scigt009351	31	44	39	41	39	63	38	39	62	36	21	40	49	28	34	26	35	22	44	77	23	31	320	321	411	161	169	195	178	193	136	91	113	108	24	72	21	10	12	11	11	8	6	6	6	12
scigt018118	0	0	0	0	1	0	2	0	1	0	0	0	1	0	0	1	1	1	0	4	0	0	0	0	0	0	0	0	0	0	0	0	0	0	0	0	0	0	0	1	0	1	1	0	1	0
scigt011726	39	4	73	359	582	592	398	73	122	39	27	47	18	7	11	68	16	0	10	33	10	12	9	2	6	0	0	2	30	2	0	0	2	1	1	2	1	4	1	3	0	1	4	1	2	0
scigt012611	0	0	0	0	0	1	0	10	6	11	19	44	28	64	51	28	44	1	1	0	0	0	6	4	0	0	0	1	2	0	1	0	1	0	0	0	0	0	0	0	0	0	0	0	0	0
scigt006990	4	3	2	2	1	2	2	2	1	4	5	4	0	1	2	1	2	0	1	4	2	2	0	1	3	5	1	0	2	4	3	5	4	2	4	1	3	0	5	3	3	2	5	4	2	0
scigt024785	30	50	25	43	38	62	25	30	77	62	65	66	74	17	29	45	43	12	16	138	93	87	321	304	186	76	67	128	41	51	50	96	110	43	7	21	8	12	7	4	10	11	6	7	3	2
scigt012024	426	1046	310	717	360	868	440	890	1241	1352	888	1270	2016	573	637	1079	693	181	325	1142	232	186	433	477	265	152	144	205	320	1336	775	4100	4134	450	399	380	488	469	233	348	312	333	376	299	275	251
scigt000788	6	91	7	17	9	8	7	5	9	17	15	20	14	9	5	12	21	0	5	42	33	24	157	167	173	27	18	61	32	64	62	149	181	11	6	16	13	9	7	11	7	9	12	15	10	3
scigt014303	49	165	78	124	79	143	89	142	185	292	286	511	247	340	115	139	156	60	94	173	373	362	245	253	242	83	120	148	113	126	81	114	146	97	39	63	51	47	28	40	39	32	28	34	45	26
scigt004521	83	156	111	208	102	244	116	117	120	146	81	151	130	64	81	113	62	69	46	121	0	0	2	1	2	24	25	9	98	109	117	298	294	113	13	19	14	12	14	15	15	13	14	13	6	3
scigt020710	48	71	95	96	90	192	112	141	183	211	148	266	157	91	67	75	55	35	28	90	17	18	14	14	21	18	28	27	38	63	24	60	88	27	23	28	31	28	26	23	35	27	21	18	26	19
scigt000907	1	3	0	4	2	7	2	0	6	2	6	4	5	0	1	2	0	1	0	2	3	1	6	11	2	1	3	1	6	0	3	3	5	2	0	0	1	0	0	0	0	0	0	1	1	0
scigt013032	0	0	0	0	1	0	0	0	0	0	0	0	1	0	0	0	0	0	0	0	0	0	0	0	0	0	0	0	0	0	0	0	0	0	0	0	0	0	1	1	0	1	0	2	0	0
scigt024502	42	92	56	63	53	107	60	93	113	159	144	204	136	126	93	122	108	67	86	137	101	130	64	51	76	34	29	47	42	75	36	72	104	54	40	60	26	47	27	41	49	29	41	24	34	25
scigt012374	67	254	45	95	63	280	245	143	463	129	173	251	144	80	85	237	145	106	110	207	1	1	3	3	6	3	4	3	8	2	12	78	60	194	173	148	122	390	274	358	284	306	375	196	354	182
scigt013842	65	254	157	158	73	111	60	53	106	74	72	106	36	64	62	63	16	43	9	63	45	36	19	24	34	32	43	32	107	58	62	131	159	53	80	121	83	102	84	175	110	62	154	47	89	61
scigt023945	2	0	0	0	1	5	0	2	4	0	3	3	1	0	2	2	2	2	2	1	0	0	0	0	0	0	1	0	1	5	0	0	3	2	1	4	2	2	3	1	6	1	5	2	4	2
scigt006111	0	1	3	0	1	0	0	0	0	5	3	2	7	1	1	2	10	6	15	6	26	13	7	7	14	6	7	8	2	1	0	4	2	1	0	2	0	0	0	0	0	0	0	0	0	0
scigt025721	37	80	36	48	19	48	31	32	69	59	71	60	43	28	43	43	51	14	23	65	25	22	31	33	102	48	28	36	45	80	40	248	292	43	27	22	28	41	23	19	17	25	16	11	19	10
scigt004428	1	5	3	3	2	14	5	0	25	40	22	1	5	0	2	3	0	3	0	14	1	0	1	0	3	0	1	0	1	5	0	0	1	0	0	6	0	8	5	8	6	2	5	1	2	1
scigt009668	2	3	1	1	0	4	2	1	1	1	4	1	4	0	0	4	0	0	3	4	1	1	1	0	0	0	0	0	0	1	1	1	0	2	1	5	0	1	0	5	1	6	11	1	2	3
scigt010259	127	33	110	211	208	464	287	356	637	1227	1151	1898	1047	594	292	71	76	16	72	302	6	7	64	54	35	3	6	11	9	4	11	11	8	0	0	1	0	1	0	2	1	1	1	7	0	2
scigt014965	29	63	30	49	28	60	39	80	126	164	113	175	186	74	47	59	53	18	15	54	23	20	43	41	42	23	17	27	32	22	25	33	35	52	7	12	7	2	3	6	6	8	13	8	3	3
scigt022154	36	154	38	49	34	63	22	42	101	61	39	87	60	54	49	57	60	15	27	61	1	0	40	42	69	35	28	45	56	75	38	270	262	97	36	56	46	83	48	36	73	37	55	44	68	49
scigt018728	0	0	2	4	3	0	0	2	2	2	2	2	2	0	2	0	1	2	3	0	0	0	0	0	4	1	2	1	3	6	1	3	0	1	1	0	1	0	0	0	0	0	1	1	0	0
scigt016167	70	275	110	192	142	215	110	293	471	363	179	385	396	202	224	420	322	77	164	254	36	35	37	36	36	24	19	40	42	289	94	452	439	228	269	232	296	404	168	206	279	180	219	161	196	241
scigt014384	229	314	234	255	187	405	240	501	676	808	802	1129	674	456	256	304	361	180	220	401	246	233	525	525	617	290	268	401	357	406	283	511	518	206	76	138	81	91	60	63	66	67	83	48	73	48
scigt003644	2	1	3	6	3	0	3	4	1	5	1	9	3	3	0	2	3	2	0	3	0	0	0	0	0	0	2	0	2	7	1	5	4	2	6	13	8	9	6	6	8	4	6	3	6	4
scigt006177	0	0	0	0	0	0	0	0	5	3	0	0	4	1	0	2	0	0	0	0	0	0	0	0	0	0	0	0	0	0	0	0	0	0	0	0	0	0	0	0	0	0	0	0	0	0
scigt020049	100	122	35	122	96	251	120	234	400	163	159	375	126	103	132	83	98	88	56	88	3	1	0	1	1	4	3	0	3	12	7	39	55	185	19	16	62	30	47	45	62	10	34	17	16	11
scigt001619	6	23	4	18	8	15	33	33	30	61	66	134	59	17	11	14	6	16	13	19	7	5	4	14	6	4	3	11	9	10	8	10	17	5	2	6	7	0	3	3	7	5	7	1	5	4
scigt001416	1	1	0	0	0	1	0	0	0	0	0	0	1	0	0	0	1	0	0	1	2	2	3	3	1	1	0	0	2	1	1	2	3	0	1	0	1	1	0	0	0	2	0	1	0	1
scigt021344	0	0	0	1	0	1	0	1	1	0	0	2	0	0	0	1	1	1	1	3	3	2	0	0	1	2	0	1	0	0	0	0	0	0	0	0	0	1	0	0	0	0	0	0	0	0
scigt007420	60	88	51	68	29	99	58	126	159	258	228	408	216	213	111	74	95	45	88	169	135	95	342	341	335	137	144	199	94	126	58	144	166	84	52	71	53	54	48	54	63	41	51	35	57	37
scigt017571	0	0	0	0	0	0	0	2	0	2	0	1	0	0	0	0	0	0	0	2	0	0	1	0	0	1	0	0	0	0	1	1	0	0	0	0	0	0	0	0	0	0	1	0	0	0
scigt014878	4	4	2	0	0	4	0	3	7	1	4	4	2	1	0	5	2	1	3	19	13	10	6	5	3	2	2	2	1	3	5	25	28	9	7	13	6	8	4	1	2	4	5	3	11	6
scigt015828	97	443	146	212	94	199	119	168	251	226	209	252	252	82	100	87	66	56	74	129	77	98	78	100	135	78	79	109	238	217	137	276	277	116	33	24	52	27	17	31	33	16	30	20	23	11
scigt014785	24	54	53	32	19	39	20	36	52	37	32	44	23	24	25	22	20	14	21	24	30	19	21	34	48	28	27	21	44	52	45	52	63	11	17	26	15	20	18	18	18	11	15	12	10	9
scigt023889	11	23	18	13	7	13	3	15	20	25	12	25	19	12	18	26	16	15	15	15	0	0	0	3	4	0	0	2	2	10	2	19	13	18	4	5	5	4	4	2	7	4	3	0	3	4
scigt019018	3	1	1	4	0	8	3	21	2	37	40	14	16	1	4	3	2	4	1	6	0	0	0	0	0	0	0	0	1	6	14	14	33	12	5	12	5	9	4	4	2	5	4	8	6	3
scigt003433	6	7	5	10	1	7	7	6	14	9	8	14	14	4	8	14	12	1	5	34	32	22	22	19	16	6	3	6	4	13	13	59	52	20	15	27	10	13	6	23	9	11	18	17	10	11
scigt018318	5	3	1	0	0	0	1	0	1	0	3	0	1	1	2	0	2	1	0	0	0	2	2	0	0	0	1	0	3	1	1	0	1	0	0	0	0	0	1	0	0	1	0	0	0	0
scigt001705	5	5	4	9	13	8	6	5	13	3	5	13	9	1	2	5	3	2	2	9	3	1	1	2	0	0	2	2	0	2	2	1	1	1	1	3	1	2	1	2	1	4	5	4	1	3
scigt009067	0	0	0	0	0	11	17	25	44	27	10	10	16	1	2	0	0	0	0	2	0	0	0	0	0	0	0	0	0	0	0	0	0	0	0	0	0	0	0	0	0	0	0	0	0	0
scigt012518	1	3	0	2	2	2	0	2	0	3	0	2	1	0	1	0	2	0	0	3	0	1	2	2	0	1	0	0	0	1	0	2	3	0	1	5	4	4	6	6	2	0	5	0	2	5
scigt007954	5	11	3	14	6	12	8	23	41	24	12	15	28	29	29	40	37	23	30	42	8	9	7	5	7	5	1	3	3	25	22	69	57	71	57	45	49	113	42	56	42	72	60	20	54	43
scigt024870	142	347	187	252	181	326	183	302	415	513	436	688	455	300	171	228	214	211	189	347	247	270	765	823	593	201	209	311	310	322	168	363	437	223	159	139	115	133	101	94	133	77	104	120	118	102
scigt013317	7	1	3	1	0	2	0	1	0	0	0	0	0	0	1	1	2	2	4	2	1	0	0	0	6	0	0	0	0	0	0	0	1	0	0	1	0	0	0	0	0	0	0	0	0	0
scigt002452	80	200	56	106	63	104	52	44	74	187	68	166	92	28	37	64	96	53	33	88	53	53	86	69	76	31	47	60	65	79	43	128	149	89	79	127	85	165	64	108	100	124	152	89	86	49
scigt017407	31	9	31	45	44	45	22	6	10	11	5	17	7	6	9	36	21	15	14	26	1	0	1	2	10	0	0	1	9	0	1	0	0	1	0	1	1	4	1	1	1	1	3	8	3	1
scigt020200	0	0	0	0	0	15	19	21	58	21	7	1	1	1	0	0	0	0	0	6	0	0	0	0	0	0	0	0	0	0	0	0	0	0	0	0	0	0	0	0	0	0	0	0	0	0
scigt008067	207	330	254	323	287	506	277	479	625	694	518	1031	746	471	389	391	337	405	457	698	567	509	233	216	260	200	184	232	315	334	249	539	603	631	210	281	202	279	162	172	252	192	287	226	276	164
scigt013052	1	1	2	0	2	5	0	6	6	1	2	11	8	0	1	1	1	6	6	4	4	5	10	5	5	0	2	2	3	0	1	3	2	1	1	5	4	6	2	1	0	0	2	0	0	2
scigt021124	146	244	208	214	211	312	167	227	332	254	231	326	280	108	135	174	138	85	114	281	180	123	90	70	97	81	67	72	96	137	84	206	247	319	196	193	139	462	194	298	245	284	343	188	219	209
scigt003125	0	0	0	0	0	0	0	0	0	3	0	0	2	0	0	0	0	0	1	0	0	0	0	0	0	0	0	0	0	0	0	0	0	0	0	0	0	0	0	1	0	0	1	0	0	0
scigt021695	207	478	235	354	235	482	229	317	455	350	204	443	305	163	222	285	295	256	283	345	65	55	139	163	195	122	146	154	271	335	215	368	402	213	48	77	53	65	50	59	94	39	69	51	53	29
scigt019384	38	52	43	38	19	40	50	52	64	47	48	103	65	21	28	35	62	30	34	264	81	74	121	123	87	44	42	60	30	43	41	171	206	46	31	74	42	40	32	33	24	26	37	37	25	21
scigt012297	7	0	5	7	2	0	1	0	1	0	0	6	0	0	0	5	5	1	4	8	0	0	0	0	1	0	0	0	3	1	0	0	1	0	0	0	0	1	1	0	0	0	1	0	1	1
scigt013501	16	18	7	23	46	144	122	200	298	352	459	425	510	116	57	132	96	10	22	185	284	246	392	369	338	98	102	213	70	43	26	38	30	38	9	19	16	5	1	6	9	6	4	2	2	6
scigt010435	7	201	22	19	21	250	75	85	80	65	80	117	88	70	125	79	40	28	58	64	63	41	9	10	18	5	7	5	11	20	42	88	85	132	102	37	37	216	83	62	104	213	78	32	53	39
scigt020600	0	0	0	0	0	1	0	50	24	132	167	373	159	70	35	7	5	0	0	0	0	0	0	0	0	0	0	0	0	0	0	0	0	0	0	0	0	0	0	0	0	0	0	0	0	0
scigt014021	10	9	7	14	15	14	13	20	20	45	26	59	29	16	7	8	8	5	6	20	16	12	7	3	9	3	5	5	3	11	2	13	12	4	10	15	15	8	6	6	5	6	9	6	8	5
scigt009907	97	227	97	112	84	170	99	159	241	395	334	556	300	324	155	163	138	110	148	143	59	70	118	107	168	97	93	129	148	145	98	107	132	56	46	68	54	57	32	45	37	30	37	41	38	32
scigt008459	26	42	19	35	20	54	26	42	39	37	35	46	33	25	34	35	37	19	29	65	2	8	270	204	246	111	95	159	135	183	159	112	120	41	13	31	19	9	7	12	9	14	6	5	8	4
scigt010889	26	32	6	35	10	37	20	26	35	46	18	47	14	29	10	21	21	17	19	103	126	118	81	85	206	53	55	113	98	141	107	84	102	110	18	33	19	14	5	7	3	3	3	9	4	4
scigt003132	0	0	0	0	0	1	0	0	0	5	3	1	3	0	0	0	0	0	0	23	120	87	1477	1587	1921	662	697	804	467	1239	384	455	673	349	34	134	53	0	0	0	0	0	0	81	57	87
scigt014892	41	126	80	113	80	91	64	102	142	185	97	199	114	75	65	71	38	50	32	60	42	31	38	25	47	22	25	44	81	60	45	77	59	29	35	40	43	36	17	29	43	21	31	15	19	17
scigt020662	8	6	4	2	15	24	14	17	21	28	22	42	21	13	14	5	7	5	6	24	8	4	3	4	7	6	3	1	5	4	1	5	3	8	6	10	9	7	6	7	3	9	3	5	3	5
scigt014085	31	72	41	56	28	87	42	70	100	70	54	104	80	59	56	44	79	18	40	80	117	110	148	142	183	118	141	164	143	154	103	122	137	83	18	27	22	18	7	8	15	23	19	13	32	11
scigt006875	338	687	513	558	480	549	317	428	578	529	381	712	471	226	226	227	216	211	238	418	57	40	139	126	204	81	73	109	207	377	236	275	310	743	179	233	295	116	84	128	111	71	174	85	98	58
scigt018376	136	350	162	149	87	132	64	121	163	180	136	203	92	89	122	178	145	42	73	158	48	53	164	143	273	161	168	183	232	289	179	420	432	95	265	457	310	244	132	193	227	117	158	102	108	91
scigt005357	92	179	73	95	52	117	84	100	118	111	98	150	94	47	73	78	54	26	36	82	1	1	2	2	16	39	19	30	83	101	68	190	205	24	23	33	30	47	17	35	35	15	30	13	12	17
scigt013276	176	396	274	454	323	511	250	319	383	338	197	363	248	152	233	240	231	200	248	411	235	225	147	188	264	128	139	195	292	299	177	312	338	282	108	155	135	146	102	130	135	92	177	88	94	65
scigt007573	2	15	2	2	4	2	0	5	0	0	2	0	1	0	0	1	1	1	9	3	1	4	1	2	0	1	0	0	2	2	0	2	2	5	2	12	1	5	2	5	0	7	9	1	5	1
scigt005728	6	5	7	8	6	7	3	0	7	5	7	11	12	3	7	7	7	2	5	8	8	4	6	8	7	8	10	10	18	6	8	22	24	4	3	11	2	7	12	4	13	5	2	1	1	4
scigt013404	56	74	43	80	70	121	70	150	130	228	142	216	180	54	47	61	43	42	32	46	42	26	35	46	68	29	35	38	72	63	37	53	47	30	35	50	42	37	31	27	23	20	31	27	22	9
scigt024486	170	285	167	268	175	328	174	327	337	239	183	326	210	103	151	148	133	113	108	258	281	232	233	247	256	146	133	166	225	214	160	343	336	330	152	167	197	183	98	113	142	98	162	146	145	106
scigt001801	76	102	63	128	47	278	142	103	80	122	67	165	106	179	79	52	187	33	84	295	0	0	0	0	0	0	1	0	5	3	3	16	23	59	3	6	7	12	8	7	8	2	7	9	4	7
scigt005414	6	23	17	23	12	25	10	24	30	37	25	25	35	8	18	8	6	5	10	11	9	12	29	37	24	13	15	8	9	16	6	11	6	13	3	6	5	0	0	2	3	2	2	5	3	0
scigt021262	0	1	0	0	0	0	1	2	1	2	0	0	0	2	0	0	0	0	0	0	0	0	0	0	0	0	0	0	0	0	0	0	0	0	0	0	0	0	0	0	0	0	0	0	0	0
scigt024018	0	1	0	1	0	1	1	3	0	2	1	8	1	0	1	1	1	2	2	6	5	1	8	18	6	0	0	3	0	0	1	4	6	1	1	0	1	2	1	0	1	0	0	1	0	1
scigt004885	194	250	195	334	149	342	170	274	293	370	223	328	290	164	228	294	204	134	164	218	1	0	76	69	94	64	71	63	135	219	126	388	405	250	204	182	153	470	269	304	326	314	356	171	180	192
scigt002375	25	35	25	30	31	55	27	43	69	39	30	41	25	29	51	24	43	15	30	83	61	78	375	399	312	174	183	212	146	175	92	118	142	137	62	98	46	45	23	22	30	35	23	77	44	51
scigt007922	0	5	4	2	1	0	2	0	0	5	0	3	1	0	1	0	0	0	0	3	0	0	0	0	2	1	0	4	0	0	0	3	0	3	1	1	0	0	0	0	1	1	0	1	3	0
scigt009123	100	189	158	187	175	188	90	92	118	178	85	166	134	59	75	150	105	71	83	139	69	43	40	50	142	64	84	73	122	121	76	107	158	79	109	129	94	175	126	185	141	115	196	94	90	75
scigt020334	107	311	157	229	96	234	122	258	290	262	145	279	206	99	133	190	138	142	141	172	56	47	32	37	72	84	79	66	127	145	84	198	195	132	37	58	111	50	38	79	59	33	87	35	34	20
scigt014130	17	17	15	15	3	5	5	8	10	11	4	9	11	3	7	10	12	1	1	4	0	0	12	12	59	59	48	41	62	66	42	25	25	27	3	18	6	1	2	1	2	2	1	0	1	1
scigt013411	11	60	42	20	38	28	14	61	38	59	41	56	23	13	35	88	74	20	38	25	2	1	38	55	23	20	19	17	35	29	21	44	51	35	21	36	31	50	21	15	23	41	40	33	46	29
scigt009886	3356	14494	4512	6068	3156	7530	3007	4693	6150	6183	4561	6669	4967	3451	4554	5713	4781	2207	3169	4795	31	33	24	27	129	187	175	159	4051	3913	3612	9764	9708	2024	1556	1637	1311	3718	1974	2506	2816	2093	2318	1550	1739	2021
scigt018949	171	290	219	247	202	311	165	241	276	383	265	485	291	173	173	236	223	123	140	234	113	127	96	97	173	88	88	108	151	178	111	157	167	81	50	67	59	34	24	40	36	30	38	39	38	20
scigt013215	18	58	17	38	22	53	30	44	72	45	32	48	46	22	33	36	50	58	44	54	84	71	163	145	156	44	31	89	59	48	25	60	77	46	8	12	14	4	5	7	14	14	8	6	10	3
scigt009333	91	82	106	136	115	158	89	151	171	174	110	187	144	72	105	68	99	82	77	197	101	97	37	44	45	42	38	30	85	93	43	70	86	99	221	231	183	196	117	148	144	129	160	134	133	102
scigt000013	1	0	0	5	2	4	6	13	21	8	2	3	0	0	3	2	6	5	7	9	4	2	1	1	0	0	0	1	0	0	0	3	3	0	0	0	2	1	0	0	0	2	2	0	1	4
scigt006549	44	93	58	69	57	111	74	86	148	162	111	181	128	87	70	80	72	43	64	132	115	114	187	198	124	43	59	84	85	61	34	100	95	69	35	41	30	41	17	30	39	21	33	23	20	21
scigt018180	48	162	64	74	49	115	53	101	99	151	98	106	86	43	55	79	69	29	44	55	5	3	33	34	53	44	49	41	90	102	79	152	162	47	27	44	36	39	19	36	26	18	25	17	23	24
scigt021558	50	135	60	110	78	165	74	94	121	92	47	71	67	24	41	36	23	19	28	49	25	27	18	8	22	23	17	26	60	30	32	44	40	31	21	14	37	34	13	18	22	27	16	17	11	8
scigt000523	52	252	85	102	75	137	56	93	127	96	95	160	118	47	54	85	98	33	59	169	120	98	168	213	188	83	74	98	109	112	110	191	190	86	16	24	10	14	12	14	18	12	14	8	18	20
scigt018805	1	1	0	0	0	1	0	1	0	0	1	2	0	0	0	0	1	0	0	0	1	0	0	0	0	1	0	0	0	0	2	0	3	0	2	1	0	0	0	0	0	0	0	0	1	0
scigt020277	115	185	112	138	150	214	141	204	341	450	380	455	412	81	99	120	113	86	91	210	131	147	224	208	215	84	87	124	129	170	123	269	311	100	73	99	77	122	47	69	86	61	73	51	73	50
scigt012354	131	306	162	144	103	208	145	181	296	318	250	346	286	97	132	123	104	84	103	258	240	231	308	329	334	141	157	220	176	209	97	269	235	189	96	134	122	137	66	138	89	100	127	82	89	78
scigt007377	24	16	9	34	15	31	20	29	36	33	24	35	20	36	31	26	30	35	41	173	331	275	259	244	96	25	24	57	44	52	39	21	37	73	12	22	22	11	5	2	9	8	0	2	6	6
scigt021745	38	41	23	39	32	30	23	31	34	82	42	63	43	26	38	81	76	34	30	63	78	81	181	180	137	65	57	81	69	119	76	92	105	31	41	72	41	53	15	25	17	21	37	30	30	38
scigt007641	23	63	23	39	36	67	36	71	84	80	43	70	51	42	44	64	63	32	66	163	275	242	423	413	324	132	131	267	113	134	92	93	137	92	52	69	37	23	11	19	19	19	11	19	15	19
scigt021620	37	41	49	46	58	48	29	84	70	114	36	140	39	18	38	27	21	38	40	55	25	29	20	23	16	11	13	16	31	22	15	39	28	13	28	33	20	37	15	45	16	23	25	16	19	23
scigt019458	0	0	0	0	0	0	0	1	0	2	2	1	0	0	1	1	0	0	1	0	1	0	0	1	2	0	0	0	0	0	0	3	4	0	0	0	1	0	1	1	0	1	1	1	0	0
scigt021382	30	111	50	50	17	66	34	87	112	130	127	262	189	233	94	67	85	59	50	125	63	57	14	22	27	29	18	23	81	56	54	80	105	21	9	20	9	16	12	16	13	4	17	10	17	7
scigt005115	91	163	95	168	138	203	118	161	200	209	142	224	158	94	114	150	119	78	102	199	129	108	136	143	128	42	43	67	98	123	97	221	211	131	51	59	44	74	28	45	53	52	44	35	39	36
scigt025773	216	550	221	458	243	392	226	343	480	603	428	669	444	301	208	238	145	151	197	369	532	501	1338	1447	697	230	205	310	317	317	178	335	392	154	254	293	295	304	151	207	207	205	221	200	217	182
scigt017335	434	1049	351	651	395	1759	320	824	1127	648	683	1761	504	328	462	373	580	286	188	1117	802	744	262	283	273	145	143	205	262	366	216	551	571	318	106	102	108	175	55	118	127	79	87	50	65	38
scigt005891	1	3	2	0	0	1	0	0	0	1	0	1	0	0	2	3	1	0	0	2	3	1	2	1	1	0	0	0	0	2	0	3	3	0	0	3	0	0	0	1	0	0	1	0	0	0
scigt023281	14	29	67	35	40	57	26	87	155	23	24	64	60	78	44	53	34	90	15	89	0	0	0	0	0	0	2	0	12	34	11	29	35	58	69	70	37	158	53	81	69	82	78	40	63	55
scigt016714	0	0	1	0	0	0	0	0	2	0	0	1	0	0	1	0	0	0	1	1	0	2	0	0	0	0	0	0	0	1	0	1	0	0	0	3	0	0	1	0	0	1	0	0	1	0
scigt000624	883	894	981	1616	1409	1624	1000	1055	1405	1235	858	1305	941	537	671	980	735	910	805	1510	451	376	435	494	539	340	349	344	622	751	353	744	881	838	623	641	654	1022	705	934	827	664	1315	597	556	509
scigt020397	1	0	3	1	3	6	7	5	10	6	5	4	10	0	1	3	0	1	0	4	4	1	0	2	2	2	0	0	5	2	1	0	2	0	1	0	0	0	0	0	0	1	1	1	0	0
scigt025365	49	101	42	66	39	92	67	100	131	209	120	255	144	97	96	82	72	90	74	106	78	69	40	38	12	16	18	18	46	51	35	96	93	20	13	13	23	8	6	22	15	8	14	8	17	4
scigt003318	3	7	0	1	2	2	0	0	0	0	0	0	11	4	2	0	12	5	1	2	0	0	0	0	0	0	0	0	0	0	0	0	0	0	7	0	0	4	0	1	0	9	0	0	0	0
scigt017734	527	834	529	948	741	1316	706	1096	1370	1073	631	921	762	583	816	1159	1116	1098	1096	1119	773	739	1472	1528	1299	584	618	761	564	826	518	1010	1131	534	106	256	99	116	72	79	154	105	88	63	86	53
scigt005246	99	173	99	170	140	189	111	188	196	274	176	281	256	84	111	142	129	121	137	250	219	198	158	185	159	78	86	101	129	203	85	161	191	253	81	150	115	113	83	106	117	83	111	75	106	100
scigt024576	1	0	0	0	0	0	0	0	1	0	0	0	0	0	0	0	5	0	0	1	0	0	0	0	0	0	0	0	1	0	0	0	1	0	0	1	0	0	0	0	0	0	0	0	1	0
scigt009947	0	0	1	0	0	1	1	11	11	25	35	38	23	6	2	3	2	12	21	67	71	72	22	8	7	1	1	4	1	2	3	0	2	0	1	0	0	0	0	1	0	1	0	1	1	0
scigt023144	5	0	4	5	8	5	2	9	10	25	17	9	8	5	4	0	10	7	0	0	10	11	1	2	4	0	0	0	1	3	4	3	2	0	15	12	11	16	16	14	18	1	9	8	7	13
scigt017883	0	2	1	0	0	0	1	5	5	14	9	6	6	0	0	0	0	1	0	0	0	1	2	0	2	0	0	0	0	1	0	0	1	0	2	1	0	0	0	0	0	1	0	0	0	0
scigt016425	4	3	12	4	5	7	3	28	6	31	67	37	43	39	6	3	8	1	3	1	1	0	5	10	28	12	17	16	51	46	38	8	18	8	2	1	1	0	0	1	2	0	0	1	0	1
scigt026290	0	0	0	0	0	11	18	157	167	175	124	203	196	42	29	13	15	2	1	1	0	0	0	0	0	0	0	1	0	0	0	0	0	0	0	0	0	0	0	0	0	0	0	0	0	0
scigt025474	301	943	399	556	381	777	392	767	905	1399	1030	1648	1228	520	441	571	494	258	264	830	639	607	609	623	573	297	305	449	586	707	451	881	991	455	332	461	435	537	369	426	487	351	517	353	393	268
scigt015587	73	172	100	165	108	168	74	140	122	150	140	228	136	61	105	173	119	40	134	320	191	205	185	187	194	101	85	148	129	205	137	395	434	197	179	188	190	198	111	125	184	119	152	138	140	147
scigt013274	4	0	0	22	7	0	0	0	12	16	0	17	0	0	0	0	0	18	0	0	1	5	0	0	2	2	0	3	3	8	2	5	13	2	4	1	2	15	4	1	7	0	0	2	0	2
scigt025316	96	59	95	155	93	120	87	121	184	264	170	339	367	147	135	290	224	172	128	220	21	16	3	1	4	3	1	7	2	31	6	56	65	191	67	51	76	141	75	71	97	88	126	82	74	73
scigt017715	69	136	73	147	58	157	79	122	165	112	91	109	95	55	93	141	78	50	49	67	31	28	49	49	54	50	54	37	94	147	79	264	259	66	34	51	48	40	33	39	56	24	50	25	28	8
scigt006221	23	39	19	38	31	46	22	45	81	90	54	103	89	45	35	28	37	29	21	85	135	108	558	550	253	77	97	145	103	105	50	37	80	93	28	19	31	17	19	13	22	15	11	21	28	17
scigt005181	40	54	45	53	53	84	36	60	74	66	37	49	55	17	36	37	27	31	40	60	55	47	55	67	55	24	44	46	58	46	38	50	55	19	36	53	44	38	24	29	24	18	51	28	36	29
scigt009051	36	50	61	47	32	46	14	40	37	64	35	60	46	12	13	35	36	23	22	38	1	4	7	9	23	11	21	14	49	21	15	22	22	10	8	11	5	7	3	14	4	3	3	1	1	5
scigt000673	1	1	0	1	0	1	1	2	0	1	1	2	3	0	0	3	0	0	0	5	2	0	0	2	0	0	1	0	1	2	1	3	0	0	1	3	2	0	3	3	0	0	3	0	1	0
scigt003809	0	0	0	0	0	0	0	0	0	0	0	0	0	0	0	0	0	0	0	1	0	0	0	0	0	0	0	0	0	1	0	0	0	0	0	0	0	0	0	0	0	0	0	0	0	0
scigt019727	47	118	94	94	29	67	44	51	62	67	50	44	39	25	27	53	34	19	4	39	12	21	2	1	9	14	21	15	60	42	39	105	97	37	28	28	26	48	26	30	29	20	28	12	10	8
scigt001577	71	92	66	148	76	106	73	98	111	277	123	373	128	118	43	43	51	31	78	100	31	38	36	38	47	23	26	43	35	65	36	64	71	20	32	59	39	40	39	40	34	25	33	34	25	19
scigt008827	2	13	2	0	3	0	1	3	3	9	6	4	3	4	8	6	10	1	1	11	12	5	9	5	8	4	2	3	0	5	2	32	37	3	2	3	0	7	2	2	3	1	2	0	4	0
scigt002226	3	0	5	0	1	4	2	2	5	3	4	4	1	3	2	3	7	4	2	9	4	2	1	1	2	1	1	1	2	3	6	16	22	12	14	8	8	7	5	8	5	1	8	2	2	0
scigt011984	1	2	1	0	0	0	0	0	0	0	0	0	2	0	0	1	1	0	0	2	0	0	0	0	0	0	0	0	0	0	2	4	3	0	0	0	0	0	0	0	0	0	0	1	1	0
scigt010359	2	0	1	0	0	2	2	6	2	2	1	5	7	2	2	5	1	2	5	0	1	1	1	2	0	0	0	0	1	1	0	0	2	0	3	3	5	2	4	1	3	2	1	0	1	0
scigt014995	0	0	0	0	0	0	0	1	0	2	0	0	0	0	0	0	0	0	0	1	0	0	0	0	0	0	0	0	0	0	0	0	0	0	0	1	0	0	0	0	0	0	0	0	0	0
scigt014356	19	34	14	24	19	32	16	18	29	36	37	39	30	12	21	18	18	15	14	17	13	12	2	7	4	7	14	5	6	22	10	29	31	3	1	6	1	7	6	5	0	4	5	2	2	3
scigt010231	0	1	0	0	0	0	0	0	1	0	1	0	0	0	0	0	0	0	1	0	0	1	1	1	1	0	0	0	0	0	0	0	0	5	2	1	1	0	0	0	0	1	1	1	0	2
scigt004149	0	2	0	6	0	0	2	0	2	0	5	4	1	0	3	6	2	0	0	0	4	2	8	0	0	0	1	0	1	0	0	2	6	0	0	4	0	1	0	0	0	1	1	1	1	0
scigt016133	268	579	244	356	215	271	159	398	395	392	161	569	384	166	144	125	78	1406	47	917	3	2	12	14	28	32	26	14	55	131	69	241	308	215	148	223	527	326	559	328	651	199	618	562	154	156
scigt000132	2	0	2	3	2	0	2	0	0	0	1	1	1	0	1	0	0	0	0	4	6	4	0	2	0	0	0	1	1	1	1	2	1	0	0	0	0	1	0	0	0	1	3	1	0	0
scigt009056	0	0	1	3	0	2	0	1	1	1	2	1	0	0	2	1	1	0	2	2	1	2	2	1	0	2	0	0	3	0	1	4	1	2	2	0	3	5	0	0	1	0	0	1	0	1
scigt010309	0	1	0	0	0	0	0	0	0	0	0	0	0	0	0	0	0	0	0	1	0	0	0	0	0	0	0	0	0	0	0	0	0	0	0	0	0	0	0	0	1	0	1	0	0	0
scigt006547	6	28	8	12	9	14	15	19	22	35	11	49	18	28	3	9	14	14	4	28	2	0	2	0	0	0	0	0	0	5	2	13	21	9	0	4	5	5	3	8	6	3	5	2	5	2
scigt011367	11	0	16	0	1	11	5	0	48	15	24	0	0	13	4	18	0	0	0	10	0	0	0	0	0	1	1	0	0	1	2	9	6	3	1	6	2	2	1	16	1	8	4	3	0	5
scigt006745	3	20	5	9	6	4	9	10	14	11	9	18	14	1	2	6	3	0	2	9	6	10	19	10	11	5	4	7	9	11	4	18	24	3	3	0	6	2	0	0	1	2	0	0	0	0
scigt005340	1	0	1	1	2	2	1	0	0	0	0	1	1	0	1	1	0	1	1	2	1	0	0	0	0	0	0	0	0	0	0	1	2	1	1	0	0	0	0	1	0	0	1	0	0	0
scigt021520	54	37	39	73	73	135	112	195	257	261	188	247	186	70	61	45	69	34	51	221	179	177	107	116	123	59	60	85	53	87	33	60	87	95	63	84	72	57	40	36	36	48	32	46	48	44
scigt023390	0	0	0	0	0	0	0	0	0	1	0	0	2	0	0	0	0	5	14	182	461	465	615	567	156	42	87	147	50	24	18	5	17	4	0	3	0	0	0	0	0	0	0	0	0	0
scigt002196	10	3	8	16	19	65	53	121	176	453	356	904	392	498	206	149	108	46	14	39	5	5	2	1	7	2	3	3	2	2	3	4	5	0	1	1	2	1	0	0	1	3	0	0	0	4
scigt002126	20	38	38	47	40	55	32	46	51	53	53	56	45	14	14	22	28	20	30	63	73	58	72	74	69	31	38	63	35	37	24	50	41	23	53	54	40	45	22	37	32	28	30	14	15	20
scigt012258	41	53	31	51	29	84	43	106	111	155	95	205	89	80	74	68	55	60	65	141	100	89	23	25	30	11	21	15	22	42	39	60	64	17	13	26	11	19	7	24	19	11	22	7	11	6
scigt008647	162	490	231	260	183	348	199	280	476	423	298	717	308	294	292	260	228	97	150	311	210	170	257	286	298	205	208	246	316	351	230	352	443	207	117	124	121	94	45	94	67	67	71	77	83	75
scigt024968	28	17	14	19	12	40	9	59	47	39	38	42	47	23	19	14	29	24	22	68	6	2	33	38	64	49	35	36	136	242	198	102	143	64	33	41	40	14	25	15	19	17	14	10	14	16
scigt007943	294	209	130	217	188	224	139	544	532	525	208	379	347	124	164	322	194	163	247	278	0	0	6	3	4	14	12	17	27	204	59	275	299	151	132	131	195	170	131	132	177	89	184	83	122	79
scigt017385	56	96	61	101	75	134	65	87	160	167	132	271	133	132	49	69	59	43	52	150	91	86	87	80	71	39	40	50	64	67	44	57	82	38	16	17	17	15	6	12	10	12	13	14	13	4
scigt024150	1	0	1	6	0	1	1	2	4	1	3	7	4	8	7	10	12	20	23	143	235	198	103	90	35	14	14	51	12	4	8	5	5	1	0	0	0	0	1	1	0	0	1	0	0	0
scigt018015	152	205	132	194	172	261	157	242	277	414	288	437	370	153	130	180	135	100	141	247	78	78	68	94	142	80	62	106	114	142	78	136	144	84	56	57	58	63	32	42	38	36	52	49	46	33
scigt011914	0	1	0	0	0	2	0	0	0	1	1	0	0	0	0	0	1	0	0	3	0	0	3	0	2	1	0	0	0	0	0	0	0	0	0	0	0	0	0	0	0	0	0	0	0	0
scigt012009	157	281	180	211	145	253	185	295	431	719	444	1025	420	562	297	296	304	186	159	311	157	159	359	393	338	142	174	204	251	297	157	261	326	185	133	148	131	216	176	151	179	166	259	114	177	170
scigt025415	4	2	0	3	1	2	0	3	3	6	1	2	3	2	2	1	5	1	4	7	3	2	3	1	7	2	2	4	3	3	2	6	12	0	4	1	3	3	2	3	0	2	2	8	0	1
scigt003733	563	1378	699	1029	536	1181	619	1063	1268	1129	859	1318	1086	461	511	644	509	437	478	850	458	363	909	950	1008	458	543	671	947	962	603	940	1038	731	210	235	318	202	119	161	206	152	239	196	194	136
scigt021349	209	348	239	368	284	435	265	399	507	690	498	989	565	280	261	240	245	147	204	523	244	235	232	259	319	174	189	254	251	269	178	373	395	550	273	265	183	479	323	224	381	392	344	275	373	319
scigt016967	0	3	0	0	0	0	1	5	2	5	0	0	0	0	0	0	0	2	0	0	0	0	1	0	0	0	1	2	0	0	0	5	0	0	2	0	0	0	0	0	3	0	0	0	0	0
scigt013918	63	108	57	87	60	122	77	139	181	191	159	205	253	69	80	120	112	39	43	146	83	64	123	96	96	50	48	64	72	123	88	209	253	145	93	142	102	178	110	110	124	122	104	88	115	80
scigt009902	76	84	70	115	54	79	55	78	90	104	57	105	54	63	48	62	49	23	48	123	64	69	48	49	65	25	33	36	91	81	54	114	105	123	36	44	40	51	52	48	53	37	51	32	40	22
scigt017892	484	274	53	944	538	1309	468	725	1396	714	464	2270	303	177	148	251	131	112	68	919	0	0	6	6	0	0	0	0	0	0	0	1	2	20	190	85	189	425	185	186	231	155	130	92	81	99
scigt018096	0	1	0	0	0	0	3	185	119	669	525	967	493	448	199	25	62	1	0	0	1	1	0	0	0	0	0	0	0	0	0	0	0	0	0	0	0	0	0	0	0	0	0	0	0	0
scigt011989	7	6	14	7	12	11	7	2	1	4	2	4	5	0	3	7	3	3	13	8	0	0	0	0	2	1	1	1	0	0	0	0	0	0	0	0	0	0	0	0	0	0	0	0	0	0
[truncated: 24,351 more rows]
